# Supplementary material for: An RNA-based system to study hepatitis B virus replication and evaluate antivirals
Source: Sci Adv. 2023 Apr 12;9(15):eadg6265. doi: 10.1126/sciadv.adg6265 (PMC10096565; doi:10.1126/sciadv.adg6265)
Supplement: Supplementary file 2 — Tables S1 to S6 [file sciadv.adg6265_tables_s1_to_s6.zip]

Archive with 1 entries (1 files):
- adg6265_Tables_S1_to_S6.xlsx
