# Supplementary material for: An RNA-based system to study hepatitis B virus replication and evaluate antivirals
Source: Sci Adv. 2023 Apr 12;9(15):eadg6265. doi: 10.1126/sciadv.adg6265 (PMC10096565; doi:10.1126/sciadv.adg6265)
Supplement: Supplementary file 2 — Tables S1 to S6 [file sciadv.adg6265_tables_s1_to_s6.zip › adg6265_Tables_S1_to_S6.xlsx]

## Sheet: Table S1
Table S1_HBV genotypes
Genotype	GenBank Accession No.
A	MN172185
B	MN172186
C	MN172187
D	MN172188
E	MN172189
F	MN172190
G	MN172191
H	MN172192

## Sheet: Table S2
Table S2_HBV inhibitor dose response
IC50s for Inhibitors in Fig. 2B, Fig4E
IC50s for Inhibitors in Fig. 2B
	ASOs
log(agonist) vs. response (four parameters)	IRR	BPV
EC50 (nM)	~ 377.4	0.4281
95% Confidence Intervals	Ambiguous	0.3791 to 0.4781
R square	0.922	0.9813
	Capsid Inhibitors
log(inhibitor) vs. response (three parameters)	Bay41-4109	GLS4	JNJ-632
IC50 (nM)	497.7	116.2	89.31
95% Confidence Intervals	98.32 to 2519	19.19 to 703.1	38.04 to 209.7
R square	0.8973	0.8764	0.8764
	RT Inhibitors
log(inhibitor) vs. response (three parameters)	ETV	TDF	LAM
IC50 (nM)	5.903	17.22	2363
95% Confidence Intervals	2.554 to 13.65	8.236 to 35.99	1597 to 3496
R square	0.9743	0.9801	0.9941
	IFNs
log(inhibitor) vs. response (three parameters)	IFN-α	IFN-λ
IC50 (nM)	0.0002441	0.03386
95% Confidence Intervals	0.02580 to 0.04444	0.0001819 to 0.0003274
R square	0.9972	0.9966
EC50s for Inhibitors in Fig. 4E
HBV-Construct	WT		C9A
log(agonist) vs. response (four parameters)	WT-IRR	WT-BPV	C9A-IRR	C9A-BPV
EC50 (nM)	14.76	0.1978	13.02	0.9237
95% Confidence Intervals	???	0.1455 to 0.2423	11.45 to ???	0.8590 to 0.9917
R square	0.9435	0.9713	0.9467	0.9945
Fold chage=EC50 (C9A-BPV)/ EC50 (WT-BPV)=0.9237/0.1978=4.6699=approximately 4.7 fold

## Sheet: Table S3
Table S3_Primers
qPCR primers for Taqman assay			slope of standard curve	qPCR Efficiency
A	RU-O-19375	5'- CCGTCTGTGCCTTCTCATCTG -3'	-3.317	1.0021
	RU-O-19376	5'- AGTCCAAGAGTCCTCTTATGTAAGACCTT -3'
B	RU-O-19375	5'- CCGTCTGTGCCTTCTCATCTG -3'	-3.293	1.0122
	RU-O-27837	5'- AGTCCAAGAGTCCTCTCCTGTAAGACCTT -3'
C	RU-O-19375	5'- CCGTCTGTGCCTTCTCATCTG -3'	-3.374	0.9787
	RU-O-27838	5'- AGTCCAAGAGTCCTCTTATATAAGACCTT -3'
D	Same as A
E	Same as A
F	RU-O-27835	5'- CCGTCTGTTCCTTCTCATCTG -3'	-3.374	0.9787
	RU-O-27839	5'- AGTCCAAGAGTCCGCTTATGTAAGACTGT -3'
G	RU-O-19375	5'- CCGTCTGTGCCTTCTCATCTG -3'	-3.374	0.9787
	RU-O-27840	5'- AGTCCAAGAGTCCTCTTATATAACTGCCT -3'
H	RU-O-27836	5'- CCGCCTGTGCCTTCTCATCTG -3'	-3.451	0.949
	RU-O-27841	5'- AGTCCAAGAGTCCTCTTATGTAAGGTTGT -3'
Universal probe	HBV-XPOL-TAQMAN	5'- /56-FAM/CCGTGTGCA/ZEN/CTTCGCTTCACCTCTGC/3IABkFQ/ -3'
qPCR primers for Sybr safe assay (genotype A)			-3.333	1
A	RU-O-18749	5'- CGTTTTTGCCTTCTGACTTCTTTC -3'
	RU-O-28354	5'- CTGAGTGCAGTATGGTGAGGTG -3'
Primers to amplify LAM-resistant variants (T7)
First round PCR	RU-O-26880	5'- TACCTAATACGACTCACTATAGGGCAACTTTTTCACCTCTGCC -3'
	RU-O-24242	5'- ATGGTGCTGGTGCGCAGACC -3'
Second round PCR	RU-O-26264	5'- GGGTTGCGTCAGCAAACACTTG -3'
	RU-O-26265	5'- TGCTCCGAATATTGCCTCTCACATC -3'
Primers to make the DMS libraries
RT-DMS	RU-O-18747	5'- CTCCACCAATCGGCAGTC -3'
	RU-O-22160	5'- CAAGCGGCCCCGAGAGGGGTCGTCC -3'
ASO-DMS	RU-O-26266	5'- GGCCATAGGCCATCAGCGCA -3'
	RU-O-8077	5'- ATAGCGGCCGCTCTTTATAAGGGTCAATGTCCATGCCC -3'
Primers to amplify DMS libraries
PCR0_Full_length_PCR_for_DMS_libraries
PCR0	RU-O-22120	5'- TCGGTACCTAATACGACTCACTATAGCAACTTTTTCACCTCTGCCTAATCATC -3'
	RU-O-28072	5'- GCGAAGACCATGGTGCTGGTGCGCAG -3'
PCR1_for_RT_domain_DMS
PCR1_RT_amplicon_A	RU-O-29453	5'- CTTTCCCTACACGACGCTCTTCCGATCTNNNNNNNNTCTCACATCTCGTCAATCTCCGC -3'
	RU-O-29454	5'- GGAGTTCAGACGTGTGCTCTTCCGATCTNNNNNNNNCGTACTGGTTGTTGTTGATCCTGGA -3'
PCR1_RT_amplicon_B	RU-O-29455	5'- CTTTCCCTACACGACGCTCTTCCGATCTNNNNNNNNGGTATGTTGCCCGTTTGTCCTCT -3'
	RU-O-29651	5'- GGAGTTCAGACGTGTGCTCTTCCGATCTNNNNNNNNCCCAGAGACAAAAGAAAATTGGTAACAGC -3'
PCR1_RT_amplicon_C	RU-O-29457	5'- CTTTCCCTACACGACGCTCTTCCGATCTNNNNNNNNTGAGTCCCTTTATACCGCTGTTACC -3'
	RU-O-29654	5'- GGAGTTCAGACGTGTGCTCTTCCGATCTNNNNNNNNCAAACACTTGGCACAGACCAGG -3'
PCR1_for_ASO_DMS (for both 3N and 5N libraries)
PCR1_ASO	RU-O-31849	5'- GGAGTTCAGACGTGTGCTCTTCCGATCTNNNNNNNNGACGTCCTTTGTTTACGTCCCG -3'
	RU-O-31851	5'- CTTTCCCTACACGACGCTCTTCCGATCTNNNNNNNNGTAAGACCTTGGGCAGGATCTG -3'
PCR2_DMS_bottle-neck diversity and add illumina sequencing adaptor
PCR2_fwd_universal	RU-O-29326	5'- AATGATACGGCGACCACCGAGATCTACACTCTTTCCCTACACGACGCTCTTCC -3'
PCR2_rev_48set	RU-O-29327 etc.	5'- CAAGCAGAAGACGGCATACGAGATxxxxxxGTGACTGGAGTTCAGACGTGTGCTCTTCC -3*
*Note: xxxxxx are set of indices as illumina ones

## Sheet: Table S4
Table S4_Variants countdown
N3										N5
ID	cut_off	count_seq	count_multi	total_count	sub_count	samID	grp	rep		ID	cut_off	count_seq	count_multi	total_count	sub_count	samID	grp	rep
K1	0	0	0	4964832	0	ASO13	IRR	rep1		K1	0	0	0	4264156	0	ASO19	IRR	rep1
K2	0.1	18	26	4964832	496483	ASO13	IRR	rep1		K2	0.1	0	0	4264156	426416	ASO19	IRR	rep1
K3	0.2	2274	6093	4964832	992966	ASO13	IRR	rep1		K3	0.2	57	0	4264156	852831	ASO19	IRR	rep1
K4	0.3	3155	37421	4964832	1.48945e+06	ASO13	IRR	rep1		K4	0.3	2069	0	4264156	1.27925e+06	ASO19	IRR	rep1
K5	0.4	3248	55906	4964832	1.98593e+06	ASO13	IRR	rep1		K5	0.4	3170	0	4264156	1.70566e+06	ASO19	IRR	rep1
K6	0.5	3285	71991	4964832	2482416	ASO13	IRR	rep1		K6	0.5	3753	0	4264156	2132078	ASO19	IRR	rep1
K7	0.6	3285	71991	4964832	2.9789e+06	ASO13	IRR	rep1		K7	0.6	3753	0	4264156	2.55849e+06	ASO19	IRR	rep1
K8	0.7	3285	71991	4964832	3.47538e+06	ASO13	IRR	rep1		K8	0.7	3753	0	4264156	2.98491e+06	ASO19	IRR	rep1
K9	0.8	3292	79223	4964832	3.97187e+06	ASO13	IRR	rep1		K9	0.8	3915	0	4264156	3.41132e+06	ASO19	IRR	rep1
K10	0.9	3292	79223	4964832	4.46835e+06	ASO13	IRR	rep1		K10	0.9	3915	0	4264156	3.83774e+06	ASO19	IRR	rep1
K11	1	3292	79223	4964832	4964832	ASO13	IRR	rep1		K11	1	3915	0	4264156	4264156	ASO19	IRR	rep1
K1	0	0	0	4964832	0	ASO14	IRR	rep2		K1	0	0	0	4234950	0	ASO20	IRR	rep2
K2	0.1	10	8	4964832	404645	ASO14	IRR	rep2		K2	0.1	0	0	4234950	423495	ASO20	IRR	rep2
K3	0.2	1799	3677	4964832	809289	ASO14	IRR	rep2		K3	0.2	75	0	4234950	846990	ASO20	IRR	rep2
K4	0.3	3058	28660	4964832	1.21393e+06	ASO14	IRR	rep2		K4	0.3	1970	0	4234950	1270485	ASO20	IRR	rep2
K5	0.4	3185	47459	4964832	1.61858e+06	ASO14	IRR	rep2		K5	0.4	3109	0	4234950	1693980	ASO20	IRR	rep2
K6	0.5	3247	66093	4964832	2023223	ASO14	IRR	rep2		K6	0.5	3703	0	4234950	2117475	ASO20	IRR	rep2
K7	0.6	3247	66093	4964832	2.42787e+06	ASO14	IRR	rep2		K7	0.6	3703	0	4234950	2540970	ASO20	IRR	rep2
K8	0.7	3247	66093	4964832	2.83251e+06	ASO14	IRR	rep2		K8	0.7	3703	0	4234950	2964465	ASO20	IRR	rep2
K9	0.8	3275	75827	4964832	3.23716e+06	ASO14	IRR	rep2		K9	0.8	3863	0	4234950	3387960	ASO20	IRR	rep2
K10	0.9	3275	75827	4964832	3.6418e+06	ASO14	IRR	rep2		K10	0.9	3863	0	4234950	3811455	ASO20	IRR	rep2
K11	1	3275	75827	4964832	4046446	ASO14	IRR	rep2		K11	1	3863	0	4234950	4234950	ASO20	IRR	rep2
K1	0	0	0	4964832	0	ASO15	IRR	rep3		K1	0	0	0	4566202	0	ASO21	IRR	rep3
K2	0.1	29	25	4964832	487993	ASO15	IRR	rep3		K2	0.1	0	0	4566202	456620	ASO21	IRR	rep3
K3	0.2	2384	8102	4964832	975986	ASO15	IRR	rep3		K3	0.2	71	0	4566202	913240	ASO21	IRR	rep3
K4	0.3	3170	42197	4964832	1463979	ASO15	IRR	rep3		K4	0.3	2089	0	4566202	1.36986e+06	ASO21	IRR	rep3
K5	0.4	3249	60210	4964832	1951972	ASO15	IRR	rep3		K5	0.4	3166	0	4566202	1.82648e+06	ASO21	IRR	rep3
K6	0.5	3274	75806	4964832	2439965	ASO15	IRR	rep3		K6	0.5	3741	0	4566202	2283101	ASO21	IRR	rep3
K7	0.6	3274	75806	4964832	2927958	ASO15	IRR	rep3		K7	0.6	3741	0	4566202	2.73972e+06	ASO21	IRR	rep3
K8	0.7	3274	75806	4964832	3415951	ASO15	IRR	rep3		K8	0.7	3741	0	4566202	3.19634e+06	ASO21	IRR	rep3
K9	0.8	3280	82910	4964832	3903944	ASO15	IRR	rep3		K9	0.8	3928	0	4566202	3.65296e+06	ASO21	IRR	rep3
K10	0.9	3280	82910	4964832	4391937	ASO15	IRR	rep3		K10	0.9	3928	0	4566202	4.10958e+06	ASO21	IRR	rep3
K11	1	3280	82910	4964832	4879930	ASO15	IRR	rep3		K11	1	3928	0	4566202	4566202	ASO21	IRR	rep3
K1	0	0	0	3732638	0	ASO16	Treat	rep1		K1	0	0	0	4188708	0	ASO22	Treat	rep1
K2	0.1	4	10	3732638	373264	ASO16	Treat	rep1		K2	0.1	287	0	4188708	418871	ASO22	Treat	rep1
K3	0.2	149	539	3732638	746528	ASO16	Treat	rep1		K3	0.2	672	0	4188708	837742	ASO22	Treat	rep1
K4	0.3	309	2721	3732638	1.11979e+06	ASO16	Treat	rep1		K4	0.3	756	0	4188708	1.25661e+06	ASO22	Treat	rep1
K5	0.4	408	5102	3732638	1.49306e+06	ASO16	Treat	rep1		K5	0.4	795	0	4188708	1.67548e+06	ASO22	Treat	rep1
K6	0.5	463	7280	3732638	1866319	ASO16	Treat	rep1		K6	0.5	827	0	4188708	2094354	ASO22	Treat	rep1
K7	0.6	463	7280	3732638	2.23958e+06	ASO16	Treat	rep1		K7	0.6	827	0	4188708	2.51322e+06	ASO22	Treat	rep1
K8	0.7	481	8186	3732638	2.61285e+06	ASO16	Treat	rep1		K8	0.7	836	0	4188708	2.9321e+06	ASO22	Treat	rep1
K9	0.8	481	8186	3732638	2.98611e+06	ASO16	Treat	rep1		K9	0.8	836	0	4188708	3.35097e+06	ASO22	Treat	rep1
K10	0.9	486	8782	3732638	3.35937e+06	ASO16	Treat	rep1		K10	0.9	846	0	4188708	3.76984e+06	ASO22	Treat	rep1
K11	1	486	8782	3732638	3732638	ASO16	Treat	rep1		K11	1	846	0	4188708	4188708	ASO22	Treat	rep1
K1	0	0	0	4193352	0	ASO17	Treat	rep2		K1	0	0	0	4055868	0	ASO23	Treat	rep2
K2	0.1	195	354	4193352	419335	ASO17	Treat	rep2		K2	0.1	3	0	4055868	405587	ASO23	Treat	rep2
K3	0.2	425	4810	4193352	838670	ASO17	Treat	rep2		K3	0.2	602	0	4055868	811174	ASO23	Treat	rep2
K4	0.3	478	6895	4193352	1.25801e+06	ASO17	Treat	rep2		K4	0.3	751	0	4055868	1.21676e+06	ASO23	Treat	rep2
K5	0.4	490	7689	4193352	1.67734e+06	ASO17	Treat	rep2		K5	0.4	863	0	4055868	1.62235e+06	ASO23	Treat	rep2
K6	0.5	495	8368	4193352	2096676	ASO17	Treat	rep2		K6	0.5	956	0	4055868	2027934	ASO23	Treat	rep2
K7	0.6	495	8368	4193352	2.51601e+06	ASO17	Treat	rep2		K7	0.6	956	0	4055868	2.43352e+06	ASO23	Treat	rep2
K8	0.7	500	8717	4193352	2.93535e+06	ASO17	Treat	rep2		K8	0.7	984	0	4055868	2.83911e+06	ASO23	Treat	rep2
K9	0.8	500	8717	4193352	3.35468e+06	ASO17	Treat	rep2		K9	0.8	984	0	4055868	3.24469e+06	ASO23	Treat	rep2
K10	0.9	501	9016	4193352	3.77402e+06	ASO17	Treat	rep2		K10	0.9	995	0	4055868	3.65028e+06	ASO23	Treat	rep2
K11	1	501	9016	4193352	4193352	ASO17	Treat	rep2		K11	1	995	0	4055868	4055868	ASO23	Treat	rep2
K1	0	0	0	4011790	0	ASO18	Treat	rep3		K1	0	0	0	4049024	0	ASO24	Treat	rep3
K2	0.1	188	502	4011790	401179	ASO18	Treat	rep3		K2	0.1	1	0	4049024	404902	ASO24	Treat	rep3
K3	0.2	411	6154	4011790	802358	ASO18	Treat	rep3		K3	0.2	570	0	4049024	809805	ASO24	Treat	rep3
K4	0.3	456	8232	4011790	1203537	ASO18	Treat	rep3		K4	0.3	743	0	4049024	1.21471e+06	ASO24	Treat	rep3
K5	0.4	469	9160	4011790	1604716	ASO18	Treat	rep3		K5	0.4	872	0	4049024	1.61961e+06	ASO24	Treat	rep3
K6	0.5	474	9967	4011790	2005895	ASO18	Treat	rep3		K6	0.5	991	0	4049024	2024512	ASO24	Treat	rep3
K7	0.6	474	9967	4011790	2407074	ASO18	Treat	rep3		K7	0.6	991	0	4049024	2.42941e+06	ASO24	Treat	rep3
K8	0.7	477	10427	4011790	2808253	ASO18	Treat	rep3		K8	0.7	1038	0	4049024	2.83432e+06	ASO24	Treat	rep3
K9	0.8	477	10427	4011790	3209432	ASO18	Treat	rep3		K9	0.8	1038	0	4049024	3.23922e+06	ASO24	Treat	rep3
K10	0.9	478	10837	4011790	3610611	ASO18	Treat	rep3		K10	0.9	1081	0	4049024	3.64412e+06	ASO24	Treat	rep3
K11	1	478	10837	4011790	4011790	ASO18	Treat	rep3		K11	1	1081	0	4049024	4049024	ASO24	Treat	rep3
K1	0	0	0	4777226	0	ASO43	Plasmid	rep1		K1	0	0	0	4150150	0	ASO46	Plasmid	rep1
K2	0.1	545	642	4777226	477723	ASO43	Plasmid	rep1		K2	0.1	64	0	4150150	415015	ASO46	Plasmid	rep1
K3	0.2	3181	24005	4777226	955445	ASO43	Plasmid	rep1		K3	0.2	2893	0	4150150	830030	ASO46	Plasmid	rep1
K4	0.3	3318	60453	4777226	1.43317e+06	ASO43	Plasmid	rep1		K4	0.3	3840	0	4150150	1245045	ASO46	Plasmid	rep1
K5	0.4	3325	73108	4777226	1.91089e+06	ASO43	Plasmid	rep1		K5	0.4	3934	0	4150150	1660060	ASO46	Plasmid	rep1
K6	0.5	3330	82916	4777226	2388613	ASO43	Plasmid	rep1		K6	0.5	3984	0	4150150	2075075	ASO46	Plasmid	rep1
K7	0.6	3330	82916	4777226	2.86634e+06	ASO43	Plasmid	rep1		K7	0.6	3984	0	4150150	2490090	ASO46	Plasmid	rep1
K8	0.7	3330	82916	4777226	3.34406e+06	ASO43	Plasmid	rep1		K8	0.7	3984	0	4150150	2905105	ASO46	Plasmid	rep1
K9	0.8	3331	87398	4777226	3.82178e+06	ASO43	Plasmid	rep1		K9	0.8	4000	0	4150150	3320120	ASO46	Plasmid	rep1
K10	0.9	3331	87398	4777226	4.2995e+06	ASO43	Plasmid	rep1		K10	0.9	4000	0	4150150	3735135	ASO46	Plasmid	rep1
K11	1	3331	87398	4777226	4777226	ASO43	Plasmid	rep1		K11	1	4000	0	4150150	4150150	ASO46	Plasmid	rep1
K1	0	0	0	5409098	0	ASO44	Plasmid	rep2		K1	0	0	0	4375466	0	ASO47	Plasmid	rep2
K2	0.1	112	131	5409098	540910	ASO44	Plasmid	rep2		K2	0.1	180	0	4375466	437547	ASO47	Plasmid	rep2
K3	0.2	3009	14757	5409098	1.08182e+06	ASO44	Plasmid	rep2		K3	0.2	3339	0	4375466	875093	ASO47	Plasmid	rep2
K4	0.3	3320	59964	5409098	1.62273e+06	ASO44	Plasmid	rep2		K4	0.3	3914	0	4375466	1.31264e+06	ASO47	Plasmid	rep2
K5	0.4	3331	79797	5409098	2.16364e+06	ASO44	Plasmid	rep2		K5	0.4	3967	0	4375466	1.75019e+06	ASO47	Plasmid	rep2
K6	0.5	3338	94734	5409098	2704549	ASO44	Plasmid	rep2		K6	0.5	3991	0	4375466	2187733	ASO47	Plasmid	rep2
K7	0.6	3338	94734	5409098	3.24546e+06	ASO44	Plasmid	rep2		K7	0.6	3991	0	4375466	2.62528e+06	ASO47	Plasmid	rep2
K8	0.7	3338	94734	5409098	3.78637e+06	ASO44	Plasmid	rep2		K8	0.7	3991	0	4375466	3.06283e+06	ASO47	Plasmid	rep2
K9	0.8	3338	100719	5409098	4.32728e+06	ASO44	Plasmid	rep2		K9	0.8	3997	0	4375466	3.50037e+06	ASO47	Plasmid	rep2
K10	0.9	3338	100719	5409098	4.86819e+06	ASO44	Plasmid	rep2		K10	0.9	3997	0	4375466	3.93792e+06	ASO47	Plasmid	rep2
K11	1	3338	100719	5409098	5409098	ASO44	Plasmid	rep2		K11	1	3997	0	4375466	4375466	ASO47	Plasmid	rep2
K1	0	0	0	4406762	0	ASO45	Plasmid	rep3		K1	0	0	0	4496762	0	ASO48	Plasmid	rep3
K2	0.1	122	160	4406762	440676	ASO45	Plasmid	rep3		K2	0.1	25	0	4496762	449676	ASO48	Plasmid	rep3
K3	0.2	2993	14885	4406762	881352	ASO45	Plasmid	rep3		K3	0.2	2643	0	4496762	899352	ASO48	Plasmid	rep3
K4	0.3	3317	56417	4406762	1.32203e+06	ASO45	Plasmid	rep3		K4	0.3	3835	0	4496762	1.34903e+06	ASO48	Plasmid	rep3
K5	0.4	3326	72839	4406762	1.7627e+06	ASO45	Plasmid	rep3		K5	0.4	3959	0	4496762	1.7987e+06	ASO48	Plasmid	rep3
K6	0.5	3332	85055	4406762	2203381	ASO45	Plasmid	rep3		K6	0.5	4004	0	4496762	2248381	ASO48	Plasmid	rep3
K7	0.6	3332	85055	4406762	2.64406e+06	ASO45	Plasmid	rep3		K7	0.6	4004	0	4496762	2.69806e+06	ASO48	Plasmid	rep3
K8	0.7	3332	85055	4406762	3.08473e+06	ASO45	Plasmid	rep3		K8	0.7	4004	0	4496762	3.14773e+06	ASO48	Plasmid	rep3
K9	0.8	3332	89637	4406762	3.52541e+06	ASO45	Plasmid	rep3		K9	0.8	4016	0	4496762	3.59741e+06	ASO48	Plasmid	rep3
K10	0.9	3332	89637	4406762	3.96609e+06	ASO45	Plasmid	rep3		K10	0.9	4016	0	4496762	4.04709e+06	ASO48	Plasmid	rep3
K11	1	3332	89637	4406762	4406762	ASO45	Plasmid	rep3		K11	1	4016	0	4496762	4496762	ASO48	Plasmid	rep3

## Sheet: Table S5
Table S5_Mutants enriched by BPV vs IRR
N3																				N5
ID	sequence	baseMean	log2FC	lfcSE	stat	pvalue	padj	status	p-value	misCount	string	amplicon	seq_20mer	amplicon_20mer	sequence_20mer	string_20mer	mismatch_20mer			ID	sequence	baseMean	log2FC	lfcSE	stat	pvalue	padj	status	score	misCount	string	amplicon
N3_CCGTCTGTGCCTTCTAATCTGCCGGTCCGTGTGCACTTCGCTGTTCCTCTGCACGTTGCATGGAGACCACCGTGAACGCCC	CCGTCTGTGCCTTCTAATCTGCCGGTCCGTGTGCACTTCGCTGTTCCTCTGCACGTTGCATGGAGACCACCGTGAACGCCC	114.746	11.4617	1.2307	237.685	1.25715e-53	1.65629e-51	gain	606.332	4	...............A..........................GTT....................................	CCGTCTGTGCCTTCTCATCTGCCGGTCCGTGTGCACTTCGCTTCACCTCTGCACGTTGCATGGAGACCACCGTGAACGCCC	GCACTTCGCTGTTCCTCTGC	GCACTTCGCTTCACCTCTGC	GCACTTCGCTGTTCCTCTGC	..........GTT.......	3			N5_GCACTTCGCTAGGGGTCTGC	GCACTTCGCTAGGGGTCTGC	501.14	2.71056	0.22415	143.094	5.60574e-33	1.46233e-32	gain	87.4194	5	..........AGGGG.....	GCACTTCGCTTCACCTCTGC
N3_CCGTCTGTGCCTTCTCATCTGCCGGTACGTGTGCACTTCGCACTACCTCTGCACGTTGCATGGAGACCACCGTGAACGCCC	CCGTCTGTGCCTTCTCATCTGCCGGTACGTGTGCACTTCGCACTACCTCTGCACGTTGCATGGAGACCACCGTGAACGCCC	98.5633	11.249	1.23074	229.058	9.56683e-52	7.46921e-50	gain	573.913	4	..........................A..............ACT.....................................	CCGTCTGTGCCTTCTCATCTGCCGGTCCGTGTGCACTTCGCTTCACCTCTGCACGTTGCATGGAGACCACCGTGAACGCCC	GCACTTCGCACTACCTCTGC	GCACTTCGCTTCACCTCTGC	GCACTTCGCACTACCTCTGC	.........ACT........	3			N5_GCACTGGGCGTCACCTCTGC	GCACTGGGCGTCACCTCTGC	571.314	2.55759	0.225862	122.898	1.46824e-28	3.45363e-28	gain	71.1859	3	.....GG..G..........	GCACTTCGCTTCACCTCTGC
N3_CCGTCTGTGCCTTCTCATCTGCCGGTCAGTGTGCACTTCGCACTACCTCTGCACGTTGCATGGAGACCACCGTGAACGCCC	CCGTCTGTGCCTTCTCATCTGCCGGTCAGTGTGCACTTCGCACTACCTCTGCACGTTGCATGGAGACCACCGTGAACGCCC	104.338	11.307	1.23343	222.544	2.52005e-50	1.50347e-48	gain	560.812	4	...........................A.............ACT.....................................	CCGTCTGTGCCTTCTCATCTGCCGGTCCGTGTGCACTTCGCTTCACCTCTGCACGTTGCATGGAGACCACCGTGAACGCCC	GCACTTCGCACTACCTCTGC	GCACTTCGCTTCACCTCTGC	GCACTTCGCACTACCTCTGC	.........ACT........	3			N5_GCACTTCGCTCTGTGTCTGC	GCACTTCGCTCTGTGTCTGC	484.097	4.15018	0.563925	44.4453	2.61568e-11	4.04198e-11	gain	43.9189	5	..........CTGTG.....	GCACTTCGCTTCACCTCTGC
N3_CCGTCTGTGCCTTCTCATCTGCCGGTCCGTGTTCACTTCTCATCACCTCTGCACGTTGCATGGAGACCACCGTGAACGCCC	CCGTCTGTGCCTTCTCATCTGCCGGTCCGTGTTCACTTCTCATCACCTCTGCACGTTGCATGGAGACCACCGTGAACGCCC	75.055	10.822	1.22692	224.559	9.16148e-51	6.09865e-49	gain	541.51	3	................................T......T.A.......................................	CCGTCTGTGCCTTCTCATCTGCCGGTCCGTGTGCACTTCGCTTCACCTCTGCACGTTGCATGGAGACCACCGTGAACGCCC	TCACTTCTCATCACCTCTGC	GCACTTCGCTTCACCTCTGC	TCACTTCTCATCACCTCTGC	T......T.A..........	3			N5_GCACTGGACATCACCTCTGC	GCACTGGACATCACCTCTGC	2477.12	2.4387	0.287137	65.4194	6.05409e-16	1.08772e-15	gain	37.112	4	.....GGA.A..........	GCACTTCGCTTCACCTCTGC
N3_ACGTCTGTGCCTTCTCATCTGCCGGTCCGTGTGCACTTCGCCGTACCTCTGCACGTTGCATGGAGACCACCGTGAACGCCC	ACGTCTGTGCCTTCTCATCTGCCGGTCCGTGTGCACTTCGCCGTACCTCTGCACGTTGCATGGAGACCACCGTGAACGCCC	65.5303	10.6406	1.22797	213.571	2.28494e-48	1.03957e-46	gain	506.929	4	A........................................CGT.....................................	CCGTCTGTGCCTTCTCATCTGCCGGTCCGTGTGCACTTCGCTTCACCTCTGCACGTTGCATGGAGACCACCGTGAACGCCC	GCACTTCGCCGTACCTCTGC	GCACTTCGCTTCACCTCTGC	GCACTTCGCCGTACCTCTGC	.........CGT........	3			N5_GCACTTCGCTCGGGGTCTGC	GCACTTCGCTCGGGGTCTGC	667.043	3.70318	0.595509	31.9917	1.54833e-08	2.21668e-08	gain	28.9223	5	..........CGGGG.....	GCACTTCGCTTCACCTCTGC
N3_CCGTCTGTGCCTTCTCATCTGCCGGTCCGTGTGCACTTCGGGTCACCTCTGCACGTTGCATGGAGACCACCGTTAACGCCC	CCGTCTGTGCCTTCTCATCTGCCGGTCCGTGTGCACTTCGGGTCACCTCTGCACGTTGCATGGAGACCACCGTTAACGCCC	114.262	11.4653	1.24931	187.682	1.01919e-42	2.53755e-41	gain	481.446	3	........................................GG...............................T.......	CCGTCTGTGCCTTCTCATCTGCCGGTCCGTGTGCACTTCGCTTCACCTCTGCACGTTGCATGGAGACCACCGTGAACGCCC	GCACTTCGGGTCACCTCTGC	GCACTTCGCTTCACCTCTGC	GCACTTCGGGTCACCTCTGC	........GG..........	2			N5_GCACTGGGTCTCACCTCTGC	GCACTGGGTCTCACCTCTGC	643.212	3.97712	0.672053	28.284	1.04756e-07	1.46863e-07	gain	27.7596	4	.....GG.TC..........	GCACTTCGCTTCACCTCTGC
N3_CCGTCTGTGCCTTCTCATCTGCCGGTCCGTGTGCACTTCGCTGTTCCTCTGCACGTTGCATGGAGACCACCGTTAACGCCC	CCGTCTGTGCCTTCTCATCTGCCGGTCCGTGTGCACTTCGCTGTTCCTCTGCACGTTGCATGGAGACCACCGTTAACGCCC	166.561	6.30298	0.365375	341.681	2.74685e-76	1.73711e-72	gain	476.26	4	..........................................GTT............................T.......	CCGTCTGTGCCTTCTCATCTGCCGGTCCGTGTGCACTTCGCTTCACCTCTGCACGTTGCATGGAGACCACCGTGAACGCCC	GCACTTCGCTGTTCCTCTGC	GCACTTCGCTTCACCTCTGC	GCACTTCGCTGTTCCTCTGC	..........GTT.......	3			N5_GCACTTCGCTCTAGGTCTGC	GCACTTCGCTCTAGGTCTGC	553.308	2.34076	0.342269	43.3476	4.5829e-11	7.03147e-11	gain	24.2008	4	..........CT.GG.....	GCACTTCGCTTCACCTCTGC
N3_CCGTCTGTGCCTTCTCATCTGCAGGTCCGTGTGCACTTCCTATCACCTCTGCACGTTGCATGGAGACCACCGTGAACGCCC	CCGTCTGTGCCTTCTCATCTGCAGGTCCGTGTGCACTTCCTATCACCTCTGCACGTTGCATGGAGACCACCGTGAACGCCC	122.026	11.5252	1.26255	165.043	8.95188e-38	1.60373e-36	gain	426.985	4	......................A................CTA.......................................	CCGTCTGTGCCTTCTCATCTGCCGGTCCGTGTGCACTTCGCTTCACCTCTGCACGTTGCATGGAGACCACCGTGAACGCCC	GCACTTCCTATCACCTCTGC	GCACTTCGCTTCACCTCTGC	GCACTTCCTATCACCTCTGC	.......CTA..........	3			N5_GCACTTCGCTAGCTTTCTGC	GCACTTCGCTAGCTTTCTGC	648.585	1.9335	0.282276	44.5374	2.49545e-11	3.85966e-11	gain	20.5007	5	..........AGCTT.....	GCACTTCGCTTCACCTCTGC
N3_CCGTCTGTGCCTTCTCATCTGCCGGTCCGTGTGCACTTCGCGAAACATCTGCACGTTGCATGGAGACCACCGTGAACGCCC	CCGTCTGTGCCTTCTCATCTGCCGGTCCGTGTGCACTTCGCGAAACATCTGCACGTTGCATGGAGACCACCGTGAACGCCC	53.8758	10.3589	1.23822	176.081	3.47709e-40	7.18599e-39	gain	408.748	4	.........................................GAA..A..................................	CCGTCTGTGCCTTCTCATCTGCCGGTCCGTGTGCACTTCGCTTCACCTCTGCACGTTGCATGGAGACCACCGTGAACGCCC	GCACTTCGCGAAACATCTGC	GCACTTCGCTTCACCTCTGC	GCACTTCGCGAAACATCTGC	.........GAA..A.....	4			N5_GCACTTTTCCTCACCTCTGT	GCACTTTTCCTCACCTCTGT	6.45693	4.76034	1.34141	16.1018	6.00283e-05	8.01153e-05	gain	20.0965	4	......TT.C.........T	GCACTTCGCTTCACCTCTGC
N3_CCGTCTGTGCCTTCTAATCTGCCGGTCCGTGTGCACTTCCCATCACCTCTGCACGTTGCATGGAGACCACCGTGAACGCCC	CCGTCTGTGCCTTCTAATCTGCCGGTCCGTGTGCACTTCCCATCACCTCTGCACGTTGCATGGAGACCACCGTGAACGCCC	110.877	11.39	1.26819	153.387	3.15355e-35	4.82883e-34	gain	392.97	3	...............A.......................C.A.......................................	CCGTCTGTGCCTTCTCATCTGCCGGTCCGTGTGCACTTCGCTTCACCTCTGCACGTTGCATGGAGACCACCGTGAACGCCC	GCACTTCCCATCACCTCTGC	GCACTTCGCTTCACCTCTGC	GCACTTCCCATCACCTCTGC	.......C.A..........	2			N5_GCACTTTTCGTCACCTCTGC	GCACTTTTCGTCACCTCTGC	5922.02	1.95035	0.295793	40.5849	1.88255e-10	2.84031e-10	gain	18.9676	3	......TT.G..........	GCACTTCGCTTCACCTCTGC
N3_CCGTCTGTGCCTTCTCATCTGCCGGTACGTGTGCACTTCGCCGTACCTCTGCACGTTGCATGGAGACCACCGTGAACGCCC	CCGTCTGTGCCTTCTCATCTGCCGGTACGTGTGCACTTCGCCGTACCTCTGCACGTTGCATGGAGACCACCGTGAACGCCC	93.0506	11.1632	1.26681	149.983	1.74878e-34	2.5192e-33	gain	376.84	4	..........................A..............CGT.....................................	CCGTCTGTGCCTTCTCATCTGCCGGTCCGTGTGCACTTCGCTTCACCTCTGCACGTTGCATGGAGACCACCGTGAACGCCC	GCACTTCGCCGTACCTCTGC	GCACTTCGCTTCACCTCTGC	GCACTTCGCCGTACCTCTGC	.........CGT........	3			N5_GCACTTTCAATAACCTCTGC	GCACTTTCAATAACCTCTGC	5.59064	4.55359	1.3301	15.4558	8.44554e-05	0.000112108	gain	18.5485	5	......TCAA.A........	GCACTTCGCTTCACCTCTGC
N3_CAGTCTGTGCCTTCTCATCTGCCGGTCCGTGTGCACTTCGCTGTACCTCTGCACGTTGCATGGAGACCACCGTGAACGCCC	CAGTCTGTGCCTTCTCATCTGCCGGTCCGTGTGCACTTCGCTGTACCTCTGCACGTTGCATGGAGACCACCGTGAACGCCC	48.2815	10.2102	1.246	156.218	7.58703e-36	1.20252e-34	gain	358.58	3	.A........................................GT.....................................	CCGTCTGTGCCTTCTCATCTGCCGGTCCGTGTGCACTTCGCTTCACCTCTGCACGTTGCATGGAGACCACCGTGAACGCCC	GCACTTCGCTGTACCTCTGC	GCACTTCGCTTCACCTCTGC	GCACTTCGCTGTACCTCTGC	..........GT........	2			N5_GCACTTTGTATAACCTCTGC	GCACTTTGTATAACCTCTGC	5.16805	4.42321	1.31793	15.1082	0.000101521	0.000134503	gain	17.6638	4	......T.TA.A........	GCACTTCGCTTCACCTCTGC
N3_CCGTCTGTGCCTTCTCATCTGCCTGTCCGTGTGCACTTCTCATCACCTCTGCACGTTGCATGGAGACCACCGTGAACGCCC	CCGTCTGTGCCTTCTCATCTGCCTGTCCGTGTGCACTTCTCATCACCTCTGCACGTTGCATGGAGACCACCGTGAACGCCC	101.842	11.2961	1.2771	140.197	2.4107e-32	3.10494e-31	gain	357.157	3	.......................T...............T.A.......................................	CCGTCTGTGCCTTCTCATCTGCCGGTCCGTGTGCACTTCGCTTCACCTCTGCACGTTGCATGGAGACCACCGTGAACGCCC	GCACTTCTCATCACCTCTGC	GCACTTCGCTTCACCTCTGC	GCACTTCTCATCACCTCTGC	.......T.A..........	2			N5_GCACTTCGCTGGCGATCTGC	GCACTTCGCTGGCGATCTGC	459.682	2.99486	0.600383	21.754	3.09947e-06	4.21998e-06	gain	16.4978	5	..........GGCGA.....	GCACTTCGCTTCACCTCTGC
N3_ACGTCTGTGCCTTCTCATCTGCCGGTCCGTGTGCACTTCTCATCACCTCTGCACGTTGCATGGAGACCACCGTGAACGCCC	ACGTCTGTGCCTTCTCATCTGCCGGTCCGTGTGCACTTCTCATCACCTCTGCACGTTGCATGGAGACCACCGTGAACGCCC	66.5157	10.6511	1.25924	147.622	5.73745e-34	7.99199e-33	gain	354.055	3	A......................................T.A.......................................	CCGTCTGTGCCTTCTCATCTGCCGGTCCGTGTGCACTTCGCTTCACCTCTGCACGTTGCATGGAGACCACCGTGAACGCCC	GCACTTCTCATCACCTCTGC	GCACTTCGCTTCACCTCTGC	GCACTTCTCATCACCTCTGC	.......T.A..........	2			N5_GCACTGGCGATCACCTCTGC	GCACTGGCGATCACCTCTGC	701.868	2.09332	0.376274	28.8961	7.63648e-08	1.07497e-07	gain	14.8984	5	.....GGCGA..........	GCACTTCGCTTCACCTCTGC
N3_CCGTCTGTGCCTTCTCATCTGCAGGTCCGTGTGCACTTCCCATCACCTCTGCACGTTGCATGGAGACCACCGTGAACGCCC	CCGTCTGTGCCTTCTCATCTGCAGGTCCGTGTGCACTTCCCATCACCTCTGCACGTTGCATGGAGACCACCGTGAACGCCC	74.4597	10.8159	1.26436	144.692	2.50724e-33	3.37357e-32	gain	352.608	3	......................A................C.A.......................................	CCGTCTGTGCCTTCTCATCTGCCGGTCCGTGTGCACTTCGCTTCACCTCTGCACGTTGCATGGAGACCACCGTGAACGCCC	GCACTTCCCATCACCTCTGC	GCACTTCGCTTCACCTCTGC	GCACTTCCCATCACCTCTGC	.......C.A..........	2			N5_GCACTTCGCTCGTTGTCTGC	GCACTTCGCTCGTTGTCTGC	453.45	2.0195	0.366336	28.6357	8.7355e-08	1.22717e-07	gain	14.255	5	..........CGTTG.....	GCACTTCGCTTCACCTCTGC
N3_CCGTCTGTGCCTTCTCATCTGCCGGTCCGTGTGCACTTCGCACTACATCTGCACGTTGCATGGAGACCACCGTGAACGCCC	CCGTCTGTGCCTTCTCATCTGCCGGTCCGTGTGCACTTCGCACTACATCTGCACGTTGCATGGAGACCACCGTGAACGCCC	65.2795	10.6254	1.25958	146.455	1.03271e-33	1.4136e-32	gain	350.49	4	.........................................ACT..A..................................	CCGTCTGTGCCTTCTCATCTGCCGGTCCGTGTGCACTTCGCTTCACCTCTGCACGTTGCATGGAGACCACCGTGAACGCCC	GCACTTCGCACTACATCTGC	GCACTTCGCTTCACCTCTGC	GCACTTCGCACTACATCTGC	.........ACT..A.....	4			N5_GCACTTCGCTCAAAATCTGC	GCACTTCGCTCAAAATCTGC	1110.19	1.84908	0.323717	30.8274	2.82033e-08	4.01439e-08	gain	13.96	4	..........CA.AA.....	GCACTTCGCTTCACCTCTGC
N3_CCGTCTGTGCCTTCTCATCTGCCGGTCCGTGTGCACTTCGCCGAACCTCTGCACGTTGCATGGAGACCACCGTTAACGCCC	CCGTCTGTGCCTTCTCATCTGCCGGTCCGTGTGCACTTCGCCGAACCTCTGCACGTTGCATGGAGACCACCGTTAACGCCC	143.307	6.93076	0.495759	210.895	8.76055e-48	3.62103e-46	gain	326.144	4	.........................................CGA.............................T.......	CCGTCTGTGCCTTCTCATCTGCCGGTCCGTGTGCACTTCGCTTCACCTCTGCACGTTGCATGGAGACCACCGTGAACGCCC	GCACTTCGCCGAACCTCTGC	GCACTTCGCTTCACCTCTGC	GCACTTCGCCGAACCTCTGC	.........CGA........	3			N5_GCACTTCGCTGAGATTCTGC	GCACTTCGCTGAGATTCTGC	1288.39	2.41565	0.482104	22.7399	1.85473e-06	2.54333e-06	gain	13.8458	5	..........GAGAT.....	GCACTTCGCTTCACCTCTGC
N3_CCGTCTGTGCCTTCTCATCTGCCGGTCCGTGTGCACTTCGCCGAACCTCTGCACGTTGCATGGAGACAACCGTGAACGCCC	CCGTCTGTGCCTTCTCATCTGCCGGTCCGTGTGCACTTCGCCGAACCTCTGCACGTTGCATGGAGACAACCGTGAACGCCC	82.5818	10.9524	1.28065	128.829	7.39194e-30	8.20116e-29	gain	319.056	4	.........................................CGA.......................A.............	CCGTCTGTGCCTTCTCATCTGCCGGTCCGTGTGCACTTCGCTTCACCTCTGCACGTTGCATGGAGACCACCGTGAACGCCC	GCACTTCGCCGAACCTCTGC	GCACTTCGCTTCACCTCTGC	GCACTTCGCCGAACCTCTGC	.........CGA........	3			N5_GCACTTCGCTGAAGGTCTGC	GCACTTCGCTGAAGGTCTGC	538.523	2.50752	0.518863	21.1479	4.25169e-06	5.77506e-06	gain	13.469	4	..........GA.GG.....	GCACTTCGCTTCACCTCTGC
N3_CCGTCTGTGCCTTCTCATCTGCCGGTCCGTGTGCACTTCAAATAACCTCTGCACGTTGCATGGAGACCACCGTGAACGCCC	CCGTCTGTGCCTTCTCATCTGCCGGTCCGTGTGCACTTCAAATAACCTCTGCACGTTGCATGGAGACCACCGTGAACGCCC	109.896	11.408	1.29975	120.38	5.22338e-28	5.24328e-27	gain	311.233	4	.......................................AAA.A.....................................	CCGTCTGTGCCTTCTCATCTGCCGGTCCGTGTGCACTTCGCTTCACCTCTGCACGTTGCATGGAGACCACCGTGAACGCCC	GCACTTCAAATAACCTCTGC	GCACTTCGCTTCACCTCTGC	GCACTTCAAATAACCTCTGC	.......AAA.A........	4			N5_GCACTTCGCTAGAGGTCTGC	GCACTTCGCTAGAGGTCTGC	825.567	3.13749	0.737724	15.4741	8.36419e-05	0.000111071	gain	12.7934	4	..........AG.GG.....	GCACTTCGCTTCACCTCTGC
N3_CCGTCTGTGCCTTCTAATCTGCCGGTCCGTGTGCACTTCGGGTCACCTCTGCACGTTGCATGGAGACCACCGTGAACGCCC	CCGTCTGTGCCTTCTAATCTGCCGGTCCGTGTGCACTTCGGGTCACCTCTGCACGTTGCATGGAGACCACCGTGAACGCCC	60.5233	10.5553	1.27526	126.16	2.83603e-29	3.03469e-28	gain	301.325	3	...............A........................GG.......................................	CCGTCTGTGCCTTCTCATCTGCCGGTCCGTGTGCACTTCGCTTCACCTCTGCACGTTGCATGGAGACCACCGTGAACGCCC	GCACTTCGGGTCACCTCTGC	GCACTTCGCTTCACCTCTGC	GCACTTCGGGTCACCTCTGC	........GG..........	2			N5_GCACTTTTCATAACCTCTGC	GCACTTTTCATAACCTCTGC	6.11368	4.67561	1.5505	9.65594	0.00188741	0.00240177	gain	12.737	4	......TT.A.A........	GCACTTCGCTTCACCTCTGC
N3_CCGTCTGTGCCTTCTCATCTGCCGGTCCGTGTACACTTCGCACTACCTCTGCACGTTGCATGGAGACCACCGTGAACGCCC	CCGTCTGTGCCTTCTCATCTGCCGGTCCGTGTACACTTCGCACTACCTCTGCACGTTGCATGGAGACCACCGTGAACGCCC	80.8727	10.9217	1.28897	120.347	5.31116e-28	5.31452e-27	gain	297.889	4	................................A........ACT.....................................	CCGTCTGTGCCTTCTCATCTGCCGGTCCGTGTGCACTTCGCTTCACCTCTGCACGTTGCATGGAGACCACCGTGAACGCCC	ACACTTCGCACTACCTCTGC	GCACTTCGCTTCACCTCTGC	ACACTTCGCACTACCTCTGC	A........ACT........	4			N5_GCACTTCGCTAGTATTCTGC	GCACTTCGCTAGTATTCTGC	1017.59	1.78812	0.327185	28.3072	1.03508e-07	1.45172e-07	gain	12.4901	5	..........AGTAT.....	GCACTTCGCTTCACCTCTGC
N3_CCGTCTGTGCCTTCTCATCTGCCTGTCCGTGTGCACTTCGGGTCACCTCTGCACGTTGCATGGAGACCACCGTGAACGCCC	CCGTCTGTGCCTTCTCATCTGCCTGTCCGTGTGCACTTCGGGTCACCTCTGCACGTTGCATGGAGACCACCGTGAACGCCC	91.9369	11.1088	1.29755	116.579	3.54885e-27	3.37488e-26	gain	293.827	3	.......................T................GG.......................................	CCGTCTGTGCCTTCTCATCTGCCGGTCCGTGTGCACTTCGCTTCACCTCTGCACGTTGCATGGAGACCACCGTGAACGCCC	GCACTTCGGGTCACCTCTGC	GCACTTCGCTTCACCTCTGC	GCACTTCGGGTCACCTCTGC	........GG..........	2			N5_ACACTTTTCGTCACCTCTGC	ACACTTTTCGTCACCTCTGC	3.62145	3.92508	1.38157	10.2527	0.00136487	0.00174911	gain	11.245	4	A.....TT.G..........	GCACTTCGCTTCACCTCTGC
N3_CCGTATGTGCCTTCTCATCTGCCGGTCCGTGTGCACTTCTCATCACCTCTGCACGTTGCATGGAGACCACCGTGAACGCCC	CCGTATGTGCCTTCTCATCTGCCGGTCCGTGTGCACTTCTCATCACCTCTGCACGTTGCATGGAGACCACCGTGAACGCCC	71.6839	10.7652	1.28782	118.407	1.41229e-27	1.37405e-26	gain	289.048	3	....A..................................T.A.......................................	CCGTCTGTGCCTTCTCATCTGCCGGTCCGTGTGCACTTCGCTTCACCTCTGCACGTTGCATGGAGACCACCGTGAACGCCC	GCACTTCTCATCACCTCTGC	GCACTTCGCTTCACCTCTGC	GCACTTCTCATCACCTCTGC	.......T.A..........	2			N5_GCACTTCGCTCAGACTCTGC	GCACTTCGCTCAGACTCTGC	852.435	1.71295	0.325407	26.4127	2.75725e-07	3.83744e-07	gain	11.2361	4	..........CAGA......	GCACTTCGCTTCACCTCTGC
N3_CCGTCTGTGCCTTCTCATCTGCCGGTCCGTGTACACTTCTCGTCACCTCTGCACGTTGCATGGAGACCACCGTGAACGCCC	CCGTCTGTGCCTTCTCATCTGCCGGTCCGTGTACACTTCTCGTCACCTCTGCACGTTGCATGGAGACCACCGTGAACGCCC	53.9516	10.3879	1.27547	122.348	1.93659e-28	1.98493e-27	gain	287.881	3	................................A......T.G.......................................	CCGTCTGTGCCTTCTCATCTGCCGGTCCGTGTGCACTTCGCTTCACCTCTGCACGTTGCATGGAGACCACCGTGAACGCCC	ACACTTCTCGTCACCTCTGC	GCACTTCGCTTCACCTCTGC	ACACTTCTCGTCACCTCTGC	A......T.G..........	3			N5_GCACTTTTCGTCACATCTGC	GCACTTTTCGTCACATCTGC	4.98189	4.38483	1.53575	8.87528	0.00289058	0.00364603	gain	11.1332	4	......TT.G....A.....	GCACTTCGCTTCACCTCTGC
N3_CCGTCTGTGCCTTCTCATCTGCCGGTACGTGTGCACTTCGCGCAACCTCTGCACGTTGCATGGAGACCACCGTGAACGCCC	CCGTCTGTGCCTTCTCATCTGCCGGTACGTGTGCACTTCGCGCAACCTCTGCACGTTGCATGGAGACCACCGTGAACGCCC	121.787	11.522	1.31704	109.269	1.41725e-25	1.2713e-24	gain	286.304	4	..........................A..............GCA.....................................	CCGTCTGTGCCTTCTCATCTGCCGGTCCGTGTGCACTTCGCTTCACCTCTGCACGTTGCATGGAGACCACCGTGAACGCCC	GCACTTCGCGCAACCTCTGC	GCACTTCGCTTCACCTCTGC	GCACTTCGCGCAACCTCTGC	.........GCA........	3			N5_GCACTTTTTATAACCTCTGC	GCACTTTTTATAACCTCTGC	3.58939	3.90175	1.38034	10.0841	0.0014955	0.00191296	gain	11.0233	5	......TTTA.A........	GCACTTCGCTTCACCTCTGC
N3_CCGTCTGTGCCTTCTCATCTGCCTGTCCGTGTGCACTTCGCAAAACCTCTGCACGTTGCATGGAGACCACCGTGAACGCCC	CCGTCTGTGCCTTCTCATCTGCCTGTCCGTGTGCACTTCGCAAAACCTCTGCACGTTGCATGGAGACCACCGTGAACGCCC	65.3452	10.6627	1.287	117.293	2.47626e-27	2.39448e-26	gain	283.694	4	.......................T.................AAA.....................................	CCGTCTGTGCCTTCTCATCTGCCGGTCCGTGTGCACTTCGCTTCACCTCTGCACGTTGCATGGAGACCACCGTGAACGCCC	GCACTTCGCAAAACCTCTGC	GCACTTCGCTTCACCTCTGC	GCACTTCGCAAAACCTCTGC	.........AAA........	3			N5_GCACTTCGCTCATTATCTGC	GCACTTCGCTCATTATCTGC	692.284	1.6621	0.319484	25.9032	3.58978e-07	4.98605e-07	gain	10.7121	5	..........CATTA.....	GCACTTCGCTTCACCTCTGC
N3_CCGTCTGTGCCTTCTCATCTGCCGGTCCGTGTGCACTTCTCGCAACCTCTGCACGTTGCATGGAGACCACCGTGAACGCCC	CCGTCTGTGCCTTCTCATCTGCCGGTCCGTGTGCACTTCTCGCAACCTCTGCACGTTGCATGGAGACCACCGTGAACGCCC	41.6694	9.9701	1.26385	125.153	4.71176e-29	4.9662e-28	gain	282.421	4	.......................................T.GCA.....................................	CCGTCTGTGCCTTCTCATCTGCCGGTCCGTGTGCACTTCGCTTCACCTCTGCACGTTGCATGGAGACCACCGTGAACGCCC	GCACTTCTCGCAACCTCTGC	GCACTTCGCTTCACCTCTGC	GCACTTCTCGCAACCTCTGC	.......T.GCA........	4			N5_GCACTATTACTCACCTCTGC	GCACTATTACTCACCTCTGC	900.884	1.94766	0.406862	21.4872	3.56192e-06	4.84196e-06	gain	10.6115	5	.....ATTAC..........	GCACTTCGCTTCACCTCTGC
N3_CCGTCTGTGCCTTCTCATCTGCCGGTACGTGTGCACTTCAAATCACCTCTGCACGTTGCATGGAGACCACCGTGAACGCCC	CCGTCTGTGCCTTCTCATCTGCCGGTACGTGTGCACTTCAAATCACCTCTGCACGTTGCATGGAGACCACCGTGAACGCCC	75.2442	10.867	1.30062	110.188	8.91065e-26	8.05014e-25	gain	272.22	4	..........................A............AAA.......................................	CCGTCTGTGCCTTCTCATCTGCCGGTCCGTGTGCACTTCGCTTCACCTCTGCACGTTGCATGGAGACCACCGTGAACGCCC	GCACTTCAAATCACCTCTGC	GCACTTCGCTTCACCTCTGC	GCACTTCAAATCACCTCTGC	.......AAA..........	3			N5_GCACTTCGGGTAACCTCTGC	GCACTTCGGGTAACCTCTGC	2.63749	3.46736	1.309	10.9657	0.000928131	0.00119968	gain	10.5144	3	........GG.A........	GCACTTCGCTTCACCTCTGC
N3_CCGTCTGTGCCTTCTCATCTGCAGGTCCGTGTGCACTTCCTCTCACCTCTGCACGTTGCATGGAGACCACCGTGAACGCCC	CCGTCTGTGCCTTCTCATCTGCAGGTCCGTGTGCACTTCCTCTCACCTCTGCACGTTGCATGGAGACCACCGTGAACGCCC	67.1664	10.6562	1.30199	105.369	1.01391e-24	8.79557e-24	gain	255.685	4	......................A................CTC.......................................	CCGTCTGTGCCTTCTCATCTGCCGGTCCGTGTGCACTTCGCTTCACCTCTGCACGTTGCATGGAGACCACCGTGAACGCCC	GCACTTCCTCTCACCTCTGC	GCACTTCGCTTCACCTCTGC	GCACTTCCTCTCACCTCTGC	.......CTC..........	3			N5_GCACTTCGCTCGAAGTCTGC	GCACTTCGCTCGAAGTCTGC	815.387	3.16783	0.850948	11.7982	0.000592892	0.000770111	gain	10.2227	4	..........CG.AG.....	GCACTTCGCTTCACCTCTGC
N3_CCGTCTGTGCCTTCTCATCTGCCGGTCCGTGTGCACTTAGCCGAACCTCTGCACGTTGCATGGAGACCACCGTGAACGCCC	CCGTCTGTGCCTTCTCATCTGCCGGTCCGTGTGCACTTAGCCGAACCTCTGCACGTTGCATGGAGACCACCGTGAACGCCC	86.0981	11.0478	1.31839	101.211	8.26903e-24	6.8179e-23	gain	255.011	4	......................................A..CGA.....................................	CCGTCTGTGCCTTCTCATCTGCCGGTCCGTGTGCACTTCGCTTCACCTCTGCACGTTGCATGGAGACCACCGTGAACGCCC	GCACTTAGCCGAACCTCTGC	GCACTTCGCTTCACCTCTGC	GCACTTAGCCGAACCTCTGC	......A..CGA........	4			N5_GCACTGGAATTAACCTCTGC	GCACTGGAATTAACCTCTGC	2.70099	3.49152	1.32938	10.0567	0.00151797	0.00194026	gain	9.84168	5	.....GGAA..A........	GCACTTCGCTTCACCTCTGC
N3_CCGTCTGTGCCTTCTCATCTGCCGGTCCGTGTGCACTTCGCTGTTCCTCTGCACGTTGCATGGATACCACCGTGAACGCCC	CCGTCTGTGCCTTCTCATCTGCCGGTCCGTGTGCACTTCGCTGTTCCTCTGCACGTTGCATGGATACCACCGTGAACGCCC	41.2817	9.9799	1.27838	111.096	5.63622e-26	5.15825e-25	gain	251.983	4	..........................................GTT...................T................	CCGTCTGTGCCTTCTCATCTGCCGGTCCGTGTGCACTTCGCTTCACCTCTGCACGTTGCATGGAGACCACCGTGAACGCCC	GCACTTCGCTGTTCCTCTGC	GCACTTCGCTTCACCTCTGC	GCACTTCGCTGTTCCTCTGC	..........GTT.......	3			N5_GCACTTCACATAACCTCTGC	GCACTTCACATAACCTCTGC	2.93482	3.60525	1.35599	9.54061	0.00200975	0.00255463	gain	9.72286	3	.......A.A.A........	GCACTTCGCTTCACCTCTGC
N3_CCGTCTGTGCCTTCTAATCTGCCGGTCCGTGTGCACTTTAGTTCACCTCTGCACGTTGCATGGAGACCACCGTGAACGCCC	CCGTCTGTGCCTTCTAATCTGCCGGTCCGTGTGCACTTTAGTTCACCTCTGCACGTTGCATGGAGACCACCGTGAACGCCC	60.2886	10.5003	1.30856	98.5086	3.2361e-23	2.58724e-22	gain	236.152	4	...............A......................TAG........................................	CCGTCTGTGCCTTCTCATCTGCCGGTCCGTGTGCACTTCGCTTCACCTCTGCACGTTGCATGGAGACCACCGTGAACGCCC	GCACTTTAGTTCACCTCTGC	GCACTTCGCTTCACCTCTGC	GCACTTTAGTTCACCTCTGC	......TAG...........	3			N5_GCACTGGGAATCACCTCTGC	GCACTGGGAATCACCTCTGC	1384.33	1.31094	0.235636	30.0935	4.11714e-08	5.84335e-08	gain	9.68179	4	.....GG.AA..........	GCACTTCGCTTCACCTCTGC
N3_CCGTCTGTGCCTTCTCATATGCCGGTCCGTGTGCACTTCGGGTCACCTCTGCACGTTGCATGGAGACCACCGTGAACGCCC	CCGTCTGTGCCTTCTCATATGCCGGTCCGTGTGCACTTCGGGTCACCTCTGCACGTTGCATGGAGACCACCGTGAACGCCC	58.0115	10.4725	1.31368	95.1173	1.79433e-22	1.37544e-21	gain	227.737	3	..................A.....................GG.......................................	CCGTCTGTGCCTTCTCATCTGCCGGTCCGTGTGCACTTCGCTTCACCTCTGCACGTTGCATGGAGACCACCGTGAACGCCC	GCACTTCGGGTCACCTCTGC	GCACTTCGCTTCACCTCTGC	GCACTTCGGGTCACCTCTGC	........GG..........	2			N5_GCACTTTATATAACCTCTGC	GCACTTTATATAACCTCTGC	6.78643	4.8218	1.8604	6.62315	0.0100662	0.0123269	gain	9.62979	5	......TATA.A........	GCACTTCGCTTCACCTCTGC
N3_CCGTCTGTGCCTTCTCATCTGCCGGTCCGTGTGCACTTCGAGAAACCTCTGCACGTTGCATGGAGACCACCGTGAACGCCC	CCGTCTGTGCCTTCTCATCTGCCGGTCCGTGTGCACTTCGAGAAACCTCTGCACGTTGCATGGAGACCACCGTGAACGCCC	41.8443	9.95984	1.29373	99.0234	2.49541e-23	2.01288e-22	gain	225.121	4	........................................AGAA.....................................	CCGTCTGTGCCTTCTCATCTGCCGGTCCGTGTGCACTTCGCTTCACCTCTGCACGTTGCATGGAGACCACCGTGAACGCCC	GCACTTCGAGAAACCTCTGC	GCACTTCGCTTCACCTCTGC	GCACTTCGAGAAACCTCTGC	........AGAA........	4			N5_GCACTTCGCTCAGAATCTGC	GCACTTCGCTCAGAATCTGC	515.287	1.84845	0.407892	19.4736	1.01999e-05	1.37838e-05	gain	9.22639	5	..........CAGAA.....	GCACTTCGCTTCACCTCTGC
N3_CCGTCTGTGCCTTCTCATCTGCAGGTCCGTGTGCACTTCGCAAAACCTCTGCACGTTGCATGGAGACCACCGTGAACGCCC	CCGTCTGTGCCTTCTCATCTGCAGGTCCGTGTGCACTTCGCAAAACCTCTGCACGTTGCATGGAGACCACCGTGAACGCCC	38.2075	9.86323	1.29013	99.7925	1.69226e-23	1.37911e-22	gain	224.601	4	......................A..................AAA.....................................	CCGTCTGTGCCTTCTCATCTGCCGGTCCGTGTGCACTTCGCTTCACCTCTGCACGTTGCATGGAGACCACCGTGAACGCCC	GCACTTCGCAAAACCTCTGC	GCACTTCGCTTCACCTCTGC	GCACTTCGCAAAACCTCTGC	.........AAA........	3			N5_GCACTTCGCTCCCATTCTGC	GCACTTCGCTCCCATTCTGC	655.211	1.67703	0.362847	20.4046	6.26793e-06	8.49028e-06	gain	8.72536	4	..........C.CAT.....	GCACTTCGCTTCACCTCTGC
N3_CCGTCTGTGCCTTCTCATCTGCCGGTCCGTGTGCACTTCGTGAAACCTCTGCACGTTGCATGGAGACCACCGTGAACGCCC	CCGTCTGTGCCTTCTCATCTGCCGGTCCGTGTGCACTTCGTGAAACCTCTGCACGTTGCATGGAGACCACCGTGAACGCCC	69.425	10.7162	1.32685	91.5165	1.10667e-21	8.20467e-21	gain	224.568	4	........................................TGAA.....................................	CCGTCTGTGCCTTCTCATCTGCCGGTCCGTGTGCACTTCGCTTCACCTCTGCACGTTGCATGGAGACCACCGTGAACGCCC	GCACTTCGTGAAACCTCTGC	GCACTTCGCTTCACCTCTGC	GCACTTCGTGAAACCTCTGC	........TGAA........	4			N5_GCACTTCGCTAAGACTCTGC	GCACTTCGCTAAGACTCTGC	994.029	1.6352	0.351266	20.7064	5.35369e-06	7.2576e-06	gain	8.61971	4	..........AAGA......	GCACTTCGCTTCACCTCTGC
N3_CCGTCTGTGCCTTCTCATCTGCCGGTCCGTGTGCACTTCGCGCAACCTCTGCACGTTGCATGGAGACAACCGTGAACGCCC	CCGTCTGTGCCTTCTCATCTGCCGGTCCGTGTGCACTTCGCGCAACCTCTGCACGTTGCATGGAGACAACCGTGAACGCCC	54.5268	10.3541	1.31202	94.1367	2.94468e-22	2.23555e-21	gain	222.933	4	.........................................GCA.......................A.............	CCGTCTGTGCCTTCTCATCTGCCGGTCCGTGTGCACTTCGCTTCACCTCTGCACGTTGCATGGAGACCACCGTGAACGCCC	GCACTTCGCGCAACCTCTGC	GCACTTCGCTTCACCTCTGC	GCACTTCGCGCAACCTCTGC	.........GCA........	3			N5_GCACTTCGCTACAGATCTGC	GCACTTCGCTACAGATCTGC	618.909	1.40644	0.283469	23.9325	9.97731e-07	1.37253e-06	gain	8.44003	3	..........A..GA.....	GCACTTCGCTTCACCTCTGC
N3_CCGTCTGTGCCTTCTCATCTGCCGGTCCGTGTGCACTTCGCTACCCCTCTGCACGTTGCATGGAGACCACCGTTAACGCCC	CCGTCTGTGCCTTCTCATCTGCCGGTCCGTGTGCACTTCGCTACCCCTCTGCACGTTGCATGGAGACCACCGTTAACGCCC	84.3735	11.0268	1.34973	85.1315	2.79165e-20	1.92734e-19	gain	215.619	3	..........................................A.C............................T.......	CCGTCTGTGCCTTCTCATCTGCCGGTCCGTGTGCACTTCGCTTCACCTCTGCACGTTGCATGGAGACCACCGTGAACGCCC	GCACTTCGCTACCCCTCTGC	GCACTTCGCTTCACCTCTGC	GCACTTCGCTACCCCTCTGC	..........A.C.......	2			N5_GCACTTCGCTCGGATTCTGC	GCACTTCGCTCGGATTCTGC	843.743	2.11028	0.525663	14.9208	0.000112118	0.000148258	gain	8.3363	5	..........CGGAT.....	GCACTTCGCTTCACCTCTGC
N3_CAGTCTGTGCCTTCTCATCTGCCGGTCCGTGTGCACTTTAGTTCACCTCTGCACGTTGCATGGAGACCACCGTGAACGCCC	CAGTCTGTGCCTTCTCATCTGCCGGTCCGTGTGCACTTTAGTTCACCTCTGCACGTTGCATGGAGACCACCGTGAACGCCC	41.8336	10.0117	1.30516	92.7601	5.90331e-22	4.43379e-21	gain	212.537	4	.A....................................TAG........................................	CCGTCTGTGCCTTCTCATCTGCCGGTCCGTGTGCACTTCGCTTCACCTCTGCACGTTGCATGGAGACCACCGTGAACGCCC	GCACTTTAGTTCACCTCTGC	GCACTTCGCTTCACCTCTGC	GCACTTTAGTTCACCTCTGC	......TAG...........	3			N5_GCACTGGCTCTCACCTCTGC	GCACTGGCTCTCACCTCTGC	701.639	1.93793	0.468802	16.0211	6.26421e-05	8.34744e-05	gain	8.14538	5	.....GGCTC..........	GCACTTCGCTTCACCTCTGC
N3_CCGTCTGTGCCTTCTCATCTGCCGGTCCGTGTGCACTTCGCGAAACCTCTGCACGTTGCATGGAGACCACAGTGAACGCCC	CCGTCTGTGCCTTCTCATCTGCCGGTCCGTGTGCACTTCGCGAAACCTCTGCACGTTGCATGGAGACCACAGTGAACGCCC	61.6346	10.573	1.33764	84.5282	3.78777e-20	2.60085e-19	gain	205.344	4	.........................................GAA..........................A..........	CCGTCTGTGCCTTCTCATCTGCCGGTCCGTGTGCACTTCGCTTCACCTCTGCACGTTGCATGGAGACCACCGTGAACGCCC	GCACTTCGCGAAACCTCTGC	GCACTTCGCTTCACCTCTGC	GCACTTCGCGAAACCTCTGC	.........GAA........	3			N5_GCACTATTCATCACATCTGC	GCACTATTCATCACATCTGC	2.74412	3.52949	1.42974	7.76096	0.00533877	0.00663209	gain	8.02098	5	.....ATT.A....A.....	GCACTTCGCTTCACCTCTGC
N3_CCGTCTGTGCCTTCTCATCTGCCGGTCCGTGTGCACTTCGGGTCACCTCTGCACGTTGCATGGATACCACCGTGAACGCCC	CCGTCTGTGCCTTCTCATCTGCCGGTCCGTGTGCACTTCGGGTCACCTCTGCACGTTGCATGGATACCACCGTGAACGCCC	40.0514	9.89633	1.30718	89.7304	2.72933e-21	1.97939e-20	gain	203.508	3	........................................GG......................T................	CCGTCTGTGCCTTCTCATCTGCCGGTCCGTGTGCACTTCGCTTCACCTCTGCACGTTGCATGGAGACCACCGTGAACGCCC	GCACTTCGGGTCACCTCTGC	GCACTTCGCTTCACCTCTGC	GCACTTCGGGTCACCTCTGC	........GG..........	2			N5_GCACTTTATTTAACCTCTGC	GCACTTTATTTAACCTCTGC	3.64244	3.93499	1.60799	6.61192	0.0101298	0.0124005	gain	7.84794	4	......TAT..A........	GCACTTCGCTTCACCTCTGC
N3_CCGTCTGTGCCTTCTCATCTGCCGGTCCGTGTGCACTTCTCGTCACCTCTGCACGTTGCATGGAGACCACAGTGAACGCCC	CCGTCTGTGCCTTCTCATCTGCCGGTCCGTGTGCACTTCTCGTCACCTCTGCACGTTGCATGGAGACCACAGTGAACGCCC	75.1705	10.8513	1.35778	79.7246	4.30417e-19	2.82361e-18	gain	199.297	3	.......................................T.G............................A..........	CCGTCTGTGCCTTCTCATCTGCCGGTCCGTGTGCACTTCGCTTCACCTCTGCACGTTGCATGGAGACCACCGTGAACGCCC	GCACTTCTCGTCACCTCTGC	GCACTTCGCTTCACCTCTGC	GCACTTCTCGTCACCTCTGC	.......T.G..........	2			N5_GCACTTCGCTCGCCCTCTGC	GCACTTCGCTCGCCCTCTGC	803.361	2.20133	0.588317	12.8775	0.000332556	0.000435076	gain	7.65653	3	..........CGC.......	GCACTTCGCTTCACCTCTGC
N3_CCGTCTGTGCCTTCTCATCTGCCGGTCCGTGTGCACTTCGCTAATCCTCTGTACGTTGCATGGAGACCACCGTGAACGCCC	CCGTCTGTGCCTTCTCATCTGCCGGTCCGTGTGCACTTCGCTAATCCTCTGTACGTTGCATGGAGACCACCGTGAACGCCC	37.0576	9.81382	1.30745	88.2834	5.67184e-21	4.05296e-20	gain	198.693	4	..........................................AAT......T.............................	CCGTCTGTGCCTTCTCATCTGCCGGTCCGTGTGCACTTCGCTTCACCTCTGCACGTTGCATGGAGACCACCGTGAACGCCC	GCACTTCGCTAATCCTCTGT	GCACTTCGCTTCACCTCTGC	GCACTTCGCTAATCCTCTGT	..........AAT......T	4			N5_GCACTTCGCTGGTATTCTGC	GCACTTCGCTGGTATTCTGC	615.508	1.12888	0.217547	26.5559	2.56017e-07	3.56459e-07	gain	7.44128	5	..........GGTAT.....	GCACTTCGCTTCACCTCTGC
N3_CCGTCTGTGCCTTCTCATCTGCCGGTCCGTGTGCACTTCGCGAAACCTCTGCACGTTGCATGGAGACAACCGTGAACGCCC	CCGTCTGTGCCTTCTCATCTGCCGGTCCGTGTGCACTTCGCGAAACCTCTGCACGTTGCATGGAGACAACCGTGAACGCCC	72.0446	10.7531	1.35687	78.7726	6.96877e-19	4.50159e-18	gain	195.241	4	.........................................GAA.......................A.............	CCGTCTGTGCCTTCTCATCTGCCGGTCCGTGTGCACTTCGCTTCACCTCTGCACGTTGCATGGAGACCACCGTGAACGCCC	GCACTTCGCGAAACCTCTGC	GCACTTCGCTTCACCTCTGC	GCACTTCGCGAAACCTCTGC	.........GAA........	3			N5_GCACTTCGCTGAACATCTGC	GCACTTCGCTGAACATCTGC	1203.9	1.58216	0.363403	18.1318	2.06133e-05	2.77583e-05	gain	7.41377	3	..........GA..A.....	GCACTTCGCTTCACCTCTGC
N3_CCGTCTGTGCCTTCTCATCTACCGGTCCGTGTGCACTTCCCATCACCTCTGCACGTTGCATGGAGACCACCGTGAACGCCC	CCGTCTGTGCCTTCTCATCTACCGGTCCGTGTGCACTTCCCATCACCTCTGCACGTTGCATGGAGACCACCGTGAACGCCC	60.4225	10.5044	1.3481	79.1541	5.74485e-19	3.74927e-18	gain	191.607	3	....................A..................C.A.......................................	CCGTCTGTGCCTTCTCATCTGCCGGTCCGTGTGCACTTCGCTTCACCTCTGCACGTTGCATGGAGACCACCGTGAACGCCC	GCACTTCCCATCACCTCTGC	GCACTTCGCTTCACCTCTGC	GCACTTCCCATCACCTCTGC	.......C.A..........	2			N5_GCACTTCATGTAACCTCTGC	GCACTTCATGTAACCTCTGC	2.01465	3.05741	1.33041	8.28734	0.00399223	0.00499718	gain	7.33406	4	.......ATG.A........	GCACTTCGCTTCACCTCTGC
N3_CAGTCTGTGCCTTCTCATCTGCCGGTCCGTGTGCACTTCTCATCACCTCTGCACGTTGCATGGAGACCACCGTGAACGCCC	CAGTCTGTGCCTTCTCATCTGCCGGTCCGTGTGCACTTCTCATCACCTCTGCACGTTGCATGGAGACCACCGTGAACGCCC	27.8318	9.42563	1.30341	84.3467	4.15186e-20	2.84468e-19	gain	182.685	3	.A.....................................T.A.......................................	CCGTCTGTGCCTTCTCATCTGCCGGTCCGTGTGCACTTCGCTTCACCTCTGCACGTTGCATGGAGACCACCGTGAACGCCC	GCACTTCTCATCACCTCTGC	GCACTTCGCTTCACCTCTGC	GCACTTCTCATCACCTCTGC	.......T.A..........	2			N5_GCACTACAGATAACCTCTGC	GCACTACAGATAACCTCTGC	2.93245	3.62415	1.52213	6.68705	0.00971159	0.011897	gain	7.29436	5	.....A.AGA.A........	GCACTTCGCTTCACCTCTGC
N3_CCGTCTGTGCCTTCTCATCTGCCGGTCCGTGTGCACTTCGCGCAACCTCTGCACGTTGCATTGAGACCACCGTGAACGCCC	CCGTCTGTGCCTTCTCATCTGCCGGTCCGTGTGCACTTCGCGCAACCTCTGCACGTTGCATTGAGACCACCGTGAACGCCC	58.0374	10.4354	1.36923	70.8965	3.76461e-17	2.25663e-16	gain	171.394	4	.........................................GCA.................T...................	CCGTCTGTGCCTTCTCATCTGCCGGTCCGTGTGCACTTCGCTTCACCTCTGCACGTTGCATGGAGACCACCGTGAACGCCC	GCACTTCGCGCAACCTCTGC	GCACTTCGCTTCACCTCTGC	GCACTTCGCGCAACCTCTGC	.........GCA........	3			N5_GCACTTCCAGTAACCTCTGC	GCACTTCCAGTAACCTCTGC	4.2559	4.14643	1.80965	5.49961	0.0190208	0.0230065	gain	7.13505	4	.......CAG.A........	GCACTTCGCTTCACCTCTGC
N3_CCGTCTGTGCCTTCTCATCTGCAGGTCCGTGTGCACTTCGCGCAACCTCTGCACGTTGCATGGAGACCACCGTGAACGCCC	CCGTCTGTGCCTTCTCATCTGCAGGTCCGTGTGCACTTCGCGCAACCTCTGCACGTTGCATGGAGACCACCGTGAACGCCC	39.279	9.88669	1.33962	74.738	5.37525e-18	3.34249e-17	gain	170.739	4	......................A..................GCA.....................................	CCGTCTGTGCCTTCTCATCTGCCGGTCCGTGTGCACTTCGCTTCACCTCTGCACGTTGCATGGAGACCACCGTGAACGCCC	GCACTTCGCGCAACCTCTGC	GCACTTCGCTTCACCTCTGC	GCACTTCGCGCAACCTCTGC	.........GCA........	3			N5_GCACTGGCGTTCACCTCTGC	GCACTGGCGTTCACCTCTGC	921.497	1.56866	0.367478	17.4686	2.92087e-05	3.9241e-05	gain	7.11305	4	.....GGCG...........	GCACTTCGCTTCACCTCTGC
N3_ACGTCTGTGCCTTCTCATCTGCCGGTCCGTGTGCACTTCGCCGAACCTCTGCACGTTGCATGGAGACCACCGTGAACGCCC	ACGTCTGTGCCTTCTCATCTGCCGGTCCGTGTGCACTTCGCCGAACCTCTGCACGTTGCATGGAGACCACCGTGAACGCCC	47.5299	10.1431	1.3573	71.4983	2.77499e-17	1.67293e-16	gain	167.936	4	A........................................CGA.....................................	CCGTCTGTGCCTTCTCATCTGCCGGTCCGTGTGCACTTCGCTTCACCTCTGCACGTTGCATGGAGACCACCGTGAACGCCC	GCACTTCGCCGAACCTCTGC	GCACTTCGCTTCACCTCTGC	GCACTTCGCCGAACCTCTGC	.........CGA........	3			N5_GCACTTCGCTCTCTTTCTGC	GCACTTCGCTCTCTTTCTGC	761.941	2.43218	0.715201	10.4488	0.00122728	0.00157571	gain	7.08021	5	..........CTCTT.....	GCACTTCGCTTCACCTCTGC
N3_CCGTCTGTGCCTTCTCATCTGCCGGTCAGTGTGCACTTCTCATCACCTCTGCACGTTGCATGGAGACCACCGTGAACGCCC	CCGTCTGTGCCTTCTCATCTGCCGGTCAGTGTGCACTTCTCATCACCTCTGCACGTTGCATGGAGACCACCGTGAACGCCC	75.4729	8.04557	0.920714	90.588	1.76926e-21	1.2935e-20	gain	166.963	3	...........................A...........T.A.......................................	CCGTCTGTGCCTTCTCATCTGCCGGTCCGTGTGCACTTCGCTTCACCTCTGCACGTTGCATGGAGACCACCGTGAACGCCC	GCACTTCTCATCACCTCTGC	GCACTTCGCTTCACCTCTGC	GCACTTCTCATCACCTCTGC	.......T.A..........	2			N5_GCACTTCGCTCCGAATCTGC	GCACTTCGCTCCGAATCTGC	956.709	2.68361	0.839348	9.04718	0.002631	0.00332347	gain	6.9234	4	..........C.GAA.....	GCACTTCGCTTCACCTCTGC
N3_CCGTCTGTGCCTTCTCATCTGCCGGTCCGTGCGCACTTCGCTCTACCTCTGCACGTTGCATGGAGACCACCGTGAACGCCC	CCGTCTGTGCCTTCTCATCTGCCGGTCCGTGCGCACTTCGCTCTACCTCTGCACGTTGCATGGAGACCACCGTGAACGCCC	37.3967	9.8396	1.34233	73.1686	1.19037e-17	7.29445e-17	gain	166.528	3	...............................C..........CT.....................................	CCGTCTGTGCCTTCTCATCTGCCGGTCCGTGTGCACTTCGCTTCACCTCTGCACGTTGCATGGAGACCACCGTGAACGCCC	GCACTTCGCTCTACCTCTGC	GCACTTCGCTTCACCTCTGC	GCACTTCGCTCTACCTCTGC	..........CT........	2			N5_GCACTTCTCATCACATCTGC	GCACTTCTCATCACATCTGC	3.23488	3.74936	1.61873	5.96979	0.014553	0.0177083	gain	6.88774	3	.......T.A....A.....	GCACTTCGCTTCACCTCTGC
N3_CCGTCTGTGCCTTCTCATCTGCCGGTCCGTGTGCACTTCGCCGTACCTCTGCACGTTGCATGGAGACCACCGTGAACGCCA	CCGTCTGTGCCTTCTCATCTGCCGGTCCGTGTGCACTTCGCCGTACCTCTGCACGTTGCATGGAGACCACCGTGAACGCCA	29.7593	9.47311	1.32275	76.0127	2.81839e-18	1.77172e-17	gain	166.253	4	.........................................CGT....................................A	CCGTCTGTGCCTTCTCATCTGCCGGTCCGTGTGCACTTCGCTTCACCTCTGCACGTTGCATGGAGACCACCGTGAACGCCC	GCACTTCGCCGTACCTCTGC	GCACTTCGCTTCACCTCTGC	GCACTTCGCCGTACCTCTGC	.........CGT........	3			N5_GCACTTTTCTTAACCTCTGC	GCACTTTTCTTAACCTCTGC	3.03905	3.67444	1.59106	6.09098	0.0135873	0.0165566	gain	6.85969	3	......TT...A........	GCACTTCGCTTCACCTCTGC
N3_CCGTCTGTGCCTTCTCATCTGCCGGTCCGTGTGCACTTCTCCGAACCTCTGCACGTTGCATGGAGACCACCGTGAACGCCC	CCGTCTGTGCCTTCTCATCTGCCGGTCCGTGTGCACTTCTCCGAACCTCTGCACGTTGCATGGAGACCACCGTGAACGCCC	27.3686	9.34844	1.31901	75.8696	3.03023e-18	1.90111e-17	gain	163.771	4	.......................................T.CGA.....................................	CCGTCTGTGCCTTCTCATCTGCCGGTCCGTGTGCACTTCGCTTCACCTCTGCACGTTGCATGGAGACCACCGTGAACGCCC	GCACTTCTCCGAACCTCTGC	GCACTTCGCTTCACCTCTGC	GCACTTCTCCGAACCTCTGC	.......T.CGA........	4			N5_GCACTGGAGCTCACCTCTGC	GCACTGGAGCTCACCTCTGC	691.36	1.53343	0.364177	17.0507	3.63955e-05	4.87631e-05	gain	6.80684	5	.....GGAGC..........	GCACTTCGCTTCACCTCTGC
N3_CCGTCTGTGCCTTCTCATCTGCCGGTCAGTGTGCACTTCGGGTCACCTCTGCACGTTGCATGGAGACCACCGTGAACGCCC	CCGTCTGTGCCTTCTCATCTGCCGGTCAGTGTGCACTTCGGGTCACCTCTGCACGTTGCATGGAGACCACCGTGAACGCCC	48.8462	10.2059	1.36844	68.6867	1.15415e-16	6.80228e-16	gain	162.66	3	...........................A............GG.......................................	CCGTCTGTGCCTTCTCATCTGCCGGTCCGTGTGCACTTCGCTTCACCTCTGCACGTTGCATGGAGACCACCGTGAACGCCC	GCACTTCGGGTCACCTCTGC	GCACTTCGCTTCACCTCTGC	GCACTTCGGGTCACCTCTGC	........GG..........	2			N5_GCACTTTAGCTAACCTCTGC	GCACTTTAGCTAACCTCTGC	2.97105	3.63565	1.5928	5.94888	0.0147266	0.0179068	gain	6.66013	5	......TAGC.A........	GCACTTCGCTTCACCTCTGC
N3_CCGTCTGTGCCTTCTCATCTGCAGGTCCGTGTGCACTTCGGGTCACCTCTGCACGTTGCATGGAGACCACCGTGAACGCCC	CCGTCTGTGCCTTCTCATCTGCAGGTCCGTGTGCACTTCGGGTCACCTCTGCACGTTGCATGGAGACCACCGTGAACGCCC	51.9531	10.315	1.37715	67.3271	2.29994e-16	1.33316e-15	gain	161.31	3	......................A.................GG.......................................	CCGTCTGTGCCTTCTCATCTGCCGGTCCGTGTGCACTTCGCTTCACCTCTGCACGTTGCATGGAGACCACCGTGAACGCCC	GCACTTCGGGTCACCTCTGC	GCACTTCGCTTCACCTCTGC	GCACTTCGGGTCACCTCTGC	........GG..........	2			N5_GCACTTCGCTTTAGATCTGC	GCACTTCGCTTTAGATCTGC	1193.31	1.87995	0.512286	12.643	0.000376976	0.000492627	gain	6.43636	3	...........T.GA.....	GCACTTCGCTTCACCTCTGC
N3_CCGTCTGTGCCTTCTCATCTGCCGGTCCGTGTGCACTTCGCGCAACCTCTGCACGTTGCATGGATACCACCGTGAACGCCC	CCGTCTGTGCCTTCTCATCTGCCGGTCCGTGTGCACTTCGCGCAACCTCTGCACGTTGCATGGATACCACCGTGAACGCCC	52.2652	10.2991	1.37979	66.3393	3.79613e-16	2.17649e-15	gain	158.819	4	.........................................GCA....................T................	CCGTCTGTGCCTTCTCATCTGCCGGTCCGTGTGCACTTCGCTTCACCTCTGCACGTTGCATGGAGACCACCGTGAACGCCC	GCACTTCGCGCAACCTCTGC	GCACTTCGCTTCACCTCTGC	GCACTTCGCGCAACCTCTGC	.........GCA........	3			N5_GCACTTCGCTCCCAGTCTGC	GCACTTCGCTCCCAGTCTGC	531.571	1.86164	0.508549	12.6403	0.000377516	0.000493146	gain	6.37253	4	..........C.CAG.....	GCACTTCGCTTCACCTCTGC
N3_CCGTCTGTGCCTTCTCATCTGCCGGTCCGTATGCACTTCTCGTCACCTCTGCACGTTGCATGGAGACCACCGTGAACGCCC	CCGTCTGTGCCTTCTCATCTGCCGGTCCGTATGCACTTCTCGTCACCTCTGCACGTTGCATGGAGACCACCGTGAACGCCC	53.3233	10.3461	1.39213	63.5512	1.56252e-15	8.75235e-15	gain	153.186	3	..............................A........T.G.......................................	CCGTCTGTGCCTTCTCATCTGCCGGTCCGTGTGCACTTCGCTTCACCTCTGCACGTTGCATGGAGACCACCGTGAACGCCC	GCACTTCTCGTCACCTCTGC	GCACTTCGCTTCACCTCTGC	GCACTTCTCGTCACCTCTGC	.......T.G..........	2			N5_GAACTTCGCTCTCTTTCTGC	GAACTTCGCTCTCTTTCTGC	2.49883	3.37082	1.50154	6.10368	0.0134901	0.0164439	gain	6.30338	6	.A........CTCTT.....	GCACTTCGCTTCACCTCTGC
N3_CCGTCTGTGCCTTCTCATCTGCCGGTCCGTGTGCACTTCTCATCACCTCTGCACGTTGCATGGAGACCACCGTGAACGCCC	CCGTCTGTGCCTTCTCATCTGCCGGTCCGTGTGCACTTCTCATCACCTCTGCACGTTGCATGGAGACCACCGTGAACGCCC	59787.8	8.45523	0.692268	77.9489	1.05743e-18	6.77524e-18	gain	151.989	2	.......................................T.A.......................................	CCGTCTGTGCCTTCTCATCTGCCGGTCCGTGTGCACTTCGCTTCACCTCTGCACGTTGCATGGAGACCACCGTGAACGCCC	GCACTTCTCATCACCTCTGC	GCACTTCGCTTCACCTCTGC	GCACTTCTCATCACCTCTGC	.......T.A..........	2			N5_GCACTTCTGTTAACCTCTGC	GCACTTCTGTTAACCTCTGC	2.78538	3.53466	1.58502	5.73085	0.0166695	0.0202264	gain	6.28489	3	.......TG..A........	GCACTTCGCTTCACCTCTGC
N3_CCGTCTGTGCCTTCTCATCTGCCGGTCCGTGTGCACTTCGCACTACCTCTGCACGTTGCATGGAGACCACCGTGAACGCCC	CCGTCTGTGCCTTCTCATCTGCCGGTCCGTGTGCACTTCGCACTACCTCTGCACGTTGCATGGAGACCACCGTGAACGCCC	56537.9	9.3991	0.785501	69.4118	7.99095e-17	4.73172e-16	gain	151.301	3	.........................................ACT.....................................	CCGTCTGTGCCTTCTCATCTGCCGGTCCGTGTGCACTTCGCTTCACCTCTGCACGTTGCATGGAGACCACCGTGAACGCCC	GCACTTCGCACTACCTCTGC	GCACTTCGCTTCACCTCTGC	GCACTTCGCACTACCTCTGC	.........ACT........	3			N5_GCACTTTTCATCACCTCTTC	GCACTTTTCATCACCTCTTC	2.73963	3.51201	1.5858	5.67319	0.0172261	0.0208797	gain	6.19454	4	......TT.A........T.	GCACTTCGCTTCACCTCTGC
N3_CCGTCTGTGCCTTCTCATCTGCCGGTCCGTGTGCACTTCGCTGTACCTCTGCACGTTGCATGGAGACCACCGTGAACGCCC	CCGTCTGTGCCTTCTCATCTGCCGGTCCGTGTGCACTTCGCTGTACCTCTGCACGTTGCATGGAGACCACCGTGAACGCCC	48120.9	7.58055	0.612285	86.2449	1.5898e-20	1.11339e-19	gain	150.085	2	..........................................GT.....................................	CCGTCTGTGCCTTCTCATCTGCCGGTCCGTGTGCACTTCGCTTCACCTCTGCACGTTGCATGGAGACCACCGTGAACGCCC	GCACTTCGCTGTACCTCTGC	GCACTTCGCTTCACCTCTGC	GCACTTCGCTGTACCTCTGC	..........GT........	2			N5_GCACTTTAAGTCACCTCTGC	GCACTTTAAGTCACCTCTGC	4298.84	1.75421	0.47374	12.9505	0.000319838	0.000418913	gain	6.13108	4	......TAAG..........	GCACTTCGCTTCACCTCTGC
N3_CCGTCTGTGCCTTCTCATATGCCGGTCCGTGTGCACTTCCTCTCACCTCTGCACGTTGCATGGAGACCACCGTGAACGCCC	CCGTCTGTGCCTTCTCATATGCCGGTCCGTGTGCACTTCCTCTCACCTCTGCACGTTGCATGGAGACCACCGTGAACGCCC	49.355	10.2303	1.39399	61.9553	3.51349e-15	1.94565e-14	gain	147.872	4	..................A....................CTC.......................................	CCGTCTGTGCCTTCTCATCTGCCGGTCCGTGTGCACTTCGCTTCACCTCTGCACGTTGCATGGAGACCACCGTGAACGCCC	GCACTTCCTCTCACCTCTGC	GCACTTCGCTTCACCTCTGC	GCACTTCCTCTCACCTCTGC	.......CTC..........	3			N5_GCACTGGAGTTAACCTCTGC	GCACTGGAGTTAACCTCTGC	2.50333	3.38981	1.55124	5.72571	0.0167183	0.0202785	gain	6.02304	5	.....GGAG..A........	GCACTTCGCTTCACCTCTGC
N3_CCGTCTGTGCCTTCTCATCTGCCGGTCCGTGTGCACTTCGCTGTTCCTCTGCACGTTGCATGGAGACCACCGTGAACGCCC	CCGTCTGTGCCTTCTCATCTGCCGGTCCGTGTGCACTTCGCTGTTCCTCTGCACGTTGCATGGAGACCACCGTGAACGCCC	32842.9	8.58814	0.716522	74.3469	6.55293e-18	4.05884e-17	gain	147.575	3	..........................................GTT....................................	CCGTCTGTGCCTTCTCATCTGCCGGTCCGTGTGCACTTCGCTTCACCTCTGCACGTTGCATGGAGACCACCGTGAACGCCC	GCACTTCGCTGTTCCTCTGC	GCACTTCGCTTCACCTCTGC	GCACTTCGCTGTTCCTCTGC	..........GTT.......	3			N5_GCACTTCGCTCGGACTCTGC	GCACTTCGCTCGGACTCTGC	525.877	1.9658	0.573214	11.0096	0.000906393	0.00117246	gain	5.98131	4	..........CGGA......	GCACTTCGCTTCACCTCTGC
N3_CCGTCTGTGCCTTCTCATCTGCCGGTCCGTGTGCACTTCGCGAAACCTCTGCACGTTGCATTGAGACCACCGTGAACGCCC	CCGTCTGTGCCTTCTCATCTGCCGGTCCGTGTGCACTTCGCGAAACCTCTGCACGTTGCATTGAGACCACCGTGAACGCCC	23.8609	9.21065	1.33502	67.9069	1.71397e-16	9.98082e-16	gain	145.215	4	.........................................GAA.................T...................	CCGTCTGTGCCTTCTCATCTGCCGGTCCGTGTGCACTTCGCTTCACCTCTGCACGTTGCATGGAGACCACCGTGAACGCCC	GCACTTCGCGAAACCTCTGC	GCACTTCGCTTCACCTCTGC	GCACTTCGCGAAACCTCTGC	.........GAA........	3			N5_GCACTTCGCTCAAGTTCTGC	GCACTTCGCTCAAGTTCTGC	632.972	1.48707	0.377379	14.9793	0.000108697	0.000143954	gain	5.89444	4	..........CA.GT.....	GCACTTCGCTTCACCTCTGC
N3_CCGTCTGTGCCTTCTCATCTGCCGGTCCGTGTGCACTTCTCGTCACCTATGCACGTTGCATGGAGACCACCGTGAACGCCC	CCGTCTGTGCCTTCTCATCTGCCGGTCCGTGTGCACTTCTCGTCACCTATGCACGTTGCATGGAGACCACCGTGAACGCCC	31.6733	9.61308	1.36177	64.2411	1.10089e-15	6.21058e-15	gain	143.795	3	.......................................T.G......A................................	CCGTCTGTGCCTTCTCATCTGCCGGTCCGTGTGCACTTCGCTTCACCTCTGCACGTTGCATGGAGACCACCGTGAACGCCC	GCACTTCTCGTCACCTATGC	GCACTTCGCTTCACCTCTGC	GCACTTCTCGTCACCTATGC	.......T.G......A...	3			N5_GCACTTCGCTCATATTCTGC	GCACTTCGCTCATATTCTGC	829.825	0.823407	0.15479	28.3132	1.03188e-07	1.44842e-07	nc	5.75263	5	..........CATAT.....	GCACTTCGCTTCACCTCTGC
N3_CCGTCTGTGCCTTCTAATCTGCCGGTCCGTGTGCACTTCTCATCACCTCTGCACGTTGCATGGAGACCACCGTGAACGCCC	CCGTCTGTGCCTTCTAATCTGCCGGTCCGTGTGCACTTCTCATCACCTCTGCACGTTGCATGGAGACCACCGTGAACGCCC	125.773	6.70963	0.634386	90.7676	1.61577e-21	1.1854e-20	gain	139.504	3	...............A.......................T.A.......................................	CCGTCTGTGCCTTCTCATCTGCCGGTCCGTGTGCACTTCGCTTCACCTCTGCACGTTGCATGGAGACCACCGTGAACGCCC	GCACTTCTCATCACCTCTGC	GCACTTCGCTTCACCTCTGC	GCACTTCTCATCACCTCTGC	.......T.A..........	2			N5_GCACTTCGCTCTATGTCTGC	GCACTTCGCTCTATGTCTGC	548.215	1.93952	0.578084	10.5458	0.00116453	0.00149905	gain	5.69026	4	..........CT.TG.....	GCACTTCGCTTCACCTCTGC
N3_CCGTCTGTGCCTTCTCATCTGCCGGTACGTGTGCACTTCCTCTCACCTCTGCACGTTGCATGGAGACCACCGTGAACGCCC	CCGTCTGTGCCTTCTCATCTGCCGGTACGTGTGCACTTCCTCTCACCTCTGCACGTTGCATGGAGACCACCGTGAACGCCC	35.5229	9.74895	1.37876	61.0175	5.65706e-15	3.10819e-14	gain	138.897	4	..........................A............CTC.......................................	CCGTCTGTGCCTTCTCATCTGCCGGTCCGTGTGCACTTCGCTTCACCTCTGCACGTTGCATGGAGACCACCGTGAACGCCC	GCACTTCCTCTCACCTCTGC	GCACTTCGCTTCACCTCTGC	GCACTTCCTCTCACCTCTGC	.......CTC..........	3			N5_GCACTTCGCTGCCCGTCTGC	GCACTTCGCTGCCCGTCTGC	315.351	3.36151	1.32733	5.37464	0.0204316	0.0246438	gain	5.67993	3	..........G.C.G.....	GCACTTCGCTTCACCTCTGC
N3_CCGTCTGTGCCTTCTCATCTGCCGGTCCGTGTGCACTTCGCCGTACCTCTGCACGTTGCATGGATACCACCGTGAACGCCC	CCGTCTGTGCCTTCTCATCTGCCGGTCCGTGTGCACTTCGCCGTACCTCTGCACGTTGCATGGATACCACCGTGAACGCCC	49.7683	10.2554	1.41354	57.7431	2.98688e-14	1.58576e-13	gain	138.702	4	.........................................CGT....................T................	CCGTCTGTGCCTTCTCATCTGCCGGTCCGTGTGCACTTCGCTTCACCTCTGCACGTTGCATGGAGACCACCGTGAACGCCC	GCACTTCGCCGTACCTCTGC	GCACTTCGCTTCACCTCTGC	GCACTTCGCCGTACCTCTGC	.........CGT........	3			N5_GCACTTCGCTTTGGATCTGC	GCACTTCGCTTTGGATCTGC	713.837	2.04348	0.629178	9.8032	0.00174209	0.00221931	gain	5.63782	4	...........TGGA.....	GCACTTCGCTTCACCTCTGC
N3_ACGTCTGTGCCTTCTCATCTGCCGGTCCGTGTGCACTTCGCACTACCTCTGCACGTTGCATGGAGACCACCGTGAACGCCC	ACGTCTGTGCCTTCTCATCTGCCGGTCCGTGTGCACTTCGCACTACCTCTGCACGTTGCATGGAGACCACCGTGAACGCCC	28.9083	9.42275	1.3613	62.2329	3.05148e-15	1.69425e-14	gain	136.776	4	A........................................ACT.....................................	CCGTCTGTGCCTTCTCATCTGCCGGTCCGTGTGCACTTCGCTTCACCTCTGCACGTTGCATGGAGACCACCGTGAACGCCC	GCACTTCGCACTACCTCTGC	GCACTTCGCTTCACCTCTGC	GCACTTCGCACTACCTCTGC	.........ACT........	3			N5_GCACTTCTCATCACCTCTGC	GCACTTCTCATCACCTCTGC	4547.9	1.01301	0.216287	21.5153	3.51012e-06	4.77531e-06	gain	5.52565	2	.......T.A..........	GCACTTCGCTTCACCTCTGC
N3_CCGTCTGTGCATTCTCATCTGCCGGTCCGTGTGCACTTCTCATCACCTCTGCACGTTGCATGGAGACCACCGTGAACGCCC	CCGTCTGTGCATTCTCATCTGCCGGTCCGTGTGCACTTCTCATCACCTCTGCACGTTGCATGGAGACCACCGTGAACGCCC	43.3275	10.058	1.40763	57.2598	3.8188e-14	2.01251e-13	gain	134.959	3	..........A............................T.A.......................................	CCGTCTGTGCCTTCTCATCTGCCGGTCCGTGTGCACTTCGCTTCACCTCTGCACGTTGCATGGAGACCACCGTGAACGCCC	GCACTTCTCATCACCTCTGC	GCACTTCGCTTCACCTCTGC	GCACTTCTCATCACCTCTGC	.......T.A..........	2			N5_GCACTGGAGTTCACCTCTGC	GCACTGGAGTTCACCTCTGC	925.022	1.13475	0.261464	18.4404	1.75303e-05	2.36252e-05	gain	5.39711	4	.....GGAG...........	GCACTTCGCTTCACCTCTGC
N3_CCGTCTGTGCCTTCTCATCTGCCGGTCCGTGTGCACTTCTCATCACCTCTGCACGTTGCATTGAGACCACCGTGAACGCCC	CCGTCTGTGCCTTCTCATCTGCCGGTCCGTGTGCACTTCTCATCACCTCTGCACGTTGCATTGAGACCACCGTGAACGCCC	48.1732	10.1681	1.41586	56.3943	5.93008e-14	3.08403e-13	gain	134.493	3	.......................................T.A...................T...................	CCGTCTGTGCCTTCTCATCTGCCGGTCCGTGTGCACTTCGCTTCACCTCTGCACGTTGCATGGAGACCACCGTGAACGCCC	GCACTTCTCATCACCTCTGC	GCACTTCGCTTCACCTCTGC	GCACTTCTCATCACCTCTGC	.......T.A..........	2			N5_GCACTTCACATCACATCTGC	GCACTTCACATCACATCTGC	2.50182	3.38318	1.63529	4.99503	0.0254202	0.0305539	gain	5.39556	3	.......A.A....A.....	GCACTTCGCTTCACCTCTGC
N3_CCGTCTGTGCCTTCTCATCTGCCGGTCCGTGTGCACTTCAAATCACCTCTGCACGTTGCATGGAGACCACCGTTAACGCCC	CCGTCTGTGCCTTCTCATCTGCCGGTCCGTGTGCACTTCAAATCACCTCTGCACGTTGCATGGAGACCACCGTTAACGCCC	21.1766	8.99073	1.33862	64.0143	1.23521e-15	6.94972e-15	gain	134.036	4	.......................................AAA...............................T.......	CCGTCTGTGCCTTCTCATCTGCCGGTCCGTGTGCACTTCGCTTCACCTCTGCACGTTGCATGGAGACCACCGTGAACGCCC	GCACTTCAAATCACCTCTGC	GCACTTCGCTTCACCTCTGC	GCACTTCAAATCACCTCTGC	.......AAA..........	3			N5_GCACTTTACCTCACCTCTGC	GCACTTTACCTCACCTCTGC	2595.77	0.984801	0.210312	21.545	3.45622e-06	4.70384e-06	nc	5.37839	3	......TA.C..........	GCACTTCGCTTCACCTCTGC
N3_CCGTCTGTGCATTCTCATCTGCCGGTCCGTGTGCACTTCGCGAAACCTCTGCACGTTGCATGGAGACCACCGTGAACGCCC	CCGTCTGTGCATTCTCATCTGCCGGTCCGTGTGCACTTCGCGAAACCTCTGCACGTTGCATGGAGACCACCGTGAACGCCC	23.519	9.19005	1.35154	62.4598	2.71936e-15	1.51251e-14	gain	133.858	4	..........A..............................GAA.....................................	CCGTCTGTGCCTTCTCATCTGCCGGTCCGTGTGCACTTCGCTTCACCTCTGCACGTTGCATGGAGACCACCGTGAACGCCC	GCACTTCGCGAAACCTCTGC	GCACTTCGCTTCACCTCTGC	GCACTTCGCGAAACCTCTGC	.........GAA........	3			N5_GCACTTTACATCACCTCTGC	GCACTTTACATCACCTCTGC	3411.54	1.05297	0.236962	19.3437	1.09181e-05	1.47486e-05	gain	5.22468	3	......TA.A..........	GCACTTCGCTTCACCTCTGC
N3_CCGTCTGTGCCTTCTCATCTGCCGGTCCGTGTGCACTTCTCATCACCTCTGCACGTTGCATGGAGACAACCGTGAACGCCC	CCGTCTGTGCCTTCTCATCTGCCGGTCCGTGTGCACTTCTCATCACCTCTGCACGTTGCATGGAGACAACCGTGAACGCCC	49.6029	10.251	1.42677	55.0093	1.19963e-13	6.15286e-13	gain	132.453	3	.......................................T.A.........................A.............	CCGTCTGTGCCTTCTCATCTGCCGGTCCGTGTGCACTTCGCTTCACCTCTGCACGTTGCATGGAGACCACCGTGAACGCCC	GCACTTCTCATCACCTCTGC	GCACTTCGCTTCACCTCTGC	GCACTTCTCATCACCTCTGC	.......T.A..........	2			N5_GCACTTCGCTACTTTTCTGC	GCACTTCGCTACTTTTCTGC	698.403	1.21939	0.298723	16.2733	5.48324e-05	7.32942e-05	gain	5.19577	4	..........A.TTT.....	GCACTTCGCTTCACCTCTGC
N3_CCGTCTGTGCCTTCTCATCTGCCGGTCCGTGTGCACTTCGCTCTACCTCTGCACGTTGCATGGAGACCACCGTTAACGCCC	CCGTCTGTGCCTTCTCATCTGCCGGTCCGTGTGCACTTCGCTCTACCTCTGCACGTTGCATGGAGACCACCGTTAACGCCC	202.882	6.81841	0.631138	84.5407	3.76385e-20	2.58724e-19	gain	132.443	3	..........................................CT.............................T.......	CCGTCTGTGCCTTCTCATCTGCCGGTCCGTGTGCACTTCGCTTCACCTCTGCACGTTGCATGGAGACCACCGTGAACGCCC	GCACTTCGCTCTACCTCTGC	GCACTTCGCTTCACCTCTGC	GCACTTCGCTCTACCTCTGC	..........CT........	2			N5_GCACTTCGACTCACCTCTTC	GCACTTCGACTCACCTCTTC	2.40934	3.3403	1.67646	4.67355	0.0306306	0.0366885	gain	5.0567	3	........AC........T.	GCACTTCGCTTCACCTCTGC
N3_CAGTCTGTGCCTTCTCATCTGCCGGTCCGTGTGCACTTCGCACTACCTCTGCACGTTGCATGGAGACCACCGTGAACGCCC	CAGTCTGTGCCTTCTCATCTGCCGGTCCGTGTGCACTTCGCACTACCTCTGCACGTTGCATGGAGACCACCGTGAACGCCC	30.6584	9.51076	1.37624	59.2267	1.40513e-14	7.58842e-14	gain	131.746	4	.A.......................................ACT.....................................	CCGTCTGTGCCTTCTCATCTGCCGGTCCGTGTGCACTTCGCTTCACCTCTGCACGTTGCATGGAGACCACCGTGAACGCCC	GCACTTCGCACTACCTCTGC	GCACTTCGCTTCACCTCTGC	GCACTTCGCACTACCTCTGC	.........ACT........	3			N5_GCACTACAGATCACCTCTGC	GCACTACAGATCACCTCTGC	682.445	1.27139	0.325953	14.8128	0.000118727	0.000156877	gain	4.99079	4	.....A.AGA..........	GCACTTCGCTTCACCTCTGC
N3_CCGTCTGTGCCTTCTCATCTGCCGGTCCGTGTGCACTTTAGTTCACCTCTTCACGTTGCATGGAGACCACCGTGAACGCCC	CCGTCTGTGCCTTCTCATCTGCCGGTCCGTGTGCACTTTAGTTCACCTCTTCACGTTGCATGGAGACCACCGTGAACGCCC	43.8146	10.0345	1.41308	55.8144	7.96458e-14	4.10832e-13	gain	131.44	4	......................................TAG.........T..............................	CCGTCTGTGCCTTCTCATCTGCCGGTCCGTGTGCACTTCGCTTCACCTCTGCACGTTGCATGGAGACCACCGTGAACGCCC	GCACTTTAGTTCACCTCTTC	GCACTTCGCTTCACCTCTGC	GCACTTTAGTTCACCTCTTC	......TAG.........T.	4			N5_GCACTGGGAATCACATCTGC	GCACTGGGAATCACATCTGC	2.59347	3.44364	1.7962	4.20939	0.0402007	0.0478685	gain	4.80652	5	.....GG.AA....A.....	GCACTTCGCTTCACCTCTGC
N3_CCGTCTGTGCCTTCTCATCTGCCGGTCCGTGTGCACTTCGCACTACCTCTGCACGTTGCATGGAGACAACCGTGAACGCCC	CCGTCTGTGCCTTCTCATCTGCCGGTCCGTGTGCACTTCGCACTACCTCTGCACGTTGCATGGAGACAACCGTGAACGCCC	46.3008	10.17	1.42648	54.4563	1.58947e-13	8.11285e-13	gain	130.163	4	.........................................ACT.......................A.............	CCGTCTGTGCCTTCTCATCTGCCGGTCCGTGTGCACTTCGCTTCACCTCTGCACGTTGCATGGAGACCACCGTGAACGCCC	GCACTTCGCACTACCTCTGC	GCACTTCGCTTCACCTCTGC	GCACTTCGCACTACCTCTGC	.........ACT........	3			N5_GCACTTCCAATAACCTCTGC	GCACTTCCAATAACCTCTGC	1.67717	2.81546	1.45332	5.42444	0.0198568	0.0239757	gain	4.79217	4	.......CAA.A........	GCACTTCGCTTCACCTCTGC
N3_CCGTCTGTGCCTTCTCATCTGCCGGTCCGTGTGCACTTCTCGTCACCTCTGCACGTTGCATGGAGACCACCGTGAACGCCC	CCGTCTGTGCCTTCTCATCTGCCGGTCCGTGTGCACTTCTCGTCACCTCTGCACGTTGCATGGAGACCACCGTGAACGCCC	34947.7	8.12859	0.720211	68.4276	1.31625e-16	7.72883e-16	gain	129.087	2	.......................................T.G.......................................	CCGTCTGTGCCTTCTCATCTGCCGGTCCGTGTGCACTTCGCTTCACCTCTGCACGTTGCATGGAGACCACCGTGAACGCCC	GCACTTCTCGTCACCTCTGC	GCACTTCGCTTCACCTCTGC	GCACTTCTCGTCACCTCTGC	.......T.G..........	2			N5_GCACTTCGCTGACATTCTGC	GCACTTCGCTGACATTCTGC	1026.44	1.80404	0.578085	9.18108	0.0024453	0.00309116	gain	4.71156	5	..........GACAT.....	GCACTTCGCTTCACCTCTGC
N3_CCGTATGTGCCTTCTCATCTGCCGGTCCGTGTGCACTTCGCTCTACCTCTGCACGTTGCATGGAGACCACCGTGAACGCCC	CCGTATGTGCCTTCTCATCTGCCGGTCCGTGTGCACTTCGCTCTACCTCTGCACGTTGCATGGAGACCACCGTGAACGCCC	36.5943	9.77959	1.40201	55.8779	7.71163e-14	3.98109e-13	gain	128.238	3	....A.....................................CT.....................................	CCGTCTGTGCCTTCTCATCTGCCGGTCCGTGTGCACTTCGCTTCACCTCTGCACGTTGCATGGAGACCACCGTGAACGCCC	GCACTTCGCTCTACCTCTGC	GCACTTCGCTTCACCTCTGC	GCACTTCGCTCTACCTCTGC	..........CT........	2			N5_GCACTTTAAGTCACATCTGC	GCACTTTAAGTCACATCTGC	2.33142	3.27504	1.72759	4.19567	0.0405274	0.0482243	gain	4.55968	5	......TAAG....A.....	GCACTTCGCTTCACCTCTGC
N3_CCGTCTGTGCCTTCTAATCTGCCGGTCCGTGTGCACTTCGCCGAACCTCTGCACGTTGCATGGAGACCACCGTGAACGCCC	CCGTCTGTGCCTTCTAATCTGCCGGTCCGTGTGCACTTCGCCGAACCTCTGCACGTTGCATGGAGACCACCGTGAACGCCC	49.8638	10.2519	1.44152	52.2753	4.82407e-13	2.38526e-12	gain	126.268	4	...............A.........................CGA.....................................	CCGTCTGTGCCTTCTCATCTGCCGGTCCGTGTGCACTTCGCTTCACCTCTGCACGTTGCATGGAGACCACCGTGAACGCCC	GCACTTCGCCGAACCTCTGC	GCACTTCGCTTCACCTCTGC	GCACTTCGCCGAACCTCTGC	.........CGA........	3			N5_GCACTTCGCTACTGGTCTGC	GCACTTCGCTACTGGTCTGC	416.966	1.88594	0.632702	8.35273	0.00385108	0.00482575	gain	4.55345	4	..........A.TGG.....	GCACTTCGCTTCACCTCTGC
N3_CCGTCTGTGCCTTCTCATCTGCCGGTCCGTGTGCACTTCCCATCACCTCTGCACGTTGCATGGATACCACCGTGAACGCCC	CCGTCTGTGCCTTCTCATCTGCCGGTCCGTGTGCACTTCCCATCACCTCTGCACGTTGCATGGATACCACCGTGAACGCCC	30.3514	9.54537	1.39073	56.2187	6.4841e-14	3.36662e-13	gain	125.886	3	.......................................C.A......................T................	CCGTCTGTGCCTTCTCATCTGCCGGTCCGTGTGCACTTCGCTTCACCTCTGCACGTTGCATGGAGACCACCGTGAACGCCC	GCACTTCCCATCACCTCTGC	GCACTTCGCTTCACCTCTGC	GCACTTCCCATCACCTCTGC	.......C.A..........	2			N5_GCACTTCGCTTTGAGTCTGC	GCACTTCGCTTTGAGTCTGC	605.401	1.88011	0.631166	8.33954	0.00387914	0.00485915	gain	4.53344	4	...........TGAG.....	GCACTTCGCTTCACCTCTGC
N3_CCGTCTGTGCCTTCTCATCTGCCGGTCCGTGTGCACTTCGCTGTTCCTCTGCACGTTGCATGGAGACCACAGTGAACGCCC	CCGTCTGTGCCTTCTCATCTGCCGGTCCGTGTGCACTTCGCTGTTCCTCTGCACGTTGCATGGAGACCACAGTGAACGCCC	56.1392	10.4231	1.45686	50.9751	9.35441e-13	4.57166e-12	gain	125.379	4	..........................................GTT.........................A..........	CCGTCTGTGCCTTCTCATCTGCCGGTCCGTGTGCACTTCGCTTCACCTCTGCACGTTGCATGGAGACCACCGTGAACGCCC	GCACTTCGCTGTTCCTCTGC	GCACTTCGCTTCACCTCTGC	GCACTTCGCTGTTCCTCTGC	..........GTT.......	3			N5_GCACTTCGCTTTTGATCTGC	GCACTTCGCTTTTGATCTGC	915.062	1.57988	0.501963	9.46584	0.00209333	0.00265793	gain	4.23275	4	...........TTGA.....	GCACTTCGCTTCACCTCTGC
N3_CCGTCTGTGCCTTCTCATCTGCCGGTCCGTGTGCACTTCGGGTCACCTCTGCACGTTGCATGGAGACAACCGTGAACGCCC	CCGTCTGTGCCTTCTCATCTGCCGGTCCGTGTGCACTTCGGGTCACCTCTGCACGTTGCATGGAGACAACCGTGAACGCCC	47.6535	6.77786	0.808785	77.7306	1.181e-18	7.55932e-18	gain	121.512	3	........................................GG.........................A.............	CCGTCTGTGCCTTCTCATCTGCCGGTCCGTGTGCACTTCGCTTCACCTCTGCACGTTGCATGGAGACCACCGTGAACGCCC	GCACTTCGGGTCACCTCTGC	GCACTTCGCTTCACCTCTGC	GCACTTCGGGTCACCTCTGC	........GG..........	2			N5_GCACTGGGAATAACCTCTGC	GCACTGGGAATAACCTCTGC	1.78765	2.88645	1.60174	4.14676	0.0417143	0.0495852	gain	3.98248	5	.....GG.AA.A........	GCACTTCGCTTCACCTCTGC
N3_CCGTCTGTGCATTCTCATCTGCCGGTCCGTGTGCACTTCGGGTCACCTCTGCACGTTGCATGGAGACCACCGTGAACGCCC	CCGTCTGTGCATTCTCATCTGCCGGTCCGTGTGCACTTCGGGTCACCTCTGCACGTTGCATGGAGACCACCGTGAACGCCC	27.4492	9.39781	1.39991	52.912	3.48828e-13	1.74939e-12	gain	117.072	3	..........A.............................GG.......................................	CCGTCTGTGCCTTCTCATCTGCCGGTCCGTGTGCACTTCGCTTCACCTCTGCACGTTGCATGGAGACCACCGTGAACGCCC	GCACTTCGGGTCACCTCTGC	GCACTTCGCTTCACCTCTGC	GCACTTCGGGTCACCTCTGC	........GG..........	2			N5_GCACTTTTCATCACCTCTGC	GCACTTTTCATCACCTCTGC	6887.03	1.59495	0.530223	8.62442	0.00331686	0.00416694	gain	3.95431	3	......TT.A..........	GCACTTCGCTTCACCTCTGC
N3_CCGTCTGTGCCTTCTCATCTGCCGGTCCGTGTGCACTTCCTCTCACCTCTGCACGTTGCATGGAGACAACCGTGAACGCCC	CCGTCTGTGCCTTCTCATCTGCCGGTCCGTGTGCACTTCCTCTCACCTCTGCACGTTGCATGGAGACAACCGTGAACGCCC	33.6868	9.67568	1.42496	50.5622	1.1545e-12	5.60326e-12	gain	115.504	4	.......................................CTC.........................A.............	CCGTCTGTGCCTTCTCATCTGCCGGTCCGTGTGCACTTCGCTTCACCTCTGCACGTTGCATGGAGACCACCGTGAACGCCC	GCACTTCCTCTCACCTCTGC	GCACTTCGCTTCACCTCTGC	GCACTTCCTCTCACCTCTGC	.......CTC..........	3			N5_GCACTTTCAATCACCTCTGC	GCACTTTCAATCACCTCTGC	5002.27	1.45553	0.467959	9.29353	0.00229965	0.00291024	gain	3.84018	4	......TCAA..........	GCACTTCGCTTCACCTCTGC
N3_CCGTCTGTGCCTTCTCATCTGCCGGTCCGTGTGCACTTCTCATCACCTCTGCACGTTGCATGTAGACCACCGTGAACGCCC	CCGTCTGTGCCTTCTCATCTGCCGGTCCGTGTGCACTTCTCATCACCTCTGCACGTTGCATGTAGACCACCGTGAACGCCC	20.6193	8.98254	1.37327	54.6301	1.4549e-13	7.44398e-13	gain	115.31	3	.......................................T.A....................T..................	CCGTCTGTGCCTTCTCATCTGCCGGTCCGTGTGCACTTCGCTTCACCTCTGCACGTTGCATGGAGACCACCGTGAACGCCC	GCACTTCTCATCACCTCTGC	GCACTTCGCTTCACCTCTGC	GCACTTCTCATCACCTCTGC	.......T.A..........	2			N5_GCACTTCTCCTCACCTCTGC	GCACTTCTCCTCACCTCTGC	3393.51	1.2612	0.37891	10.7489	0.00104342	0.00134567	gain	3.76031	2	.......T.C..........	GCACTTCGCTTCACCTCTGC
N3_CCGTCTGTGCCTTCTCATCTGCCGGTCCGTGTGCACTTCGCTAATCCTCTGCACGTTGCATGGATACCACCGTGAACGCCC	CCGTCTGTGCCTTCTCATCTGCCGGTCCGTGTGCACTTCGCTAATCCTCTGCACGTTGCATGGATACCACCGTGAACGCCC	17.0765	8.69541	1.35446	56.1596	6.68213e-14	3.46091e-13	gain	114.563	4	..........................................AAT...................T................	CCGTCTGTGCCTTCTCATCTGCCGGTCCGTGTGCACTTCGCTTCACCTCTGCACGTTGCATGGAGACCACCGTGAACGCCC	GCACTTCGCTAATCCTCTGC	GCACTTCGCTTCACCTCTGC	GCACTTCGCTAATCCTCTGC	..........AAT.......	3			N5_GCACTTCGCTTCCGATCTGC	GCACTTCGCTTCCGATCTGC	676.183	3.02051	1.49419	3.51149	0.0609445	0.0717999	gain	3.67012	3	............CGA.....	GCACTTCGCTTCACCTCTGC
N3_CCGTCTGTGCCTTCTCATCTGCCTGTCCGTGTGCACTTCGCGAAACCTCTGCACGTTGCATGGAGACCACCGTGAACGCCC	CCGTCTGTGCCTTCTCATCTGCCTGTCCGTGTGCACTTCGCGAAACCTCTGCACGTTGCATGGAGACCACCGTGAACGCCC	64.1191	7.69396	0.964025	63.7092	1.4421e-15	8.09215e-15	gain	114.186	4	.......................T.................GAA.....................................	CCGTCTGTGCCTTCTCATCTGCCGGTCCGTGTGCACTTCGCTTCACCTCTGCACGTTGCATGGAGACCACCGTGAACGCCC	GCACTTCGCGAAACCTCTGC	GCACTTCGCTTCACCTCTGC	GCACTTCGCGAAACCTCTGC	.........GAA........	3			N5_GCACTTCGCTCCCAGTATGC	GCACTTCGCTCCCAGTATGC	1.50409	2.6416	1.53293	4.17594	0.0410018	0.0487719	gain	3.66442	5	..........C.CAG.A...	GCACTTCGCTTCACCTCTGC
N3_CCGTCTGTGCCTTCTCATATGCCGGTCCGTGTGCACTTCGCTACCCCTCTGCACGTTGCATGGAGACCACCGTGAACGCCC	CCGTCTGTGCCTTCTCATATGCCGGTCCGTGTGCACTTCGCTACCCCTCTGCACGTTGCATGGAGACCACCGTGAACGCCC	17.2056	8.69339	1.35528	55.9408	7.46867e-14	3.85881e-13	gain	114.116	3	..................A.......................A.C....................................	CCGTCTGTGCCTTCTCATCTGCCGGTCCGTGTGCACTTCGCTTCACCTCTGCACGTTGCATGGAGACCACCGTGAACGCCC	GCACTTCGCTACCCCTCTGC	GCACTTCGCTTCACCTCTGC	GCACTTCGCTACCCCTCTGC	..........A.C.......	2			N5_GCACTTTAGATCACCTCTGC	GCACTTTAGATCACCTCTGC	3734.83	1.31759	0.413705	9.8144	0.00173151	0.00220665	gain	3.63863	4	......TAGA..........	GCACTTCGCTTCACCTCTGC
N3_CCGTCTGTGCCTTCTCATCTGCCGGTCCGTGTTCACTTCGCGAAACCTCTGCACGTTGCATGGAGACCACCGTGAACGCCC	CCGTCTGTGCCTTCTCATCTGCCGGTCCGTGTTCACTTCGCGAAACCTCTGCACGTTGCATGGAGACCACCGTGAACGCCC	48.8013	10.2067	1.47607	46.4903	9.2074e-12	4.23473e-11	gain	112.64	4	................................T........GAA.....................................	CCGTCTGTGCCTTCTCATCTGCCGGTCCGTGTGCACTTCGCTTCACCTCTGCACGTTGCATGGAGACCACCGTGAACGCCC	TCACTTCGCGAAACCTCTGC	GCACTTCGCTTCACCTCTGC	TCACTTCGCGAAACCTCTGC	T........GAA........	4			N5_GCACTTCGCTCATATTATGC	GCACTTCGCTCATATTATGC	1.27174	2.42357	1.46482	4.50898	0.0337173	0.0402598	gain	3.56785	6	..........CATAT.A...	GCACTTCGCTTCACCTCTGC
N3_CCGTCTGTGCCTTCTCATCTGCCGGTCCGTGTGCACTTCGCCGTACCTCTGCACGTTGCATGGAGACCACCGTGAACGCCC	CCGTCTGTGCCTTCTCATCTGCCGGTCCGTGTGCACTTCGCCGTACCTCTGCACGTTGCATGGAGACCACCGTGAACGCCC	31780.1	8.52468	0.828204	55.0748	1.16031e-13	5.95598e-13	gain	110.27	3	.........................................CGT.....................................	CCGTCTGTGCCTTCTCATCTGCCGGTCCGTGTGCACTTCGCTTCACCTCTGCACGTTGCATGGAGACCACCGTGAACGCCC	GCACTTCGCCGTACCTCTGC	GCACTTCGCTTCACCTCTGC	GCACTTCGCCGTACCTCTGC	.........CGT........	3			N5_GCACTTCGCTCGAGGTCTGC	GCACTTCGCTCGAGGTCTGC	365.238	2.99749	1.5105	3.39553	0.0653732	0.0769123	gain	3.55082	4	..........CG.GG.....	GCACTTCGCTTCACCTCTGC
N3_CCGTCTGTGCATTCTCATCTGCCGGTCCGTGTGCACTTCAAATCACCTCTGCACGTTGCATGGAGACCACCGTGAACGCCC	CCGTCTGTGCATTCTCATCTGCCGGTCCGTGTGCACTTCAAATCACCTCTGCACGTTGCATGGAGACCACCGTGAACGCCC	18.2262	8.82586	1.37506	52.7	3.88581e-13	1.9426e-12	gain	109.533	4	..........A............................AAA.......................................	CCGTCTGTGCCTTCTCATCTGCCGGTCCGTGTGCACTTCGCTTCACCTCTGCACGTTGCATGGAGACCACCGTGAACGCCC	GCACTTCAAATCACCTCTGC	GCACTTCGCTTCACCTCTGC	GCACTTCAAATCACCTCTGC	.......AAA..........	3			N5_GCACTTCGCTGCTATTCTGC	GCACTTCGCTGCTATTCTGC	557.836	1.30128	0.415907	9.50599	0.00204803	0.00260136	gain	3.49871	4	..........G.TAT.....	GCACTTCGCTTCACCTCTGC
N3_CCGTCTGTGCCTTCTCATCTGCCGGTCAGTGTGCACTTCGCCGAACCTCTGCACGTTGCATGGAGACCACCGTGAACGCCC	CCGTCTGTGCCTTCTCATCTGCCGGTCAGTGTGCACTTCGCCGAACCTCTGCACGTTGCATGGAGACCACCGTGAACGCCC	49.8207	10.2512	1.49329	44.5049	2.53723e-11	1.13878e-10	gain	108.618	4	...........................A.............CGA.....................................	CCGTCTGTGCCTTCTCATCTGCCGGTCCGTGTGCACTTCGCTTCACCTCTGCACGTTGCATGGAGACCACCGTGAACGCCC	GCACTTCGCCGAACCTCTGC	GCACTTCGCTTCACCTCTGC	GCACTTCGCCGAACCTCTGC	.........CGA........	3			N5_GCACTTCGCTCTTCCTCTGC	GCACTTCGCTCTTCCTCTGC	825.992	0.88289	0.229456	14.6571	0.000128951	0.000170059	nc	3.43407	3	..........CTT.......	GCACTTCGCTTCACCTCTGC
N3_CCGTCTGTGCCTTCTCATCTGCCGGTCCGTGTGCACTTCGCGAAACCTCTGCACGTTGCATGGAGACCACCGTGAACGCCC	CCGTCTGTGCCTTCTCATCTGCCGGTCCGTGTGCACTTCGCGAAACCTCTGCACGTTGCATGGAGACCACCGTGAACGCCC	56845.4	8.97813	0.890081	50.9424	9.51175e-13	4.64138e-12	gain	107.933	3	.........................................GAA.....................................	CCGTCTGTGCCTTCTCATCTGCCGGTCCGTGTGCACTTCGCTTCACCTCTGCACGTTGCATGGAGACCACCGTGAACGCCC	GCACTTCGCGAAACCTCTGC	GCACTTCGCTTCACCTCTGC	GCACTTCGCGAAACCTCTGC	.........GAA........	3			N5_GCACTTTAGGTCACCTCTGC	GCACTTTAGGTCACCTCTGC	1784.12	1.04925	0.300002	11.9859	0.000536044	0.000698377	gain	3.4319	4	......TAGG..........	GCACTTCGCTTCACCTCTGC
N3_CCGTCTGTGCCTTCTCATCTGCCGGTCCGTGTGCACTTCGCACTACCTCTGCACGTTGCATGGAGACCACCGTGAACGCCA	CCGTCTGTGCCTTCTCATCTGCCGGTCCGTGTGCACTTCGCACTACCTCTGCACGTTGCATGGAGACCACCGTGAACGCCA	33.5047	9.69118	1.44826	46.931	7.35309e-12	3.41166e-11	gain	107.897	4	.........................................ACT....................................A	CCGTCTGTGCCTTCTCATCTGCCGGTCCGTGTGCACTTCGCTTCACCTCTGCACGTTGCATGGAGACCACCGTGAACGCCC	GCACTTCGCACTACCTCTGC	GCACTTCGCTTCACCTCTGC	GCACTTCGCACTACCTCTGC	.........ACT........	3			N5_GCACTGGGATTCACCTCTGC	GCACTGGGATTCACCTCTGC	1837.58	1.60583	0.585889	7.1599	0.00745514	0.00918827	gain	3.41647	3	.....GG.A...........	GCACTTCGCTTCACCTCTGC
N3_CCGTATGTGCCTTCTCATCTGCCGGTCCGTGTGCACTTCGCACTACCTCTGCACGTTGCATGGAGACCACCGTGAACGCCC	CCGTATGTGCCTTCTCATCTGCCGGTCCGTGTGCACTTCGCACTACCTCTGCACGTTGCATGGAGACCACCGTGAACGCCC	34.6508	6.8699	0.927482	66.9229	2.8233e-16	1.62906e-15	gain	106.822	4	....A....................................ACT.....................................	CCGTCTGTGCCTTCTCATCTGCCGGTCCGTGTGCACTTCGCTTCACCTCTGCACGTTGCATGGAGACCACCGTGAACGCCC	GCACTTCGCACTACCTCTGC	GCACTTCGCTTCACCTCTGC	GCACTTCGCACTACCTCTGC	.........ACT........	3			N5_GCACTTTGTCTAACCTCTGC	GCACTTTGTCTAACCTCTGC	1.1789	2.28279	1.43231	4.36141	0.0367618	0.043804	gain	3.2749	4	......T.TC.A........	GCACTTCGCTTCACCTCTGC
N3_CCGTCTGTGCCTTCTCATCTGCCGGTACGTGTGCACTTCGCCGAACCTCTGCACGTTGCATGGAGACCACCGTGAACGCCC	CCGTCTGTGCCTTCTCATCTGCCGGTACGTGTGCACTTCGCCGAACCTCTGCACGTTGCATGGAGACCACCGTGAACGCCC	49.441	10.2345	1.5025	43.2346	4.85543e-11	2.15026e-10	gain	105.556	4	..........................A..............CGA.....................................	CCGTCTGTGCCTTCTCATCTGCCGGTCCGTGTGCACTTCGCTTCACCTCTGCACGTTGCATGGAGACCACCGTGAACGCCC	GCACTTCGCCGAACCTCTGC	GCACTTCGCTTCACCTCTGC	GCACTTCGCCGAACCTCTGC	.........CGA........	3			N5_GAACTGGGAATCACCTCTGC	GAACTGGGAATCACCTCTGC	1.0226	2.09923	1.39269	4.65409	0.0309796	0.0370809	gain	3.16757	5	.A...GG.AA..........	GCACTTCGCTTCACCTCTGC
N3_CCGTCTGTGCCTTCTCATCTGCCGGTCCGTGTGCACTTCGCGAAACCTCTGCACGTTGCATGGATACCACCGTGAACGCCC	CCGTCTGTGCCTTCTCATCTGCCGGTCCGTGTGCACTTCGCGAAACCTCTGCACGTTGCATGGATACCACCGTGAACGCCC	43.9077	10.0912	1.4957	43.2379	4.84736e-11	2.14819e-10	gain	104.086	4	.........................................GAA....................T................	CCGTCTGTGCCTTCTCATCTGCCGGTCCGTGTGCACTTCGCTTCACCTCTGCACGTTGCATGGAGACCACCGTGAACGCCC	GCACTTCGCGAAACCTCTGC	GCACTTCGCTTCACCTCTGC	GCACTTCGCGAAACCTCTGC	.........GAA........	3			N5_GCACTTTTTGTCACCTCTGC	GCACTTTTTGTCACCTCTGC	4003.99	1.07035	0.325488	10.58	0.00114316	0.00147265	gain	3.14884	4	......TTTG..........	GCACTTCGCTTCACCTCTGC
N3_CCGTCTGTGCCTTCTCATCTGCCTGTCCGTGTGCACTTCGCTCAACCTCTGCACGTTGCATGGAGACCACCGTGAACGCCC	CCGTCTGTGCCTTCTCATCTGCCTGTCCGTGTGCACTTCGCTCAACCTCTGCACGTTGCATGGAGACCACCGTGAACGCCC	23.2682	9.14249	1.41602	47.718	4.92162e-12	2.3158e-11	gain	103.382	3	.......................T..................CA.....................................	CCGTCTGTGCCTTCTCATCTGCCGGTCCGTGTGCACTTCGCTTCACCTCTGCACGTTGCATGGAGACCACCGTGAACGCCC	GCACTTCGCTCAACCTCTGC	GCACTTCGCTTCACCTCTGC	GCACTTCGCTCAACCTCTGC	..........CA........	2			N5_GCACTTTGGGTCACCTCTGC	GCACTTTGGGTCACCTCTGC	1902.43	1.47322	0.541338	7.1105	0.00766336	0.00944152	gain	3.11672	3	......T.GG..........	GCACTTCGCTTCACCTCTGC
N3_CCGTATGTGCCTTCTCATCTGCCGGTCCGTGTGCACTTCCTCTCACCTCTGCACGTTGCATGGAGACCACCGTGAACGCCC	CCGTATGTGCCTTCTCATCTGCCGGTCCGTGTGCACTTCCTCTCACCTCTGCACGTTGCATGGAGACCACCGTGAACGCCC	16.8206	8.67762	1.38255	49.7096	1.78267e-12	8.54063e-12	gain	101.953	4	....A..................................CTC.......................................	CCGTCTGTGCCTTCTCATCTGCCGGTCCGTGTGCACTTCGCTTCACCTCTGCACGTTGCATGGAGACCACCGTGAACGCCC	GCACTTCCTCTCACCTCTGC	GCACTTCGCTTCACCTCTGC	GCACTTCCTCTCACCTCTGC	.......CTC..........	3			N5_GCACTTCGCTAGCCGTCTGC	GCACTTCGCTAGCCGTCTGC	301.692	1.9165	0.826441	5.04092	0.0247554	0.029786	gain	3.07853	4	..........AGC.G.....	GCACTTCGCTTCACCTCTGC
N3_CCGTCTGTGCCTTCTCATCTGCCGGTCCGTGTGCACTTCGCCGAACCTCTGCACGTTGCATGGAGACCACCGTGAACGCCA	CCGTCTGTGCCTTCTCATCTGCCGGTCCGTGTGCACTTCGCCGAACCTCTGCACGTTGCATGGAGACCACCGTGAACGCCA	16.9447	8.73401	1.39282	48.3091	3.64057e-12	1.72199e-11	gain	99.9068	4	.........................................CGA....................................A	CCGTCTGTGCCTTCTCATCTGCCGGTCCGTGTGCACTTCGCTTCACCTCTGCACGTTGCATGGAGACCACCGTGAACGCCC	GCACTTCGCCGAACCTCTGC	GCACTTCGCTTCACCTCTGC	GCACTTCGCCGAACCTCTGC	.........CGA........	3			N5_GCACTTCGCTCATACTCTGC	GCACTTCGCTCATACTCTGC	707.586	0.93922	0.269512	11.9852	0.00053625	0.000698381	nc	3.07184	4	..........CATA......	GCACTTCGCTTCACCTCTGC
N3_CCGTCTGTGCCTTCTCATCTGCAGGTCCGTGTGCACTTCGCTCTACCTCTGCACGTTGCATGGAGACCACCGTGAACGCCC	CCGTCTGTGCCTTCTCATCTGCAGGTCCGTGTGCACTTCGCTCTACCTCTGCACGTTGCATGGAGACCACCGTGAACGCCC	91.5493	6.01906	0.64841	69.8426	6.4229e-17	3.81036e-16	gain	97.4623	3	......................A...................CT.....................................	CCGTCTGTGCCTTCTCATCTGCCGGTCCGTGTGCACTTCGCTTCACCTCTGCACGTTGCATGGAGACCACCGTGAACGCCC	GCACTTCGCTCTACCTCTGC	GCACTTCGCTTCACCTCTGC	GCACTTCGCTCTACCTCTGC	..........CT........	2			N5_GCACTTTGAGTCACCTCTGC	GCACTTTGAGTCACCTCTGC	3083.57	1.59685	0.62452	6.23183	0.0125474	0.015311	gain	3.03632	3	......T.AG..........	GCACTTCGCTTCACCTCTGC
N3_CCGTCTGTGCCTTCTCATCTGCCGGTCCGTGTGCACTTCGCCGAACCTCTGCACGTTGCATGGAGACCACCGTGAACGCCC	CCGTCTGTGCCTTCTCATCTGCCGGTCCGTGTGCACTTCGCCGAACCTCTGCACGTTGCATGGAGACCACCGTGAACGCCC	42438.3	9.15935	0.962562	44.7045	2.29131e-11	1.03207e-10	gain	97.4548	3	.........................................CGA.....................................	CCGTCTGTGCCTTCTCATCTGCCGGTCCGTGTGCACTTCGCTTCACCTCTGCACGTTGCATGGAGACCACCGTGAACGCCC	GCACTTCGCCGAACCTCTGC	GCACTTCGCTTCACCTCTGC	GCACTTCGCCGAACCTCTGC	.........CGA........	3			N5_GCACTTCGCTCTCGATCTGC	GCACTTCGCTCTCGATCTGC	586.262	2.78616	1.51147	2.97751	0.0844291	0.0988592	gain	2.99096	5	..........CTCGA.....	GCACTTCGCTTCACCTCTGC
N3_CCGTCTGTGCCTTCTCATCTGCAGGTCCGTGTGCACTTCGCCGTACCTCTGCACGTTGCATGGAGACCACCGTGAACGCCC	CCGTCTGTGCCTTCTCATCTGCAGGTCCGTGTGCACTTCGCCGTACCTCTGCACGTTGCATGGAGACCACCGTGAACGCCC	90.9479	6.53506	0.735484	63.4381	1.65485e-15	9.26128e-15	gain	96.5963	4	......................A..................CGT.....................................	CCGTCTGTGCCTTCTCATCTGCCGGTCCGTGTGCACTTCGCTTCACCTCTGCACGTTGCATGGAGACCACCGTGAACGCCC	GCACTTCGCCGTACCTCTGC	GCACTTCGCTTCACCTCTGC	GCACTTCGCCGTACCTCTGC	.........CGT........	3			N5_GCACTTCGCTCCTGATCTGC	GCACTTCGCTCCTGATCTGC	799.658	2.73204	1.47298	3.02685	0.0818969	0.0960247	gain	2.969	4	..........C.TGA.....	GCACTTCGCTTCACCTCTGC
N3_CCGTATGTGCCTTCTCATCTGCCGGTCCGTGTGCACTTCGCTGTTCCTCTGCACGTTGCATGGAGACCACCGTGAACGCCC	CCGTATGTGCCTTCTCATCTGCCGGTCCGTGTGCACTTCGCTGTTCCTCTGCACGTTGCATGGAGACCACCGTGAACGCCC	29.1487	9.49905	1.47321	42.141	8.49229e-11	3.7192e-10	gain	95.6647	4	....A.....................................GTT....................................	CCGTCTGTGCCTTCTCATCTGCCGGTCCGTGTGCACTTCGCTTCACCTCTGCACGTTGCATGGAGACCACCGTGAACGCCC	GCACTTCGCTGTTCCTCTGC	GCACTTCGCTTCACCTCTGC	GCACTTCGCTGTTCCTCTGC	..........GTT.......	3			N5_GCACTTCGCTCCCCGTCTGC	GCACTTCGCTCCCCGTCTGC	629.469	2.48069	1.27962	3.37551	0.066172	0.0778255	gain	2.92555	3	..........C.C.G.....	GCACTTCGCTTCACCTCTGC
N3_CCGTCTGTGCCTTCTCATCTGCCTGTCCGTGTGCACTTCGCACTACCTCTGCACGTTGCATGGAGACCACCGTGAACGCCC	CCGTCTGTGCCTTCTCATCTGCCTGTCCGTGTGCACTTCGCACTACCTCTGCACGTTGCATGGAGACCACCGTGAACGCCC	58.8087	7.52992	0.998309	53.9995	2.00544e-13	1.01622e-12	gain	95.6134	4	.......................T.................ACT.....................................	CCGTCTGTGCCTTCTCATCTGCCGGTCCGTGTGCACTTCGCTTCACCTCTGCACGTTGCATGGAGACCACCGTGAACGCCC	GCACTTCGCACTACCTCTGC	GCACTTCGCTTCACCTCTGC	GCACTTCGCACTACCTCTGC	.........ACT........	3			N5_GCACTGCATTTCACCTCTGC	GCACTGCATTTCACCTCTGC	519.885	2.57333	1.35919	3.19647	0.0737973	0.0866163	gain	2.91291	3	.....G.AT...........	GCACTTCGCTTCACCTCTGC
N3_CCGTCTGTGCCTTCTCATCTGCCGGTACGTGTGCACTTCTCGTCACCTCTGCACGTTGCATGGAGACCACCGTGAACGCCC	CCGTCTGTGCCTTCTCATCTGCCGGTACGTGTGCACTTCTCGTCACCTCTGCACGTTGCATGGAGACCACCGTGAACGCCC	51.1892	7.49179	1.02228	53.7697	2.25423e-13	1.13955e-12	gain	94.7487	3	..........................A............T.G.......................................	CCGTCTGTGCCTTCTCATCTGCCGGTCCGTGTGCACTTCGCTTCACCTCTGCACGTTGCATGGAGACCACCGTGAACGCCC	GCACTTCTCGTCACCTCTGC	GCACTTCGCTTCACCTCTGC	GCACTTCTCGTCACCTCTGC	.......T.G..........	2			N5_GCACTTCGGGTCACCTCTGC	GCACTTCGGGTCACCTCTGC	1558.68	1.01529	0.315326	10.1737	0.00142462	0.00182432	gain	2.88982	2	........GG..........	GCACTTCGCTTCACCTCTGC
N3_CCGTCTGTGCCTTCTCATCTGCCGGTCCGTGTGCACTTCGCGAAACCTCTGCACGTTGCATGGAGACCACCGTGAACGCCA	CCGTCTGTGCCTTCTCATCTGCCGGTCCGTGTGCACTTCGCGAAACCTCTGCACGTTGCATGGAGACCACCGTGAACGCCA	35.3812	9.76867	1.50267	40.3653	2.10645e-10	9.08674e-10	gain	94.5261	4	.........................................GAA....................................A	CCGTCTGTGCCTTCTCATCTGCCGGTCCGTGTGCACTTCGCTTCACCTCTGCACGTTGCATGGAGACCACCGTGAACGCCC	GCACTTCGCGAAACCTCTGC	GCACTTCGCTTCACCTCTGC	GCACTTCGCGAAACCTCTGC	.........GAA........	3			N5_GCACTTCGCTGAAAATCTGC	GCACTTCGCTGAAAATCTGC	1224.33	1.76423	0.771036	4.94344	0.0261898	0.031468	gain	2.79078	4	..........GA.AA.....	GCACTTCGCTTCACCTCTGC
N3_CCGTCTGTGCCTTCTAATCTGCCGGTCCGTGTGCACTTCCTATCACCTCTGCACGTTGCATGGAGACCACCGTGAACGCCC	CCGTCTGTGCCTTCTAATCTGCCGGTCCGTGTGCACTTCCTATCACCTCTGCACGTTGCATGGAGACCACCGTGAACGCCC	85.3669	6.18486	0.691638	65.1297	7.01267e-16	3.97741e-15	gain	93.7261	4	...............A.......................CTA.......................................	CCGTCTGTGCCTTCTCATCTGCCGGTCCGTGTGCACTTCGCTTCACCTCTGCACGTTGCATGGAGACCACCGTGAACGCCC	GCACTTCCTATCACCTCTGC	GCACTTCGCTTCACCTCTGC	GCACTTCCTATCACCTCTGC	.......CTA..........	3			N5_GCACTTCGCTCTCCGTCTGC	GCACTTCGCTCTCCGTCTGC	334.86	2.5605	1.39386	3.01556	0.0824688	0.0965967	gain	2.77484	4	..........CTC.G.....	GCACTTCGCTTCACCTCTGC
N3_CCGTCTGTGCCTTCTCATCTGCCGGTCCGTGTGCACTTCGCACTACCTCTGCACGTTGCATGTAGACCACCGTGAACGCCC	CCGTCTGTGCCTTCTCATCTGCCGGTCCGTGTGCACTTCGCACTACCTCTGCACGTTGCATGTAGACCACCGTGAACGCCC	16.9474	8.69556	1.4089	45.1995	1.77951e-11	8.06711e-11	gain	93.4747	4	.........................................ACT..................T..................	CCGTCTGTGCCTTCTCATCTGCCGGTCCGTGTGCACTTCGCTTCACCTCTGCACGTTGCATGGAGACCACCGTGAACGCCC	GCACTTCGCACTACCTCTGC	GCACTTCGCTTCACCTCTGC	GCACTTCGCACTACCTCTGC	.........ACT........	3			N5_GCACTTCCCATCACCTCTGC	GCACTTCCCATCACCTCTGC	2056.3	1.30705	0.49489	6.75287	0.00935972	0.0114863	gain	2.65167	2	.......C.A..........	GCACTTCGCTTCACCTCTGC
N3_CCGTCTGTGCCTTCTCATCTGCCGGTCCGTGTGCACTTCGGGTCACCTCTGCACGTTGCATGGAGACCACCGTGAACGCCC	CCGTCTGTGCCTTCTCATCTGCCGGTCCGTGTGCACTTCGGGTCACCTCTGCACGTTGCATGGAGACCACCGTGAACGCCC	35382.2	8.56747	0.910494	45.8438	1.28066e-11	5.85178e-11	gain	93.3217	2	........................................GG.......................................	CCGTCTGTGCCTTCTCATCTGCCGGTCCGTGTGCACTTCGCTTCACCTCTGCACGTTGCATGGAGACCACCGTGAACGCCC	GCACTTCGGGTCACCTCTGC	GCACTTCGCTTCACCTCTGC	GCACTTCGGGTCACCTCTGC	........GG..........	2			N5_GCACTTTCGATCACCTCTGC	GCACTTTCGATCACCTCTGC	2823.54	0.798637	0.227733	12.1515	0.000490473	0.000639731	nc	2.643	4	......TCGA..........	GCACTTCGCTTCACCTCTGC
N3_CCGTCTGTGCCTTATCATCTGCCGGTCCGTGTGCACTTCGGGTCACCTCTGCACGTTGCATGGAGACCACCGTGAACGCCC	CCGTCTGTGCCTTATCATCTGCCGGTCCGTGTGCACTTCGGGTCACCTCTGCACGTTGCATGGAGACCACCGTGAACGCCC	36.7719	9.77867	1.50949	39.5881	3.13593e-10	1.34088e-09	gain	92.9329	3	.............A..........................GG.......................................	CCGTCTGTGCCTTCTCATCTGCCGGTCCGTGTGCACTTCGCTTCACCTCTGCACGTTGCATGGAGACCACCGTGAACGCCC	GCACTTCGGGTCACCTCTGC	GCACTTCGCTTCACCTCTGC	GCACTTCGGGTCACCTCTGC	........GG..........	2			N5_GCACTTTTCCTCACCTCTGC	GCACTTTTCCTCACCTCTGC	4891.66	1.36322	0.532365	6.32824	0.011883	0.0145158	gain	2.62429	3	......TT.C..........	GCACTTCGCTTCACCTCTGC
N3_CCGTCTGTGCCTTCTCATCTGCCGGTCCGTGTGCACTTCGCTCTACCTCTGCACGTTGCATTGAGACCACCGTGAACGCCC	CCGTCTGTGCCTTCTCATCTGCCGGTCCGTGTGCACTTCGCTCTACCTCTGCACGTTGCATTGAGACCACCGTGAACGCCC	31.6192	6.74702	0.952766	58.2324	2.3291e-14	1.24507e-13	gain	91.9808	3	..........................................CT.................T...................	CCGTCTGTGCCTTCTCATCTGCCGGTCCGTGTGCACTTCGCTTCACCTCTGCACGTTGCATGGAGACCACCGTGAACGCCC	GCACTTCGCTCTACCTCTGC	GCACTTCGCTTCACCTCTGC	GCACTTCGCTCTACCTCTGC	..........CT........	2			N5_GCACTTTAAATCACCTCTGC	GCACTTTAAATCACCTCTGC	4440.17	1.1775	0.422343	7.56853	0.00593964	0.00736258	gain	2.62139	4	......TAAA..........	GCACTTCGCTTCACCTCTGC
N3_CCGTCTGTGCCTTCTCATCTGCCGGTCCGTGTGCACTTCCCATCACCTCTGCACGTTGCATGGAGACCACCGTGAACGCCC	CCGTCTGTGCCTTCTCATCTGCCGGTCCGTGTGCACTTCCCATCACCTCTGCACGTTGCATGGAGACCACCGTGAACGCCC	35937.9	8.61823	0.924103	44.8444	2.13328e-11	9.6226e-11	gain	91.9647	2	.......................................C.A.......................................	CCGTCTGTGCCTTCTCATCTGCCGGTCCGTGTGCACTTCGCTTCACCTCTGCACGTTGCATGGAGACCACCGTGAACGCCC	GCACTTCCCATCACCTCTGC	GCACTTCGCTTCACCTCTGC	GCACTTCCCATCACCTCTGC	.......C.A..........	2			N5_GCACTTCGCTACCAGTCTGC	GCACTTCGCTACCAGTCTGC	613.459	2.69135	1.57149	2.58905	0.107605	0.125612	gain	2.60568	4	..........A.CAG.....	GCACTTCGCTTCACCTCTGC
N3_CCGTCTGTGCCTTCTCATCTGCCGGTCCGTGTGCACTTCAAATCACCTCTGCACGTTGCATGGAGACCACCGTGAACGCCC	CCGTCTGTGCCTTCTCATCTGCCGGTCCGTGTGCACTTCAAATCACCTCTGCACGTTGCATGGAGACCACCGTGAACGCCC	24678.1	7.86424	0.832866	48.9702	2.59879e-12	1.23849e-11	gain	91.109	3	.......................................AAA.......................................	CCGTCTGTGCCTTCTCATCTGCCGGTCCGTGTGCACTTCGCTTCACCTCTGCACGTTGCATGGAGACCACCGTGAACGCCC	GCACTTCAAATCACCTCTGC	GCACTTCGCTTCACCTCTGC	GCACTTCAAATCACCTCTGC	.......AAA..........	3			N5_GCACTTCGCTGACAGTCTGC	GCACTTCGCTGACAGTCTGC	729.404	2.64267	1.57142	2.50626	0.113395	0.132103	gain	2.49839	5	..........GACAG.....	GCACTTCGCTTCACCTCTGC
N3_CCGTCTGTGCCTTCTCATCTGCCGGTCCGTGTGCACTTCTCATCACCTCTGCACGTTGCATGGAGACCACCGTTAACGCCC	CCGTCTGTGCCTTCTCATCTGCCGGTCCGTGTGCACTTCTCATCACCTCTGCACGTTGCATGGAGACCACCGTTAACGCCC	291.923	7.47124	0.842964	49.6062	1.8792e-12	8.99628e-12	gain	87.608	3	.......................................T.A...............................T.......	CCGTCTGTGCCTTCTCATCTGCCGGTCCGTGTGCACTTCGCTTCACCTCTGCACGTTGCATGGAGACCACCGTGAACGCCC	GCACTTCTCATCACCTCTGC	GCACTTCGCTTCACCTCTGC	GCACTTCTCATCACCTCTGC	.......T.A..........	2			N5_GCACTATTCATCACCTCTGC	GCACTATTCATCACCTCTGC	3182.71	1.19025	0.457085	6.60008	0.0101974	0.0124788	gain	2.3704	4	.....ATT.A..........	GCACTTCGCTTCACCTCTGC
N3_ACGTCTGTGCCTTCTCATCTGCCGGTCCGTGTGCACTTCGCGAAACCTCTGCACGTTGCATGGAGACCACCGTGAACGCCC	ACGTCTGTGCCTTCTCATCTGCCGGTCCGTGTGCACTTCGCGAAACCTCTGCACGTTGCATGGAGACCACCGTGAACGCCC	60.1488	7.15566	0.94192	50.8938	9.75007e-13	4.75034e-12	gain	85.9466	4	A........................................GAA.....................................	CCGTCTGTGCCTTCTCATCTGCCGGTCCGTGTGCACTTCGCTTCACCTCTGCACGTTGCATGGAGACCACCGTGAACGCCC	GCACTTCGCGAAACCTCTGC	GCACTTCGCTTCACCTCTGC	GCACTTCGCGAAACCTCTGC	.........GAA........	3			N5_GCACTTCGCTACGGATCTGC	GCACTTCGCTACGGATCTGC	262.842	2.49009	1.4962	2.48878	0.11466	0.133524	gain	2.34214	4	..........A.GGA.....	GCACTTCGCTTCACCTCTGC
N3_CCGTCTGTGCCTTCTCATCTGCCGGTCCGTGTGCACTTTAGTTCACCTCTGCACGTTGCATGGAGACCACCGTGAACGCCC	CCGTCTGTGCCTTCTCATCTGCCGGTCCGTGTGCACTTTAGTTCACCTCTGCACGTTGCATGGAGACCACCGTGAACGCCC	24041.2	7.98235	0.876629	45.0843	1.88731e-11	8.53745e-11	gain	85.6039	3	......................................TAG........................................	CCGTCTGTGCCTTCTCATCTGCCGGTCCGTGTGCACTTCGCTTCACCTCTGCACGTTGCATGGAGACCACCGTGAACGCCC	GCACTTTAGTTCACCTCTGC	GCACTTCGCTTCACCTCTGC	GCACTTTAGTTCACCTCTGC	......TAG...........	3			N5_GCACTTTATATCACCTCTGC	GCACTTTATATCACCTCTGC	4364.66	1.45161	0.634385	5.03008	0.0249108	0.0299625	gain	2.32781	4	......TATA..........	GCACTTCGCTTCACCTCTGC
N3_CCGTCTGTGCCTTCTCATCTGCCGGTCCGTGTGCACTTCGCGCAACCTCTGCACGTTGCATGGAGACCACCGTGAACGCCC	CCGTCTGTGCCTTCTCATCTGCCGGTCCGTGTGCACTTCGCGCAACCTCTGCACGTTGCATGGAGACCACCGTGAACGCCC	44976.1	9.39339	1.06831	37.4674	9.29534e-10	3.88781e-09	gain	84.8386	3	.........................................GCA.....................................	CCGTCTGTGCCTTCTCATCTGCCGGTCCGTGTGCACTTCGCTTCACCTCTGCACGTTGCATGGAGACCACCGTGAACGCCC	GCACTTCGCGCAACCTCTGC	GCACTTCGCTTCACCTCTGC	GCACTTCGCGCAACCTCTGC	.........GCA........	3			N5_GCACTTCGCTGCCGTTCTGC	GCACTTCGCTGCCGTTCTGC	298.735	2.47066	1.49058	2.47111	0.115956	0.134949	gain	2.31181	4	..........G.CGT.....	GCACTTCGCTTCACCTCTGC
N3_CCGTCTGTGCCTTCTCATCTGCCGGTCCGTGTGCACTTCTCGTCACATCTGCACGTTGCATGGAGACCACCGTGAACGCCC	CCGTCTGTGCCTTCTCATCTGCCGGTCCGTGTGCACTTCTCGTCACATCTGCACGTTGCATGGAGACCACCGTGAACGCCC	22.1617	9.05153	1.48179	38.0998	6.7217e-10	2.82633e-09	gain	83.0253	3	.......................................T.G....A..................................	CCGTCTGTGCCTTCTCATCTGCCGGTCCGTGTGCACTTCGCTTCACCTCTGCACGTTGCATGGAGACCACCGTGAACGCCC	GCACTTCTCGTCACATCTGC	GCACTTCGCTTCACCTCTGC	GCACTTCTCGTCACATCTGC	.......T.G....A.....	3			N5_GCACTTCGCTGTCTCTCTGC	GCACTTCGCTGTCTCTCTGC	603.963	2.1788	1.24086	2.83182	0.0924138	0.108062	gain	2.25346	4	..........GTCT......	GCACTTCGCTTCACCTCTGC
N3_CCGTCTGTGCCTTCTCATCTGCCGGTCCGTGTGCACTTCCTCTCACCTCTGCACGTTGCATGTAGACCACCGTGAACGCCC	CCGTCTGTGCCTTCTCATCTGCCGGTCCGTGTGCACTTCCTCTCACCTCTGCACGTTGCATGTAGACCACCGTGAACGCCC	22.7062	9.13429	1.49573	37.2068	1.0624e-09	4.42015e-09	gain	81.9685	4	.......................................CTC....................T..................	CCGTCTGTGCCTTCTCATCTGCCGGTCCGTGTGCACTTCGCTTCACCTCTGCACGTTGCATGGAGACCACCGTGAACGCCC	GCACTTCCTCTCACCTCTGC	GCACTTCGCTTCACCTCTGC	GCACTTCCTCTCACCTCTGC	.......CTC..........	3			N5_GCACTACCAATCACCTCTGC	GCACTACCAATCACCTCTGC	1148.23	1.0546	0.39337	7.04182	0.0079628	0.00979643	gain	2.21354	4	.....A.CAA..........	GCACTTCGCTTCACCTCTGC
N3_CCGTCTGTGCCTTCTCATCTGCCGGTCCGTGTGCACTTCGCAAAACCTCTGCACGTTGCATGGAGACCACCGTGAACGCCC	CCGTCTGTGCCTTCTCATCTGCCGGTCCGTGTGCACTTCGCAAAACCTCTGCACGTTGCATGGAGACCACCGTGAACGCCC	31865	7.80442	0.888043	42.6147	6.66579e-11	2.92943e-10	gain	79.419	3	.........................................AAA.....................................	CCGTCTGTGCCTTCTCATCTGCCGGTCCGTGTGCACTTCGCTTCACCTCTGCACGTTGCATGGAGACCACCGTGAACGCCC	GCACTTCGCAAAACCTCTGC	GCACTTCGCTTCACCTCTGC	GCACTTCGCAAAACCTCTGC	.........AAA........	3			N5_GCACTTCGCTAGCTCTCTGC	GCACTTCGCTAGCTCTCTGC	702.337	2.56357	1.62988	2.20622	0.137455	0.159057	gain	2.20938	4	..........AGCT......	GCACTTCGCTTCACCTCTGC
N3_CCGTCTGTGCCTTCTCATCTGCCGGTCAGTGTGCACTTCAAATCACCTCTGCACGTTGCATGGAGACCACCGTGAACGCCC	CCGTCTGTGCCTTCTCATCTGCCGGTCAGTGTGCACTTCAAATCACCTCTGCACGTTGCATGGAGACCACCGTGAACGCCC	122.918	11.55	1.78494	27.7463	1.38314e-07	5.09732e-07	gain	79.2231	4	...........................A...........AAA.......................................	CCGTCTGTGCCTTCTCATCTGCCGGTCCGTGTGCACTTCGCTTCACCTCTGCACGTTGCATGGAGACCACCGTGAACGCCC	GCACTTCAAATCACCTCTGC	GCACTTCGCTTCACCTCTGC	GCACTTCAAATCACCTCTGC	.......AAA..........	3			N5_GCACTACGGGTCACCTCTGC	GCACTACGGGTCACCTCTGC	744.814	2.21539	1.31115	2.61441	0.105897	0.12366	gain	2.16026	3	.....A..GG..........	GCACTTCGCTTCACCTCTGC
N3_CCGTCTGTGCCTTCTCATCTGCCGGTCCGTGTGCACTTCGCTACCCCTCTGCACGTTGCATGGAGACCACCGTGAACGCCC	CCGTCTGTGCCTTCTCATCTGCCGGTCCGTGTGCACTTCGCTACCCCTCTGCACGTTGCATGGAGACCACCGTGAACGCCC	12551.5	7.38548	0.835371	44.7797	2.20498e-11	9.93891e-11	gain	78.704	2	..........................................A.C....................................	CCGTCTGTGCCTTCTCATCTGCCGGTCCGTGTGCACTTCGCTTCACCTCTGCACGTTGCATGGAGACCACCGTGAACGCCC	GCACTTCGCTACCCCTCTGC	GCACTTCGCTTCACCTCTGC	GCACTTCGCTACCCCTCTGC	..........A.C.......	2			N5_GCACTTTATTTCACCTCTGC	GCACTTTATTTCACCTCTGC	3027.32	0.845547	0.283083	8.80223	0.00300863	0.00378938	nc	2.13216	3	......TAT...........	GCACTTCGCTTCACCTCTGC
N3_CCGTCTGTGCCTTCTCATCTGCCGGTCCGTGTGCACTTCGCTAATCCTCTGCACGTTGCATGGAGACCACCGTGAACGCCC	CCGTCTGTGCCTTCTCATCTGCCGGTCCGTGTGCACTTCGCTAATCCTCTGCACGTTGCATGGAGACCACCGTGAACGCCC	18909.1	7.56886	0.86867	42.7734	6.14632e-11	2.70866e-10	gain	77.2885	3	..........................................AAT....................................	CCGTCTGTGCCTTCTCATCTGCCGGTCCGTGTGCACTTCGCTTCACCTCTGCACGTTGCATGGAGACCACCGTGAACGCCC	GCACTTCGCTAATCCTCTGC	GCACTTCGCTTCACCTCTGC	GCACTTCGCTAATCCTCTGC	..........AAT.......	3			N5_GCACTGGAAATCACCTCTGC	GCACTGGAAATCACCTCTGC	1948.85	1.41594	0.65576	4.48857	0.0341221	0.040715	gain	2.07713	5	.....GGAAA..........	GCACTTCGCTTCACCTCTGC
N3_CCGTCTGTGCCTTCTCATATGCCGGTCCGTGTGCACTTCTCATCACCTCTGCACGTTGCATGGAGACCACCGTGAACGCCC	CCGTCTGTGCCTTCTCATATGCCGGTCCGTGTGCACTTCTCATCACCTCTGCACGTTGCATGGAGACCACCGTGAACGCCC	91.7493	6.24233	0.75496	52.3403	4.66709e-13	2.31125e-12	gain	76.9739	3	..................A....................T.A.......................................	CCGTCTGTGCCTTCTCATCTGCCGGTCCGTGTGCACTTCGCTTCACCTCTGCACGTTGCATGGAGACCACCGTGAACGCCC	GCACTTCTCATCACCTCTGC	GCACTTCGCTTCACCTCTGC	GCACTTCTCATCACCTCTGC	.......T.A..........	2			N5_GCACTGGTCGTCACCTCTGC	GCACTGGTCGTCACCTCTGC	754.993	2.37593	1.51662	2.22044	0.136194	0.157757	gain	2.05718	4	.....GGT.G..........	GCACTTCGCTTCACCTCTGC
N3_CCGTCTGTGCCTTCTCATCTGCCGGTCCGTGTGCACTTCGCTCTACCTCTGCACGTTGCATGGAGACCACCGTGAACGCCC	CCGTCTGTGCCTTCTCATCTGCCGGTCCGTGTGCACTTCGCTCTACCTCTGCACGTTGCATGGAGACCACCGTGAACGCCC	55694.5	8.16515	0.963633	38.4023	5.75644e-10	2.4334e-09	gain	75.4447	2	..........................................CT.....................................	CCGTCTGTGCCTTCTCATCTGCCGGTCCGTGTGCACTTCGCTTCACCTCTGCACGTTGCATGGAGACCACCGTGAACGCCC	GCACTTCGCTCTACCTCTGC	GCACTTCGCTTCACCTCTGC	GCACTTCGCTCTACCTCTGC	..........CT........	2			N5_GCACTTCGCTGGTTGTCTGC	GCACTTCGCTGGTTGTCTGC	574.864	2.32174	1.46322	2.28756	0.130414	0.151316	gain	2.05399	5	..........GGTTG.....	GCACTTCGCTTCACCTCTGC
N3_CCGTCTGTGCCTTCTAATCTGCCGGTCCGTGTGCACTTCGCTTACCCTCTGCACGTTGCATGGAGACCACCGTGAACGCCC	CCGTCTGTGCCTTCTAATCTGCCGGTCCGTGTGCACTTCGCTTACCCTCTGCACGTTGCATGGAGACCACCGTGAACGCCC	40.9098	6.567	0.921763	47.8359	4.6342e-12	2.18543e-11	gain	74.4305	3	...............A...........................AC....................................	CCGTCTGTGCCTTCTCATCTGCCGGTCCGTGTGCACTTCGCTTCACCTCTGCACGTTGCATGGAGACCACCGTGAACGCCC	GCACTTCGCTTACCCTCTGC	GCACTTCGCTTCACCTCTGC	GCACTTCGCTTACCCTCTGC	...........AC.......	2			N5_GCACTTCGCTGAGTTTCTGC	GCACTTCGCTGAGTTTCTGC	728.232	1.1261	0.460262	5.84658	0.0156074	0.0189577	gain	2.0345	5	..........GAGTT.....	GCACTTCGCTTCACCTCTGC
N3_CCGTATGTGCCTTCTCATCTGCCGGTCCGTGTGCACTTCGCGAAACCTCTGCACGTTGCATGGAGACCACCGTGAACGCCC	CCGTATGTGCCTTCTCATCTGCCGGTCCGTGTGCACTTCGCGAAACCTCTGCACGTTGCATGGAGACCACCGTGAACGCCC	16.646	8.69082	1.48769	35.2747	2.86327e-09	1.16446e-08	gain	74.2469	4	....A....................................GAA.....................................	CCGTCTGTGCCTTCTCATCTGCCGGTCCGTGTGCACTTCGCTTCACCTCTGCACGTTGCATGGAGACCACCGTGAACGCCC	GCACTTCGCGAAACCTCTGC	GCACTTCGCTTCACCTCTGC	GCACTTCGCGAAACCTCTGC	.........GAA........	3			N5_GCACTTCGCTCGGTTTCTGC	GCACTTCGCTCGGTTTCTGC	587.412	1.03978	0.408806	6.34557	0.0117675	0.0143797	gain	2.00606	5	..........CGGTT.....	GCACTTCGCTTCACCTCTGC
N3_CCGTCTGTGCCTTCTCATCTGCCGGTCCGTGTGCACTTCCTATCACCTCTGCACGTTGCATGGAGACCACCGTGAACGCAC	CCGTCTGTGCCTTCTCATCTGCCGGTCCGTGTGCACTTCCTATCACCTCTGCACGTTGCATGGAGACCACCGTGAACGCAC	22.3798	9.04284	1.54015	32.5406	1.16727e-08	4.60214e-08	gain	71.7353	4	.......................................CTA.....................................A.	CCGTCTGTGCCTTCTCATCTGCCGGTCCGTGTGCACTTCGCTTCACCTCTGCACGTTGCATGGAGACCACCGTGAACGCCC	GCACTTCCTATCACCTCTGC	GCACTTCGCTTCACCTCTGC	GCACTTCCTATCACCTCTGC	.......CTA..........	3			N5_GCACTATGACTCACCTCTGC	GCACTATGACTCACCTCTGC	1146.37	0.971085	0.371252	6.72641	0.00949954	0.0116413	nc	1.96382	4	.....AT.AC..........	GCACTTCGCTTCACCTCTGC
N3_CCGTCTGTGCCTTCTCATCTGCCGGTCCGTGTGCACTTCCTATCACCTCTGCACGTTGCATGGAGACCACCGTGAACGCCC	CCGTCTGTGCCTTCTCATCTGCCGGTCCGTGTGCACTTCCTATCACCTCTGCACGTTGCATGGAGACCACCGTGAACGCCC	46383.5	8.95768	1.10913	32.7015	1.07455e-08	4.25249e-08	gain	71.3817	3	.......................................CTA.......................................	CCGTCTGTGCCTTCTCATCTGCCGGTCCGTGTGCACTTCGCTTCACCTCTGCACGTTGCATGGAGACCACCGTGAACGCCC	GCACTTCCTATCACCTCTGC	GCACTTCGCTTCACCTCTGC	GCACTTCCTATCACCTCTGC	.......CTA..........	3			N5_GCACTTCGCTCGCAATCTGC	GCACTTCGCTCGCAATCTGC	648.438	2.05991	1.27155	2.42999	0.119033	0.138437	gain	1.90404	5	..........CGCAA.....	GCACTTCGCTTCACCTCTGC
N3_CCGTCTGTGCCTTCTCATCTGCAGGTCCGTGTGCACTTCGCCGAACCTCTGCACGTTGCATGGAGACCACCGTGAACGCCC	CCGTCTGTGCCTTCTCATCTGCAGGTCCGTGTGCACTTCGCCGAACCTCTGCACGTTGCATGGAGACCACCGTGAACGCCC	128.288	11.6125	1.88294	23.8344	1.04988e-06	3.64205e-06	gain	69.4293	4	......................A..................CGA.....................................	CCGTCTGTGCCTTCTCATCTGCCGGTCCGTGTGCACTTCGCTTCACCTCTGCACGTTGCATGGAGACCACCGTGAACGCCC	GCACTTCGCCGAACCTCTGC	GCACTTCGCTTCACCTCTGC	GCACTTCGCCGAACCTCTGC	.........CGA........	3			N5_GCACTTCGCTACCCCTCTGC	GCACTTCGCTACCCCTCTGC	839.865	1.37639	0.663263	4.15685	0.0414665	0.0493077	gain	1.90259	2	..........A.C.......	GCACTTCGCTTCACCTCTGC
N3_CCGTCTGTGCCTTCTAATCTGCCGGTCCGTGTGCACTTCCTCTCACCTCTGCACGTTGCATGGAGACCACCGTGAACGCCC	CCGTCTGTGCCTTCTAATCTGCCGGTCCGTGTGCACTTCCTCTCACCTCTGCACGTTGCATGGAGACCACCGTGAACGCCC	30.6606	6.15491	0.898377	47.0124	7.05383e-12	3.28486e-11	gain	68.637	4	...............A.......................CTC.......................................	CCGTCTGTGCCTTCTCATCTGCCGGTCCGTGTGCACTTCGCTTCACCTCTGCACGTTGCATGGAGACCACCGTGAACGCCC	GCACTTCCTCTCACCTCTGC	GCACTTCGCTTCACCTCTGC	GCACTTCCTCTCACCTCTGC	.......CTC..........	3			N5_GCACTTCGCTCATGGTCTGC	GCACTTCGCTCATGGTCTGC	418.387	2.23038	1.45266	2.1571	0.141912	0.163774	gain	1.89132	5	..........CATGG.....	GCACTTCGCTTCACCTCTGC
N3_CCGTCTGTGCCTTCTCATCTGCCGGTCCGTGTGCACTTCGCACTACCTCTGCACGTTGCATGGAGACCACCGTGAACGCAC	CCGTCTGTGCCTTCTCATCTGCCGGTCCGTGTGCACTTCGCACTACCTCTGCACGTTGCATGGAGACCACCGTGAACGCAC	12.8092	8.25746	1.47186	34.0715	5.31232e-09	2.13302e-08	gain	68.3281	4	.........................................ACT...................................A.	CCGTCTGTGCCTTCTCATCTGCCGGTCCGTGTGCACTTCGCTTCACCTCTGCACGTTGCATGGAGACCACCGTGAACGCCC	GCACTTCGCACTACCTCTGC	GCACTTCGCTTCACCTCTGC	GCACTTCGCACTACCTCTGC	.........ACT........	3			N5_GCACTTCGCTCAAGATCTGC	GCACTTCGCTCAAGATCTGC	567.31	2.20097	1.42175	2.19713	0.138268	0.159836	gain	1.89125	4	..........CA.GA.....	GCACTTCGCTTCACCTCTGC
N3_CCGTCTGTGCCTTCTCATCTGCCGGTCAGTGTGCACTTCCCATCACCTCTGCACGTTGCATGGAGACCACCGTGAACGCCC	CCGTCTGTGCCTTCTCATCTGCCGGTCAGTGTGCACTTCCCATCACCTCTGCACGTTGCATGGAGACCACCGTGAACGCCC	96.4321	5.72663	0.709157	49.8751	1.6385e-12	7.87375e-12	gain	67.4915	3	...........................A...........C.A.......................................	CCGTCTGTGCCTTCTCATCTGCCGGTCCGTGTGCACTTCGCTTCACCTCTGCACGTTGCATGGAGACCACCGTGAACGCCC	GCACTTCCCATCACCTCTGC	GCACTTCGCTTCACCTCTGC	GCACTTCCCATCACCTCTGC	.......C.A..........	2			N5_GCACTTCGCTAAGGATCTGC	GCACTTCGCTAAGGATCTGC	602.695	2.13693	1.36917	2.24303	0.134217	0.155571	gain	1.86382	5	..........AAGGA.....	GCACTTCGCTTCACCTCTGC
N3_CCGTCTGTGCCTTCTCATCTGCCGGTCCGTGTGCACTTCGCTTACCCTCTGCACGTTGCATGGAGACCACCGTGAACGCCC	CCGTCTGTGCCTTCTCATCTGCCGGTCCGTGTGCACTTCGCTTACCCTCTGCACGTTGCATGGAGACCACCGTGAACGCCC	11407.1	6.97701	0.85053	39.9576	2.59536e-10	1.11351e-09	gain	66.8803	2	...........................................AC....................................	CCGTCTGTGCCTTCTCATCTGCCGGTCCGTGTGCACTTCGCTTCACCTCTGCACGTTGCATGGAGACCACCGTGAACGCCC	GCACTTCGCTTACCCTCTGC	GCACTTCGCTTCACCTCTGC	GCACTTCGCTTACCCTCTGC	...........AC.......	2			N5_GCACTTCGCTAAAGATCTGC	GCACTTCGCTAAAGATCTGC	875.597	2.30563	1.55422	2.00114	0.157181	0.18097	gain	1.85281	4	..........AA.GA.....	GCACTTCGCTTCACCTCTGC
N3_CCGTCTGTGCCTTCTCATCTGCAGGTCCGTGTGCACTTCGCTCAACCTCTGCACGTTGCATGGAGACCACCGTGAACGCCC	CCGTCTGTGCCTTCTCATCTGCAGGTCCGTGTGCACTTCGCTCAACCTCTGCACGTTGCATGGAGACCACCGTGAACGCCC	93.571	11.1586	1.85239	23.7394	1.10301e-06	3.81796e-06	gain	66.4764	3	......................A...................CA.....................................	CCGTCTGTGCCTTCTCATCTGCCGGTCCGTGTGCACTTCGCTTCACCTCTGCACGTTGCATGGAGACCACCGTGAACGCCC	GCACTTCGCTCAACCTCTGC	GCACTTCGCTTCACCTCTGC	GCACTTCGCTCAACCTCTGC	..........CA........	2			N5_GCACTTCGCTTCGGATCTGC	GCACTTCGCTTCGGATCTGC	664.195	2.03681	1.27454	2.36835	0.123817	0.143807	gain	1.84783	3	............GGA.....	GCACTTCGCTTCACCTCTGC
N3_CCGTCTGTGCCTTCTCATCTGCCGGTCCGTGTGCACTTCATGTCACCTCTGCACGTTGCATGGAGACCACCGTGAACGCCC	CCGTCTGTGCCTTCTCATCTGCCGGTCCGTGTGCACTTCATGTCACCTCTGCACGTTGCATGGAGACCACCGTGAACGCCC	22981	7.75432	0.977584	34.8694	3.52584e-09	1.42658e-08	gain	65.5452	3	.......................................ATG.......................................	CCGTCTGTGCCTTCTCATCTGCCGGTCCGTGTGCACTTCGCTTCACCTCTGCACGTTGCATGGAGACCACCGTGAACGCCC	GCACTTCATGTCACCTCTGC	GCACTTCGCTTCACCTCTGC	GCACTTCATGTCACCTCTGC	.......ATG..........	3			N5_GCACTTCGCTAAGATTCTGC	GCACTTCGCTAAGATTCTGC	836.19	1.3081	0.628416	4.19613	0.0405164	0.0482243	gain	1.82136	5	..........AAGAT.....	GCACTTCGCTTCACCTCTGC
N3_CCGTCTGTGCCTTCTCATCTGCCGGTCCGTGTGCACTTCTCATCACCTCTGCACGTTGCATGGAGACCACAGTGAACGCCC	CCGTCTGTGCCTTCTCATCTGCCGGTCCGTGTGCACTTCTCATCACCTCTGCACGTTGCATGGAGACCACAGTGAACGCCC	90.4708	6.19559	0.807724	43.9377	3.38997e-11	1.51614e-10	gain	64.8666	3	.......................................T.A............................A..........	CCGTCTGTGCCTTCTCATCTGCCGGTCCGTGTGCACTTCGCTTCACCTCTGCACGTTGCATGGAGACCACCGTGAACGCCC	GCACTTCTCATCACCTCTGC	GCACTTCGCTTCACCTCTGC	GCACTTCTCATCACCTCTGC	.......T.A..........	2			N5_GCACTTCGCTGGCCATCTGC	GCACTTCGCTGGCCATCTGC	309.452	2.08442	1.34541	2.22104	0.136141	0.157748	gain	1.80513	4	..........GGC.A.....	GCACTTCGCTTCACCTCTGC
N3_CCGTCTGTGCCTTCTCATATGCCGGTCCGTGTGCACTTCGCTGTACCTCTGCACGTTGCATGGAGACCACCGTGAACGCCC	CCGTCTGTGCCTTCTCATATGCCGGTCCGTGTGCACTTCGCTGTACCTCTGCACGTTGCATGGAGACCACCGTGAACGCCC	56.6379	5.97134	0.805343	45.1157	1.85726e-11	8.40752e-11	gain	64.0792	3	..................A.......................GT.....................................	CCGTCTGTGCCTTCTCATCTGCCGGTCCGTGTGCACTTCGCTTCACCTCTGCACGTTGCATGGAGACCACCGTGAACGCCC	GCACTTCGCTGTACCTCTGC	GCACTTCGCTTCACCTCTGC	GCACTTCGCTGTACCTCTGC	..........GT........	2			N5_GCACTATAACTCACCTCTGC	GCACTATAACTCACCTCTGC	1594.27	1.1087	0.486601	5.07177	0.0243185	0.0292808	gain	1.78951	5	.....ATAAC..........	GCACTTCGCTTCACCTCTGC
N3_CCGTCTGTGCCTTCTCATCTGCCGGTCCGTGTGCACTTCGCTGTTCCTCTGCACGTTGCATGGAGACCACCGTGAATGCCC	CCGTCTGTGCCTTCTCATCTGCCGGTCCGTGTGCACTTCGCTGTTCCTCTGCACGTTGCATGGAGACCACCGTGAATGCCC	108.501	11.3686	1.92268	21.8555	2.93971e-06	9.89393e-06	gain	62.8876	4	..........................................GTT...............................T....	CCGTCTGTGCCTTCTCATCTGCCGGTCCGTGTGCACTTCGCTTCACCTCTGCACGTTGCATGGAGACCACCGTGAACGCCC	GCACTTCGCTGTTCCTCTGC	GCACTTCGCTTCACCTCTGC	GCACTTCGCTGTTCCTCTGC	..........GTT.......	3			N5_GCACTTCGCTGAGGATCTGC	GCACTTCGCTGAGGATCTGC	535.07	2.73504	2.1006	1.49063	0.222119	0.251726	nc	1.78711	5	..........GAGGA.....	GCACTTCGCTTCACCTCTGC
N3_CCGTCTGTACCTTCTCATCTGCCGGTCCGTGTGCACTTCGCTGTACCTCTGCACGTTGCATGGAGACCACCGTGAACGCCC	CCGTCTGTACCTTCTCATCTGCCGGTCCGTGTGCACTTCGCTGTACCTCTGCACGTTGCATGGAGACCACCGTGAACGCCC	113.953	11.4364	1.93839	21.5233	3.49551e-06	1.16961e-05	gain	62.4027	3	........A.................................GT.....................................	CCGTCTGTGCCTTCTCATCTGCCGGTCCGTGTGCACTTCGCTTCACCTCTGCACGTTGCATGGAGACCACCGTGAACGCCC	GCACTTCGCTGTACCTCTGC	GCACTTCGCTTCACCTCTGC	GCACTTCGCTGTACCTCTGC	..........GT........	2			N5_AGCGTTCGCTTCACCTCTTC	AGCGTTCGCTTCACCTCTTC	195.534	2.67324	2.02743	1.53846	0.214848	0.243701	gain	1.78537	5	AGCG..............T.	GCACTTCGCTTCACCTCTGC
N3_CCGTCTGTGCCTTCTCATCTGCCGGTCCGTGTGCACTTCATGTCACCTCTGCACGTTGCATGGAGACCACCGTTAACGCCC	CCGTCTGTGCCTTCTCATCTGCCGGTCCGTGTGCACTTCATGTCACCTCTGCACGTTGCATGGAGACCACCGTTAACGCCC	101.331	5.53768	0.707662	46.391	9.68573e-12	4.4515e-11	gain	60.9913	4	.......................................ATG...............................T.......	CCGTCTGTGCCTTCTCATCTGCCGGTCCGTGTGCACTTCGCTTCACCTCTGCACGTTGCATGGAGACCACCGTGAACGCCC	GCACTTCATGTCACCTCTGC	GCACTTCGCTTCACCTCTGC	GCACTTCATGTCACCTCTGC	.......ATG..........	3			N5_GCACTTCGCTCTGGGTCTGC	GCACTTCGCTCTGGGTCTGC	304.72	2.70843	2.07479	1.50243	0.220298	0.249802	gain	1.77941	5	..........CTGGG.....	GCACTTCGCTTCACCTCTGC
N3_CCGTCTGTGCCTTCTCATCTGCCGGTCCGTGTGCACTTAGCTGTACCTCTGCACGTTGCATGGAGACCACCGTGAACGCCC	CCGTCTGTGCCTTCTCATCTGCCGGTCCGTGTGCACTTAGCTGTACCTCTGCACGTTGCATGGAGACCACCGTGAACGCCC	42.7825	7.06972	1.11427	34.2748	4.78532e-09	1.92264e-08	gain	58.8207	3	......................................A...GT.....................................	CCGTCTGTGCCTTCTCATCTGCCGGTCCGTGTGCACTTCGCTTCACCTCTGCACGTTGCATGGAGACCACCGTGAACGCCC	GCACTTAGCTGTACCTCTGC	GCACTTCGCTTCACCTCTGC	GCACTTAGCTGTACCTCTGC	......A...GT........	3			N5_GCACTTCGCTAAGTGTCTGC	GCACTTCGCTAAGTGTCTGC	198.537	2.17244	1.4939	1.94583	0.163037	0.18715	gain	1.71126	5	..........AAGTG.....	GCACTTCGCTTCACCTCTGC
N3_CCGTCTGTGCCTTCTCATCTGCCGGTCCGTGTGCACTTCGCAAAACCTCTGCACGTTGCATGGAGACCACAGTGAACGCCC	CCGTCTGTGCCTTCTCATCTGCCGGTCCGTGTGCACTTCGCAAAACCTCTGCACGTTGCATGGAGACCACAGTGAACGCCC	46.8895	6.05819	0.874694	40.1666	2.33206e-10	1.00326e-09	gain	58.3541	4	.........................................AAA..........................A..........	CCGTCTGTGCCTTCTCATCTGCCGGTCCGTGTGCACTTCGCTTCACCTCTGCACGTTGCATGGAGACCACCGTGAACGCCC	GCACTTCGCAAAACCTCTGC	GCACTTCGCTTCACCTCTGC	GCACTTCGCAAAACCTCTGC	.........AAA........	3			N5_GCACTTCGCTAACAATCTGC	GCACTTCGCTAACAATCTGC	971.706	1.97545	1.28043	2.21583	0.136602	0.158175	gain	1.70787	5	..........AACAA.....	GCACTTCGCTTCACCTCTGC
N3_CCGTCTGTGCCTTCTCATCTGCCGGTCCGTGTTCACTTCTCGTCACCTCTGCACGTTGCATGGAGACCACCGTGAACGCCC	CCGTCTGTGCCTTCTCATCTGCCGGTCCGTGTTCACTTCTCGTCACCTCTGCACGTTGCATGGAGACCACCGTGAACGCCC	54.7238	5.19063	0.696215	46.5482	8.93919e-12	4.11437e-11	gain	57.3497	3	................................T......T.G.......................................	CCGTCTGTGCCTTCTCATCTGCCGGTCCGTGTGCACTTCGCTTCACCTCTGCACGTTGCATGGAGACCACCGTGAACGCCC	TCACTTCTCGTCACCTCTGC	GCACTTCGCTTCACCTCTGC	TCACTTCTCGTCACCTCTGC	T......T.G..........	3			N5_GCACTTCGCTCTTGGTCTGC	GCACTTCGCTCTTGGTCTGC	646.92	2.21782	1.56392	1.84079	0.174859	0.200054	gain	1.67959	5	..........CTTGG.....	GCACTTCGCTTCACCTCTGC
N3_CCGTCTGTGCCTTCTCATCTGCCGGTCCGTGTGCACTTCGCTCAACCTCTGCACGTTGCATGGAGACCACCGTGAACGCCC	CCGTCTGTGCCTTCTCATCTGCCGGTCCGTGTGCACTTCGCTCAACCTCTGCACGTTGCATGGAGACCACCGTGAACGCCC	44157.4	7.49201	1.01671	30.7639	2.91406e-08	1.12027e-07	gain	56.4561	2	..........................................CA.....................................	CCGTCTGTGCCTTCTCATCTGCCGGTCCGTGTGCACTTCGCTTCACCTCTGCACGTTGCATGGAGACCACCGTGAACGCCC	GCACTTCGCTCAACCTCTGC	GCACTTCGCTTCACCTCTGC	GCACTTCGCTCAACCTCTGC	..........CA........	2			N5_GCACTTCGCTCGGATTATGC	GCACTTCGCTCGGATTATGC	0.799808	1.73688	1.56407	2.58341	0.107989	0.126018	gain	1.6789	6	..........CGGAT.A...	GCACTTCGCTTCACCTCTGC
N3_CCGTCTGTGCCTTCTCATCTGCCGGTCCGTGTGCACTTCGCCGTACCTCTGCACGTTGCATGTAGACCACCGTGAACGCCC	CCGTCTGTGCCTTCTCATCTGCCGGTCCGTGTGCACTTCGCCGTACCTCTGCACGTTGCATGTAGACCACCGTGAACGCCC	10.4617	7.94348	1.51342	28.7192	8.36686e-08	3.13646e-07	gain	56.2195	4	.........................................CGT..................T..................	CCGTCTGTGCCTTCTCATCTGCCGGTCCGTGTGCACTTCGCTTCACCTCTGCACGTTGCATGGAGACCACCGTGAACGCCC	GCACTTCGCCGTACCTCTGC	GCACTTCGCTTCACCTCTGC	GCACTTCGCCGTACCTCTGC	.........CGT........	3			N5_GCACTTCGCTTGTAATCTGC	GCACTTCGCTTGTAATCTGC	524.368	1.27188	0.642313	3.80677	0.0510459	0.0604067	gain	1.64332	4	...........GTAA.....	GCACTTCGCTTCACCTCTGC
N3_CCGTCTGTGCCTTCTCATCTGCCGGTCCGTGTGCACTTCCTCTCACCTCTGCACGTTGCATGGAGACCACCGTGAACGCCC	CCGTCTGTGCCTTCTCATCTGCCGGTCCGTGTGCACTTCCTCTCACCTCTGCACGTTGCATGGAGACCACCGTGAACGCCC	29690.7	8.44296	1.21193	25.3719	4.72758e-07	1.67868e-06	gain	53.4048	3	.......................................CTC.......................................	CCGTCTGTGCCTTCTCATCTGCCGGTCCGTGTGCACTTCGCTTCACCTCTGCACGTTGCATGGAGACCACCGTGAACGCCC	GCACTTCCTCTCACCTCTGC	GCACTTCGCTTCACCTCTGC	GCACTTCCTCTCACCTCTGC	.......CTC..........	3			N5_GCACTTCGCTCGGGATCTGC	GCACTTCGCTCGGGATCTGC	404.381	1.99871	1.35111	2.03501	0.153714	0.177038	gain	1.62552	5	..........CGGGA.....	GCACTTCGCTTCACCTCTGC
N3_CCGTCTGTGCCTTCTCATCTGCCGGTCCGTGTGCACTTCGCTGTTCCTCTGCACGTTGCATGGAGACCACCGTGAACGCCA	CCGTCTGTGCCTTCTCATCTGCCGGTCCGTGTGCACTTCGCTGTTCCTCTGCACGTTGCATGGAGACCACCGTGAACGCCA	46.6709	6.58037	1.02844	32.6568	1.09952e-08	4.34584e-08	gain	52.3718	4	..........................................GTT...................................A	CCGTCTGTGCCTTCTCATCTGCCGGTCCGTGTGCACTTCGCTTCACCTCTGCACGTTGCATGGAGACCACCGTGAACGCCC	GCACTTCGCTGTTCCTCTGC	GCACTTCGCTTCACCTCTGC	GCACTTCGCTGTTCCTCTGC	..........GTT.......	3			N5_GCACTTCGCTGGCGTTCTGC	GCACTTCGCTGGCGTTCTGC	272.565	2.61755	2.09706	1.38433	0.239365	0.270443	nc	1.62534	5	..........GGCGT.....	GCACTTCGCTTCACCTCTGC
N3_CCGTCTGTGCCTTCTCATCTGCCGGTACGTGTGCACTTCGCGAAACCTCTGCACGTTGCATGGAGACCACCGTGAACGCCC	CCGTCTGTGCCTTCTCATCTGCCGGTACGTGTGCACTTCGCGAAACCTCTGCACGTTGCATGGAGACCACCGTGAACGCCC	75.2802	10.8463	1.99967	18.4879	1.70984e-05	5.44735e-05	gain	51.7048	4	..........................A..............GAA.....................................	CCGTCTGTGCCTTCTCATCTGCCGGTCCGTGTGCACTTCGCTTCACCTCTGCACGTTGCATGGAGACCACCGTGAACGCCC	GCACTTCGCGAAACCTCTGC	GCACTTCGCTTCACCTCTGC	GCACTTCGCGAAACCTCTGC	.........GAA........	3			N5_GCACTTCGCTATTAGTCTGC	GCACTTCGCTATTAGTCTGC	519.502	0.998536	0.438201	5.10257	0.0238904	0.0287854	nc	1.6194	5	..........ATTAG.....	GCACTTCGCTTCACCTCTGC
N3_CCGTCTGTGCCTTCTCATCTGCCGGTCCGTGTGCACTTCGGGTAACCTCTGCACGTTGCATGGAGACCACCGTGAACGCCC	CCGTCTGTGCCTTCTCATCTGCCGGTCCGTGTGCACTTCGGGTAACCTCTGCACGTTGCATGGAGACCACCGTGAACGCCC	47.8342	6.08858	0.941008	33.6074	6.74373e-09	2.69408e-08	gain	49.7504	3	........................................GG.A.....................................	CCGTCTGTGCCTTCTCATCTGCCGGTCCGTGTGCACTTCGCTTCACCTCTGCACGTTGCATGGAGACCACCGTGAACGCCC	GCACTTCGGGTAACCTCTGC	GCACTTCGCTTCACCTCTGC	GCACTTCGGGTAACCTCTGC	........GG.A........	3			N5_GCACTACAAATCACCTCTGC	GCACTACAAATCACCTCTGC	1141.52	0.743309	0.272833	7.35465	0.00668895	0.00826761	nc	1.61643	4	.....A.AAA..........	GCACTTCGCTTCACCTCTGC
N3_CCGTCTGTGCCTTCTCATCTGCCGGTCCGTGTGCACTTCTCGTAACCTCTGCACGTTGCATGGAGACCACCGTGAACGCCC	CCGTCTGTGCCTTCTCATCTGCCGGTCCGTGTGCACTTCTCGTAACCTCTGCACGTTGCATGGAGACCACCGTGAACGCCC	63.7422	4.67466	0.646129	43.4525	4.34378e-11	1.93179e-10	gain	48.4394	3	.......................................T.G.A.....................................	CCGTCTGTGCCTTCTCATCTGCCGGTCCGTGTGCACTTCGCTTCACCTCTGCACGTTGCATGGAGACCACCGTGAACGCCC	GCACTTCTCGTAACCTCTGC	GCACTTCGCTTCACCTCTGC	GCACTTCTCGTAACCTCTGC	.......T.G.A........	3			N5_GCACTTCGCTAGGAGTCTGC	GCACTTCGCTAGGAGTCTGC	423.141	1.94104	1.2976	2.08946	0.148318	0.171052	gain	1.60875	5	..........AGGAG.....	GCACTTCGCTTCACCTCTGC
N3_CCGTCTGTGCCTTCTCATCTGCAGGTCCGTGTGCACTTCATGTCACCTCTGCACGTTGCATGGAGACCACCGTGAACGCCC	CCGTCTGTGCCTTCTCATCTGCAGGTCCGTGTGCACTTCATGTCACCTCTGCACGTTGCATGGAGACCACCGTGAACGCCC	61.0897	5.11719	0.741547	38.3544	5.89942e-10	2.49052e-09	gain	47.2275	4	......................A................ATG.......................................	CCGTCTGTGCCTTCTCATCTGCCGGTCCGTGTGCACTTCGCTTCACCTCTGCACGTTGCATGGAGACCACCGTGAACGCCC	GCACTTCATGTCACCTCTGC	GCACTTCGCTTCACCTCTGC	GCACTTCATGTCACCTCTGC	.......ATG..........	3			N5_GCACTTCGCTAGTCTTCTGC	GCACTTCGCTAGTCTTCTGC	629.49	0.992508	0.436043	5.09188	0.0240381	0.0289533	nc	1.60697	4	..........AGT.T.....	GCACTTCGCTTCACCTCTGC
N3_CCGTCTGTGCCTTCTCATCTGCCGGTCCGTGTGCACTTCGCTTCCAATCTGCACGTTGCATGGAGACCACCGTGAACGCCC	CCGTCTGTGCCTTCTCATCTGCCGGTCCGTGTGCACTTCGCTTCCAATCTGCACGTTGCATGGAGACCACCGTGAACGCCC	41736	10.6971	1.72354	16.9279	3.88261e-05	0.000119424	gain	47.1837	3	............................................CAA..................................	CCGTCTGTGCCTTCTCATCTGCCGGTCCGTGTGCACTTCGCTTCACCTCTGCACGTTGCATGGAGACCACCGTGAACGCCC	GCACTTCGCTTCCAATCTGC	GCACTTCGCTTCACCTCTGC	GCACTTCGCTTCCAATCTGC	............CAA.....	3			N5_GCACTTCGCTAACAGTCTGC	GCACTTCGCTAACAGTCTGC	821.438	2.65004	2.17334	1.31602	0.251308	0.283287	nc	1.58948	5	..........AACAG.....	GCACTTCGCTTCACCTCTGC
N3_CCGTCTGTGCATTCTCATCTGCCGGTCCGTGTGCACTTCGCACTACCTCTGCACGTTGCATGGAGACCACCGTGAACGCCC	CCGTCTGTGCATTCTCATCTGCCGGTCCGTGTGCACTTCGCACTACCTCTGCACGTTGCATGGAGACCACCGTGAACGCCC	41.9735	6.63943	1.1098	28.8297	7.90285e-08	2.97132e-07	gain	47.1547	4	..........A..............................ACT.....................................	CCGTCTGTGCCTTCTCATCTGCCGGTCCGTGTGCACTTCGCTTCACCTCTGCACGTTGCATGGAGACCACCGTGAACGCCC	GCACTTCGCACTACCTCTGC	GCACTTCGCTTCACCTCTGC	GCACTTCGCACTACCTCTGC	.........ACT........	3			N5_GCACTTCGCTCCCTGTCTGC	GCACTTCGCTCCCTGTCTGC	577.615	2.58529	2.10429	1.34329	0.246454	0.278088	nc	1.57254	4	..........C.CTG.....	GCACTTCGCTTCACCTCTGC
N3_CCGTCTGTGCCTTCTCATCTGCCGGTCCGTGTGCACTTCGCTGTACCTCTGCACGTTGCATTGAGACCACCGTGAACGCCC	CCGTCTGTGCCTTCTCATCTGCCGGTCCGTGTGCACTTCGCTGTACCTCTGCACGTTGCATTGAGACCACCGTGAACGCCC	34.3628	6.37562	1.09364	28.3105	1.03333e-07	3.83496e-07	gain	44.5385	3	..........................................GT.................T...................	CCGTCTGTGCCTTCTCATCTGCCGGTCCGTGTGCACTTCGCTTCACCTCTGCACGTTGCATGGAGACCACCGTGAACGCCC	GCACTTCGCTGTACCTCTGC	GCACTTCGCTTCACCTCTGC	GCACTTCGCTGTACCTCTGC	..........GT........	2			N5_GCACTTCGCTAGAGATCTGC	GCACTTCGCTAGAGATCTGC	821.609	2.20772	1.65494	1.62976	0.201736	0.229433	gain	1.53484	4	..........AG.GA.....	GCACTTCGCTTCACCTCTGC
N3_CCGTCTGTGCCTTCTCATCTGCCGGTCCGTGTGCACTTCGCCTGACCTCTGCACGTTGCATGGAGACCACCGTGAACGCCC	CCGTCTGTGCCTTCTCATCTGCCGGTCCGTGTGCACTTCGCCTGACCTCTGCACGTTGCATGGAGACCACCGTGAACGCCC	8400.32	10.0006	1.74829	15.1874	9.73509e-05	0.000286614	gain	40.119	2	.........................................C.G.....................................	CCGTCTGTGCCTTCTCATCTGCCGGTCCGTGTGCACTTCGCTTCACCTCTGCACGTTGCATGGAGACCACCGTGAACGCCC	GCACTTCGCCTGACCTCTGC	GCACTTCGCTTCACCTCTGC	GCACTTCGCCTGACCTCTGC	.........C.G........	2			N5_GCACTTCGCTGGGATTCTGC	GCACTTCGCTGGGATTCTGC	585.704	1.92585	1.3262	1.97009	0.160438	0.184413	gain	1.53046	5	..........GGGAT.....	GCACTTCGCTTCACCTCTGC
N3_CCGTCTGTGCCTTCTCATCTGCCGGTCCGTGTGCACTTCGCGCAACCTCTGCACGTTGCATGGAGACCACCGTTAACGCCC	CCGTCTGTGCCTTCTCATCTGCCGGTCCGTGTGCACTTCGCGCAACCTCTGCACGTTGCATGGAGACCACCGTTAACGCCC	145.117	7.01311	1.19708	21.8745	2.91079e-06	9.80183e-06	gain	38.8245	4	.........................................GCA.............................T.......	CCGTCTGTGCCTTCTCATCTGCCGGTCCGTGTGCACTTCGCTTCACCTCTGCACGTTGCATGGAGACCACCGTGAACGCCC	GCACTTCGCGCAACCTCTGC	GCACTTCGCTTCACCTCTGC	GCACTTCGCGCAACCTCTGC	.........GCA........	3			N5_GCACTTCGCTCAGCGTCTGC	GCACTTCGCTCAGCGTCTGC	277.975	2.50153	2.0385	1.3501	0.24526	0.276831	nc	1.52687	4	..........CAG.G.....	GCACTTCGCTTCACCTCTGC
N3_CCGTCTGTGCCTTCTCATCTGCCGGTCCGTGTGCACTTCGCTAAACCTCTGCACGTTGCATGGAGACCACCGTGAACGCCC	CCGTCTGTGCCTTCTCATCTGCCGGTCCGTGTGCACTTCGCTAAACCTCTGCACGTTGCATGGAGACCACCGTGAACGCCC	17600.3	5.97123	0.946466	25.8889	3.61651e-07	1.29213e-06	gain	38.465	2	..........................................AA.....................................	CCGTCTGTGCCTTCTCATCTGCCGGTCCGTGTGCACTTCGCTTCACCTCTGCACGTTGCATGGAGACCACCGTGAACGCCC	GCACTTCGCTAAACCTCTGC	GCACTTCGCTTCACCTCTGC	GCACTTCGCTAAACCTCTGC	..........AA........	2			N5_GCACTTCGCTTGGAATCTGC	GCACTTCGCTTGGAATCTGC	450.644	2.01645	1.44984	1.79667	0.180115	0.205932	gain	1.50114	4	...........GGAA.....	GCACTTCGCTTCACCTCTGC
N3_CCGTCTGTGCCTTCTCATCTGCCGGTCCGTGTGCACTTCGCTGCCCCTCTGCACGTTGCATGGAGACCACCGTGAACGCCC	CCGTCTGTGCCTTCTCATCTGCCGGTCCGTGTGCACTTCGCTGCCCCTCTGCACGTTGCATGGAGACCACCGTGAACGCCC	31020.3	9.49037	1.68859	15.1835	9.75538e-05	0.000287078	gain	38.0635	2	..........................................G.C....................................	CCGTCTGTGCCTTCTCATCTGCCGGTCCGTGTGCACTTCGCTTCACCTCTGCACGTTGCATGGAGACCACCGTGAACGCCC	GCACTTCGCTGCCCCTCTGC	GCACTTCGCTTCACCTCTGC	GCACTTCGCTGCCCCTCTGC	..........G.C.......	2			N5_GCACTTCGCTCGAGATCTGC	GCACTTCGCTCGAGATCTGC	586.218	2.11892	1.60501	1.60648	0.204987	0.232977	gain	1.4584	4	..........CG.GA.....	GCACTTCGCTTCACCTCTGC
N3_CCGTCTGTGCCTTCTCATCTGCCGGTCCGTGTGCACTTCGCTGTCCCTCTGCACGTTGCATGGAGACCACCGTGAACGCCC	CCGTCTGTGCCTTCTCATCTGCCGGTCCGTGTGCACTTCGCTGTCCCTCTGCACGTTGCATGGAGACCACCGTGAACGCCC	35217.2	9.37081	1.6716	15.2444	9.4457e-05	0.000278483	gain	37.7153	3	..........................................GTC....................................	CCGTCTGTGCCTTCTCATCTGCCGGTCCGTGTGCACTTCGCTTCACCTCTGCACGTTGCATGGAGACCACCGTGAACGCCC	GCACTTCGCTGTCCCTCTGC	GCACTTCGCTTCACCTCTGC	GCACTTCGCTGTCCCTCTGC	..........GTC.......	3			N5_GCACTTCGCTGAATGTCTGC	GCACTTCGCTGAATGTCTGC	675.782	0.910476	0.410477	4.84453	0.027734	0.0332653	nc	1.4176	4	..........GA.TG.....	GCACTTCGCTTCACCTCTGC
N3_CCGTCTGTGCCTTCTCATCTGCCGGTCCGTGTGCACTTCGCTGTACCTCTGCACGTTGCATGGAGACCACCGTTAACGCCC	CCGTCTGTGCCTTCTCATCTGCCGGTCCGTGTGCACTTCGCTGTACCTCTGCACGTTGCATGGAGACCACCGTTAACGCCC	175.886	7.11645	1.23838	20.6406	5.54091e-06	1.82599e-05	gain	37.407	3	..........................................GT.............................T.......	CCGTCTGTGCCTTCTCATCTGCCGGTCCGTGTGCACTTCGCTTCACCTCTGCACGTTGCATGGAGACCACCGTGAACGCCC	GCACTTCGCTGTACCTCTGC	GCACTTCGCTTCACCTCTGC	GCACTTCGCTGTACCTCTGC	..........GT........	2			N5_GCACTTCGCTGTTCCTCTGC	GCACTTCGCTGTTCCTCTGC	991.958	0.868857	0.385518	5.0095	0.0252086	0.0303101	nc	1.38883	3	..........GTT.......	GCACTTCGCTTCACCTCTGC
N3_CCGTCTGTGCCTTCTCATCTGCCGGTCCGTGTGCACTTCGCGGAACCTCTGCACGTTGCATGGAGACCACCGTGAACGCCC	CCGTCTGTGCCTTCTCATCTGCCGGTCCGTGTGCACTTCGCGGAACCTCTGCACGTTGCATGGAGACCACCGTGAACGCCC	42390.2	8.7967	1.62169	14.9357	0.000111237	0.000324625	gain	34.78	3	.........................................GGA.....................................	CCGTCTGTGCCTTCTCATCTGCCGGTCCGTGTGCACTTCGCTTCACCTCTGCACGTTGCATGGAGACCACCGTGAACGCCC	GCACTTCGCGGAACCTCTGC	GCACTTCGCTTCACCTCTGC	GCACTTCGCGGAACCTCTGC	.........GGA........	3			N5_GCACTTCAAGTCACCTCTGC	GCACTTCAAGTCACCTCTGC	2688.8	0.872563	0.389887	4.93576	0.0263065	0.0315971	nc	1.37859	3	.......AAG..........	GCACTTCGCTTCACCTCTGC
N3_CCGTCTGTGCCTTCTAATCTGCCGGTCCGTGTGCACTTCGCACTACCTCTGCACGTTGCATGGAGACCACCGTGAACGCCC	CCGTCTGTGCCTTCTAATCTGCCGGTCCGTGTGCACTTCGCACTACCTCTGCACGTTGCATGGAGACCACCGTGAACGCCC	101.738	7.55218	1.44049	17.4394	2.9661e-05	9.24022e-05	gain	34.1949	4	...............A.........................ACT.....................................	CCGTCTGTGCCTTCTCATCTGCCGGTCCGTGTGCACTTCGCTTCACCTCTGCACGTTGCATGGAGACCACCGTGAACGCCC	GCACTTCGCACTACCTCTGC	GCACTTCGCTTCACCTCTGC	GCACTTCGCACTACCTCTGC	.........ACT........	3			N5_GCACTTCGCTGTGAGTCTGC	GCACTTCGCTGTGAGTCTGC	277.833	2.41982	2.08089	1.22005	0.26935	0.30303	nc	1.37853	5	..........GTGAG.....	GCACTTCGCTTCACCTCTGC
N3_CCGTCTGTGCCTTCTCATCTGCCGGTCCGTGTGCACTTCCCGTCACCTCTGCACGTTGCATGGAGACCACCGTGAACGCCC	CCGTCTGTGCCTTCTCATCTGCCGGTCCGTGTGCACTTCCCGTCACCTCTGCACGTTGCATGGAGACCACCGTGAACGCCC	26362.8	8.54946	1.60867	14.6323	0.000130653	0.000377456	gain	33.2051	2	.......................................C.G.......................................	CCGTCTGTGCCTTCTCATCTGCCGGTCCGTGTGCACTTCGCTTCACCTCTGCACGTTGCATGGAGACCACCGTGAACGCCC	GCACTTCCCGTCACCTCTGC	GCACTTCGCTTCACCTCTGC	GCACTTCCCGTCACCTCTGC	.......C.G..........	2			N5_GCACTTCGCTCCCAATCTGC	GCACTTCGCTCCCAATCTGC	427.981	1.73917	1.21148	1.94933	0.162659	0.186841	gain	1.37172	4	..........C.CAA.....	GCACTTCGCTTCACCTCTGC
N3_CCGTCTGTGCCTTCTCATCTGCCGGTCCGTGTGCACTTAGCTAAACCTCTGCACGTTGCATGGAGACCACCGTGAACGCCC	CCGTCTGTGCCTTCTCATCTGCCGGTCCGTGTGCACTTAGCTAAACCTCTGCACGTTGCATGGAGACCACCGTGAACGCCC	40.5174	6.12164	1.15872	21.1568	4.23196e-06	1.40488e-05	gain	32.8944	3	......................................A...AA.....................................	CCGTCTGTGCCTTCTCATCTGCCGGTCCGTGTGCACTTCGCTTCACCTCTGCACGTTGCATGGAGACCACCGTGAACGCCC	GCACTTAGCTAAACCTCTGC	GCACTTCGCTTCACCTCTGC	GCACTTAGCTAAACCTCTGC	......A...AA........	3			N5_GCACTTTCAGTAACCTCTGC	GCACTTTCAGTAACCTCTGC	8.25276	1.72181	1.2308	1.96799	0.160661	0.184608	gain	1.36727	5	......TCAG.A........	GCACTTCGCTTCACCTCTGC
N3_CCGTCTGTGCCTTCTCATCTGCCGGTCCGTGTGCACTTCGCTCGGCCTCTGCACGTTGCATGGAGACCACCGTGAACGCCC	CCGTCTGTGCCTTCTCATCTGCCGGTCCGTGTGCACTTCGCTCGGCCTCTGCACGTTGCATGGAGACCACCGTGAACGCCC	13774.7	8.40334	1.61999	14.1155	0.000171924	0.000485811	gain	31.6357	3	..........................................CGG....................................	CCGTCTGTGCCTTCTCATCTGCCGGTCCGTGTGCACTTCGCTTCACCTCTGCACGTTGCATGGAGACCACCGTGAACGCCC	GCACTTCGCTCGGCCTCTGC	GCACTTCGCTTCACCTCTGC	GCACTTCGCTCGGCCTCTGC	..........CGG.......	3			N5_GCACTGGGCCTCACCTCTGC	GCACTGGGCCTCACCTCTGC	888.354	1.12694	0.595316	3.49892	0.0614087	0.0722974	gain	1.3656	3	.....GG..C..........	GCACTTCGCTTCACCTCTGC
N3_CCGTATGTGCCTTCTCATCTGCCGGTCCGTGTGCACTTCGCCGTACCTCTGCACGTTGCATGGAGACCACCGTGAACGCCC	CCGTATGTGCCTTCTCATCTGCCGGTCCGTGTGCACTTCGCCGTACCTCTGCACGTTGCATGGAGACCACCGTGAACGCCC	26.8087	6.02245	1.21985	19.6948	9.08472e-06	2.95078e-05	gain	30.3633	4	....A....................................CGT.....................................	CCGTCTGTGCCTTCTCATCTGCCGGTCCGTGTGCACTTCGCTTCACCTCTGCACGTTGCATGGAGACCACCGTGAACGCCC	GCACTTCGCCGTACCTCTGC	GCACTTCGCTTCACCTCTGC	GCACTTCGCCGTACCTCTGC	.........CGT........	3			N5_GCACTTCGCTAGATGTCTGC	GCACTTCGCTAGATGTCTGC	616.918	1.86818	1.38153	1.71462	0.190388	0.217316	gain	1.34577	4	..........AG.TG.....	GCACTTCGCTTCACCTCTGC
N3_CCGTCTGTGCCTTCTCATCTGCCGGTCCGTGTGCACTTCGCTGTACCTCTGCACGTTGCATGGAGACCACCGTGAACGCCA	CCGTCTGTGCCTTCTCATCTGCCGGTCCGTGTGCACTTCGCTGTACCTCTGCACGTTGCATGGAGACCACCGTGAACGCCA	82.3274	7.24428	1.47241	15.6791	7.50495e-05	0.000224085	gain	29.8802	3	..........................................GT....................................A	CCGTCTGTGCCTTCTCATCTGCCGGTCCGTGTGCACTTCGCTTCACCTCTGCACGTTGCATGGAGACCACCGTGAACGCCC	GCACTTCGCTGTACCTCTGC	GCACTTCGCTTCACCTCTGC	GCACTTCGCTGTACCTCTGC	..........GT........	2			N5_GCACTTCGCTAAATATCTGC	GCACTTCGCTAAATATCTGC	682.702	0.739969	0.303898	5.87144	0.0153885	0.0186984	nc	1.34142	4	..........AA.TA.....	GCACTTCGCTTCACCTCTGC
N3_CCGTCTGTGCCTTCTAATCTGCCGGTCCGTGTGCACTTCGCGCAACCTCTGCACGTTGCATGGAGACCACCGTGAACGCCC	CCGTCTGTGCCTTCTAATCTGCCGGTCCGTGTGCACTTCGCGCAACCTCTGCACGTTGCATGGAGACCACCGTGAACGCCC	75.0786	7.51928	1.57911	14.6165	0.000131755	0.000380464	gain	29.1766	4	...............A.........................GCA.....................................	CCGTCTGTGCCTTCTCATCTGCCGGTCCGTGTGCACTTCGCTTCACCTCTGCACGTTGCATGGAGACCACCGTGAACGCCC	GCACTTCGCGCAACCTCTGC	GCACTTCGCTTCACCTCTGC	GCACTTCGCGCAACCTCTGC	.........GCA........	3			N5_GCACTTCGCTGTCAGTCTGC	GCACTTCGCTGTCAGTCTGC	301.186	1.76313	1.26242	1.84269	0.174636	0.199866	gain	1.33622	5	..........GTCAG.....	GCACTTCGCTTCACCTCTGC
N3_CCGTCTGTGCCTTCTCATCTGCCGGTCCGTGTGCACTTCGCTATTCCTCTGCACGTTGCATGGAGACCACCGTGAACGCCC	CCGTCTGTGCCTTCTCATCTGCCGGTCCGTGTGCACTTCGCTATTCCTCTGCACGTTGCATGGAGACCACCGTGAACGCCC	32324.6	8.48525	1.72025	12.6681	0.000371938	0.000981692	gain	29.1004	3	..........................................ATT....................................	CCGTCTGTGCCTTCTCATCTGCCGGTCCGTGTGCACTTCGCTTCACCTCTGCACGTTGCATGGAGACCACCGTGAACGCCC	GCACTTCGCTATTCCTCTGC	GCACTTCGCTTCACCTCTGC	GCACTTCGCTATTCCTCTGC	..........ATT.......	3			N5_GCACTTTATGTCACCTCTGC	GCACTTTATGTCACCTCTGC	3557.62	1.26621	0.735048	2.87722	0.0898408	0.105124	gain	1.32513	4	......TATG..........	GCACTTCGCTTCACCTCTGC
N3_CCGTCTGTGCCTTCTCATCTGCCGGTCCGTGTGCACTTCGCAGAACCTCTGCACGTTGCATGGAGACCACCGTGAACGCCC	CCGTCTGTGCCTTCTCATCTGCCGGTCCGTGTGCACTTCGCAGAACCTCTGCACGTTGCATGGAGACCACCGTGAACGCCC	18253.7	7.90757	1.58633	13.5836	0.00022817	0.000627369	gain	28.7973	3	.........................................AGA.....................................	CCGTCTGTGCCTTCTCATCTGCCGGTCCGTGTGCACTTCGCTTCACCTCTGCACGTTGCATGGAGACCACCGTGAACGCCC	GCACTTCGCAGAACCTCTGC	GCACTTCGCTTCACCTCTGC	GCACTTCGCAGAACCTCTGC	.........AGA........	3			N5_GCACTTTAGTTCACCTCTGC	GCACTTTAGTTCACCTCTGC	3764.63	0.623321	0.233371	7.08152	0.0077883	0.0095886	nc	1.31431	3	......TAG...........	GCACTTCGCTTCACCTCTGC
N3_CCGTCTGTGCCTTCTCATCTGCCGGTCCGTGTGCACTTCGCTTGGCCTCTGCACGTTGCATGGAGACCACCGTGAACGCCC	CCGTCTGTGCCTTCTCATCTGCCGGTCCGTGTGCACTTCGCTTGGCCTCTGCACGTTGCATGGAGACCACCGTGAACGCCC	13714.6	8.57742	1.78474	11.9428	0.000548585	0.00138493	gain	27.9689	2	...........................................GG....................................	CCGTCTGTGCCTTCTCATCTGCCGGTCCGTGTGCACTTCGCTTCACCTCTGCACGTTGCATGGAGACCACCGTGAACGCCC	GCACTTCGCTTGGCCTCTGC	GCACTTCGCTTCACCTCTGC	GCACTTCGCTTGGCCTCTGC	...........GG.......	2			N5_GCACTTCGCTGAGAATCTGC	GCACTTCGCTGAGAATCTGC	814.661	1.84304	1.37883	1.67789	0.195205	0.22252	gain	1.30765	5	..........GAGAA.....	GCACTTCGCTTCACCTCTGC
N3_ACGTCTGTGCCTTCTCATCTGCCGGTCCGTGTGCACTTCCTATCACCTCTGCACGTTGCATGGAGACCACCGTGAACGCCC	ACGTCTGTGCCTTCTCATCTGCCGGTCCGTGTGCACTTCCTATCACCTCTGCACGTTGCATGGAGACCACCGTGAACGCCC	35.8415	5.9991	1.23108	18.0156	2.19107e-05	6.88342e-05	gain	27.9519	4	A......................................CTA.......................................	CCGTCTGTGCCTTCTCATCTGCCGGTCCGTGTGCACTTCGCTTCACCTCTGCACGTTGCATGGAGACCACCGTGAACGCCC	GCACTTCCTATCACCTCTGC	GCACTTCGCTTCACCTCTGC	GCACTTCCTATCACCTCTGC	.......CTA..........	3			N5_GCACTTCGCTAATTCTCTGC	GCACTTCGCTAATTCTCTGC	766.833	0.821897	0.372794	4.80381	0.0283969	0.0340487	nc	1.27125	4	..........AATT......	GCACTTCGCTTCACCTCTGC
N3_CCGTCTGTGCCTTCTCATCTGCCGGTCCGTGTGCACTTCTCGAAACCTCTGCACGTTGCATGGAGACCACCGTGAACGCCC	CCGTCTGTGCCTTCTCATCTGCCGGTCCGTGTGCACTTCTCGAAACCTCTGCACGTTGCATGGAGACCACCGTGAACGCCC	69.5522	4.68677	0.855479	23.511	1.24204e-06	4.28048e-06	gain	27.6794	4	.......................................T.GAA.....................................	CCGTCTGTGCCTTCTCATCTGCCGGTCCGTGTGCACTTCGCTTCACCTCTGCACGTTGCATGGAGACCACCGTGAACGCCC	GCACTTCTCGAAACCTCTGC	GCACTTCGCTTCACCTCTGC	GCACTTCTCGAAACCTCTGC	.......T.GAA........	4			N5_GCACTTCGCTCCTTTTCTGC	GCACTTCGCTCCTTTTCTGC	832.159	0.830849	0.382276	4.66599	0.0307657	0.0368376	nc	1.25619	4	..........C.TTT.....	GCACTTCGCTTCACCTCTGC
N3_CCGTCTGTGCCTTCTCATCTGCCGGTCCGTGTGCACTTCTCCTCACCTCTGCACGTTGCATGGAGACCACCGTGAACGCCC	CCGTCTGTGCCTTCTCATCTGCCGGTCCGTGTGCACTTCTCCTCACCTCTGCACGTTGCATGGAGACCACCGTGAACGCCC	36157.8	8.19422	1.6978	12.4246	0.000423707	0.00110314	gain	27.6386	2	.......................................T.C.......................................	CCGTCTGTGCCTTCTCATCTGCCGGTCCGTGTGCACTTCGCTTCACCTCTGCACGTTGCATGGAGACCACCGTGAACGCCC	GCACTTCTCCTCACCTCTGC	GCACTTCGCTTCACCTCTGC	GCACTTCTCCTCACCTCTGC	.......T.C..........	2			N5_GCACTTCGCTCTCAATCTGC	GCACTTCGCTCTCAATCTGC	691.7	1.86049	1.45001	1.54428	0.213983	0.2428	gain	1.24582	5	..........CTCAA.....	GCACTTCGCTTCACCTCTGC
N3_CCGTCTGTGCCTTCTCATCTGCCGGTCCGTGTGCACTTCAAGTCACCTCTGCACGTTGCATGGAGACCACCGTGAACGCCC	CCGTCTGTGCCTTCTCATCTGCCGGTCCGTGTGCACTTCAAGTCACCTCTGCACGTTGCATGGAGACCACCGTGAACGCCC	25265.5	7.84598	1.62049	12.8799	0.000332136	0.000884392	gain	27.2937	3	.......................................AAG.......................................	CCGTCTGTGCCTTCTCATCTGCCGGTCCGTGTGCACTTCGCTTCACCTCTGCACGTTGCATGGAGACCACCGTGAACGCCC	GCACTTCAAGTCACCTCTGC	GCACTTCGCTTCACCTCTGC	GCACTTCAAGTCACCTCTGC	.......AAG..........	3			N5_GCACTTCGCTATTGATCTGC	GCACTTCGCTATTGATCTGC	1168.71	1.752	1.31826	1.66786	0.196546	0.223974	gain	1.23785	5	..........ATTGA.....	GCACTTCGCTTCACCTCTGC
N3_CCGTCTGTGCCTTCTAATCTGCCGGTCCGTGTGCACTTCGCGAAACCTCTGCACGTTGCATGGAGACCACCGTGAACGCCC	CCGTCTGTGCCTTCTAATCTGCCGGTCCGTGTGCACTTCGCGAAACCTCTGCACGTTGCATGGAGACCACCGTGAACGCCC	145.634	7.76332	1.65739	13.0311	0.000306365	0.000820607	gain	27.2784	4	...............A.........................GAA.....................................	CCGTCTGTGCCTTCTCATCTGCCGGTCCGTGTGCACTTCGCTTCACCTCTGCACGTTGCATGGAGACCACCGTGAACGCCC	GCACTTCGCGAAACCTCTGC	GCACTTCGCTTCACCTCTGC	GCACTTCGCGAAACCTCTGC	.........GAA........	3			N5_GCACTATTCCTCACCTCTGC	GCACTATTCCTCACCTCTGC	2433.5	1.4441	0.963347	2.15946	0.141694	0.163578	gain	1.22553	4	.....ATT.C..........	GCACTTCGCTTCACCTCTGC
N3_CCGTCTGTGCCTTCTCATATGCCGGTCCGTGTGCACTTCTCGTCACCTCTGCACGTTGCATGGAGACCACCGTGAACGCCC	CCGTCTGTGCCTTCTCATATGCCGGTCCGTGTGCACTTCTCGTCACCTCTGCACGTTGCATGGAGACCACCGTGAACGCCC	32.2054	5.26726	1.04854	20.2256	6.88247e-06	2.254e-05	gain	27.191	3	..................A....................T.G.......................................	CCGTCTGTGCCTTCTCATCTGCCGGTCCGTGTGCACTTCGCTTCACCTCTGCACGTTGCATGGAGACCACCGTGAACGCCC	GCACTTCTCGTCACCTCTGC	GCACTTCGCTTCACCTCTGC	GCACTTCTCGTCACCTCTGC	.......T.G..........	2			N5_GCACTTAATATCACCTCTGC	GCACTTAATATCACCTCTGC	400.619	1.66602	1.24234	1.70809	0.191233	0.218136	gain	1.19693	4	......AATA..........	GCACTTCGCTTCACCTCTGC
N3_CCGTCTGTGCCTTCTCATCTGCCGGTCCGTGTGCACTTCGCGAAACCTCTTCACGTTGCATGGAGACCACCGTGAACGCCC	CCGTCTGTGCCTTCTCATCTGCCGGTCCGTGTGCACTTCGCGAAACCTCTTCACGTTGCATGGAGACCACCGTGAACGCCC	63.691	7.28938	1.58362	13.9248	0.000190276	0.000532201	gain	27.121	4	.........................................GAA......T..............................	CCGTCTGTGCCTTCTCATCTGCCGGTCCGTGTGCACTTCGCTTCACCTCTGCACGTTGCATGGAGACCACCGTGAACGCCC	GCACTTCGCGAAACCTCTTC	GCACTTCGCTTCACCTCTGC	GCACTTCGCGAAACCTCTTC	.........GAA......T.	4			N5_GCACTTCGCTGAGACTCTGC	GCACTTCGCTGAGACTCTGC	535.257	1.68309	1.27214	1.66038	0.197552	0.224972	gain	1.18543	4	..........GAGA......	GCACTTCGCTTCACCTCTGC
N3_CCGTCTGTGCCTTCTCATCTGCCGGTACGTGTGCACTTCCATTCACCTCTGCACGTTGCATGGAGACCACCGTGAACGCCC	CCGTCTGTGCCTTCTCATCTGCCGGTACGTGTGCACTTCCATTCACCTCTGCACGTTGCATGGAGACCACCGTGAACGCCC	55.4664	5.08122	0.97108	20.9731	4.65766e-06	1.54134e-05	gain	27.0922	3	..........................A............CA........................................	CCGTCTGTGCCTTCTCATCTGCCGGTCCGTGTGCACTTCGCTTCACCTCTGCACGTTGCATGGAGACCACCGTGAACGCCC	GCACTTCCATTCACCTCTGC	GCACTTCGCTTCACCTCTGC	GCACTTCCATTCACCTCTGC	.......CA...........	2			N5_GCACTGGCAATCACCTCTGC	GCACTGGCAATCACCTCTGC	1449.26	1.43717	1.00235	1.97646	0.159764	0.18376	gain	1.14473	5	.....GGCAA..........	GCACTTCGCTTCACCTCTGC
N3_CCGTCTGTGCCTTCTCATCTGCCGGTCCGTGTGCACTTCGCACTACCTCTGCACGTTGCATGGATACCACCGTGAACGCCC	CCGTCTGTGCCTTCTCATCTGCCGGTCCGTGTGCACTTCGCACTACCTCTGCACGTTGCATGGATACCACCGTGAACGCCC	31.7246	5.76833	1.19289	18.1135	2.08126e-05	6.55472e-05	gain	27.0054	4	.........................................ACT....................T................	CCGTCTGTGCCTTCTCATCTGCCGGTCCGTGTGCACTTCGCTTCACCTCTGCACGTTGCATGGAGACCACCGTGAACGCCC	GCACTTCGCACTACCTCTGC	GCACTTCGCTTCACCTCTGC	GCACTTCGCACTACCTCTGC	.........ACT........	3			N5_GCACTATCCATCACCTCTGC	GCACTATCCATCACCTCTGC	1351.09	1.29007	0.853434	2.21334	0.136823	0.158378	gain	1.11442	4	.....ATC.A..........	GCACTTCGCTTCACCTCTGC
N3_CCGTCTGTGCCTTCTCATCTGCCGGTCCGTGTGCACTTCTCTTCACCTCTGCACGTTGCATGGAGACCACCGTTAACGCCC	CCGTCTGTGCCTTCTCATCTGCCGGTCCGTGTGCACTTCTCTTCACCTCTGCACGTTGCATGGAGACCACCGTTAACGCCC	96.7721	4.09094	0.715863	26.4019	2.77266e-07	9.99106e-07	gain	26.8247	2	.......................................T.................................T.......	CCGTCTGTGCCTTCTCATCTGCCGGTCCGTGTGCACTTCGCTTCACCTCTGCACGTTGCATGGAGACCACCGTGAACGCCC	GCACTTCTCTTCACCTCTGC	GCACTTCGCTTCACCTCTGC	GCACTTCTCTTCACCTCTGC	.......T............	1			N5_GCACTTCGCTGCATGTCTGC	GCACTTCGCTGCATGTCTGC	428.78	2.16527	2.07294	1.00244	0.316721	0.353783	nc	1.08117	3	..........G..TG.....	GCACTTCGCTTCACCTCTGC
N3_CCGTCTGTGCCTTCTCATCTGCCGGTCCGTGTGCACTTCGCTAAACCTCTGCACGTTGCATGGATACCACCGTGAACGCCC	CCGTCTGTGCCTTCTCATCTGCCGGTCCGTGTGCACTTCGCTAAACCTCTGCACGTTGCATGGATACCACCGTGAACGCCC	17.2989	4.27731	0.842993	24.3643	7.97326e-07	2.79506e-06	gain	26.0846	3	..........................................AA....................T................	CCGTCTGTGCCTTCTCATCTGCCGGTCCGTGTGCACTTCGCTTCACCTCTGCACGTTGCATGGAGACCACCGTGAACGCCC	GCACTTCGCTAAACCTCTGC	GCACTTCGCTTCACCTCTGC	GCACTTCGCTAAACCTCTGC	..........AA........	2			N5_GCACTTCGCTAGCAGTCTGC	GCACTTCGCTAGCAGTCTGC	400.808	1.65217	1.3194	1.49048	0.222141	0.251726	nc	1.07948	5	..........AGCAG.....	GCACTTCGCTTCACCTCTGC
N3_CCGTCTGTGCCTTCTCATCTGCCGGTACGTGTGCACTTCGCTGTACCTCTGCACGTTGCATGGAGACCACCGTGAACGCCC	CCGTCTGTGCCTTCTCATCTGCCGGTACGTGTGCACTTCGCTGTACCTCTGCACGTTGCATGGAGACCACCGTGAACGCCC	74.8547	5.04144	0.982213	19.7746	8.7133e-06	2.83306e-05	gain	25.5088	3	..........................A...............GT.....................................	CCGTCTGTGCCTTCTCATCTGCCGGTCCGTGTGCACTTCGCTTCACCTCTGCACGTTGCATGGAGACCACCGTGAACGCCC	GCACTTCGCTGTACCTCTGC	GCACTTCGCTTCACCTCTGC	GCACTTCGCTGTACCTCTGC	..........GT........	2			N5_GCACTTTGGATCACCTCTGC	GCACTTTGGATCACCTCTGC	3786.7	1.12238	0.693097	2.55904	0.109665	0.127843	gain	1.07741	3	......T.GA..........	GCACTTCGCTTCACCTCTGC
N3_CCGTCTGTGCCTTCTCATCTGCCGGTCCGTGTGCACTTCGCTCCTCCTCTGCACGTTGCATGGAGACCACCGTGAACGCCC	CCGTCTGTGCCTTCTCATCTGCCGGTCCGTGTGCACTTCGCTCCTCCTCTGCACGTTGCATGGAGACCACCGTGAACGCCC	12239.9	8.17306	1.77687	11.3116	0.000770239	0.00186914	gain	25.4458	2	..........................................C.T....................................	CCGTCTGTGCCTTCTCATCTGCCGGTCCGTGTGCACTTCGCTTCACCTCTGCACGTTGCATGGAGACCACCGTGAACGCCC	GCACTTCGCTCCTCCTCTGC	GCACTTCGCTTCACCTCTGC	GCACTTCGCTCCTCCTCTGC	..........C.T.......	2			N5_GCACTTCGCTGGGCATCTGC	GCACTTCGCTGGGCATCTGC	190.408	1.88067	1.65959	1.20466	0.272393	0.306353	nc	1.06221	4	..........GGG.A.....	GCACTTCGCTTCACCTCTGC
N3_CCGTCTGTGCCTTCTCATCTGCCGGTCCGTGTGCACTTCGCGAAACCTCTGCACGTTGCATGGAGACCACCGTTAACGCCC	CCGTCTGTGCCTTCTCATCTGCCGGTCCGTGTGCACTTCGCGAAACCTCTGCACGTTGCATGGAGACCACCGTTAACGCCC	170.435	7.94917	1.78113	11.4612	0.000710659	0.00174397	gain	25.0267	4	.........................................GAA.............................T.......	CCGTCTGTGCCTTCTCATCTGCCGGTCCGTGTGCACTTCGCTTCACCTCTGCACGTTGCATGGAGACCACCGTGAACGCCC	GCACTTCGCGAAACCTCTGC	GCACTTCGCTTCACCTCTGC	GCACTTCGCGAAACCTCTGC	.........GAA........	3			N5_GCACTTCGCTGAAGATCTGC	GCACTTCGCTGAAGATCTGC	470.954	2.14494	2.09818	0.961432	0.326826	0.364598	nc	1.04176	4	..........GA.GA.....	GCACTTCGCTTCACCTCTGC
N3_CCGTCTGTGCCTTCTCATCTGCCGGTCCGTGTGCACTTCGCGCTACCTCTGCACGTTGCATGGAGACCACCGTGAACGCCC	CCGTCTGTGCCTTCTCATCTGCCGGTCCGTGTGCACTTCGCGCTACCTCTGCACGTTGCATGGAGACCACCGTGAACGCCC	18148.3	7.67272	1.66745	11.8089	0.000589483	0.00147874	gain	24.7793	3	.........................................GCT.....................................	CCGTCTGTGCCTTCTCATCTGCCGGTCCGTGTGCACTTCGCTTCACCTCTGCACGTTGCATGGAGACCACCGTGAACGCCC	GCACTTCGCGCTACCTCTGC	GCACTTCGCTTCACCTCTGC	GCACTTCGCGCTACCTCTGC	.........GCT........	3			N5_GCACTTCGCTCAGAGTCTGC	GCACTTCGCTCAGAGTCTGC	483.748	1.72846	1.4646	1.31727	0.251083	0.283163	nc	1.03739	5	..........CAGAG.....	GCACTTCGCTTCACCTCTGC
N3_CCGTCTGTGCCTTCTCATCTGCCGGTCCGTGTGCACTTCGCTCCCCCTCTGCACGTTGCATGGAGACCACCGTGAACGCCC	CCGTCTGTGCCTTCTCATCTGCCGGTCCGTGTGCACTTCGCTCCCCCTCTGCACGTTGCATGGAGACCACCGTGAACGCCC	26403.7	9.50101	2.18039	9.11653	0.00253311	0.00495649	gain	24.6679	2	..........................................C.C....................................	CCGTCTGTGCCTTCTCATCTGCCGGTCCGTGTGCACTTCGCTTCACCTCTGCACGTTGCATGGAGACCACCGTGAACGCCC	GCACTTCGCTCCCCCTCTGC	GCACTTCGCTTCACCTCTGC	GCACTTCGCTCCCCCTCTGC	..........C.C.......	2			N5_GCACTTCGCTCCCGATCTGC	GCACTTCGCTCCCGATCTGC	439.973	2.1307	2.12196	0.92855	0.33524	0.37338	nc	1.01133	4	..........C.CGA.....	GCACTTCGCTTCACCTCTGC
N3_CCGTCTGTGCCTTCTCATCTGCCGGTCCGTGTGCACTTCGCACAACCTCTGCACGTTGCATGGAGACCACCGTGAACGCCC	CCGTCTGTGCCTTCTCATCTGCCGGTCCGTGTGCACTTCGCACAACCTCTGCACGTTGCATGGAGACCACCGTGAACGCCC	13325.9	7.18803	1.54153	12.6538	0.0003748	0.000988421	gain	24.6276	3	.........................................ACA.....................................	CCGTCTGTGCCTTCTCATCTGCCGGTCCGTGTGCACTTCGCTTCACCTCTGCACGTTGCATGGAGACCACCGTGAACGCCC	GCACTTCGCACAACCTCTGC	GCACTTCGCTTCACCTCTGC	GCACTTCGCACAACCTCTGC	.........ACA........	3			N5_GCACTTCGCTGTGATTCTGC	GCACTTCGCTGTGATTCTGC	449.966	1.61472	1.35074	1.36102	0.243361	0.274778	nc	0.991029	5	..........GTGAT.....	GCACTTCGCTTCACCTCTGC
N3_CCGTCTGTGCCTTCTCATCTGCCGGTCCGTGTTCACTTCGCTCTACCTCTGCACGTTGCATGGAGACCACCGTGAACGCCC	CCGTCTGTGCCTTCTCATCTGCCGGTCCGTGTTCACTTCGCTCTACCTCTGCACGTTGCATGGAGACCACCGTGAACGCCC	63.2467	6.94911	1.55634	13.0621	0.000301339	0.000808634	gain	24.4674	3	................................T.........CT.....................................	CCGTCTGTGCCTTCTCATCTGCCGGTCCGTGTGCACTTCGCTTCACCTCTGCACGTTGCATGGAGACCACCGTGAACGCCC	TCACTTCGCTCTACCTCTGC	GCACTTCGCTTCACCTCTGC	TCACTTCGCTCTACCTCTGC	T.........CT........	3			N5_GCACTTCGCTCAGCATCTGC	GCACTTCGCTCAGCATCTGC	412.922	1.64814	1.41304	1.2933	0.255441	0.287758	nc	0.97687	4	..........CAG.A.....	GCACTTCGCTTCACCTCTGC
N3_CCGTCTGTGCCTTCTCATCTGCCGGTCCGTGTGCACTTCGCTAATCCTCTGCACGTTGCATGGAGACCACCGTTAACGCCC	CCGTCTGTGCCTTCTCATCTGCCGGTCCGTGTGCACTTCGCTAATCCTCTGCACGTTGCATGGAGACCACCGTTAACGCCC	135.9	7.66596	1.7403	11.5424	0.000680286	0.00168381	gain	24.2804	4	..........................................AAT............................T.......	CCGTCTGTGCCTTCTCATCTGCCGGTCCGTGTGCACTTCGCTTCACCTCTGCACGTTGCATGGAGACCACCGTGAACGCCC	GCACTTCGCTAATCCTCTGC	GCACTTCGCTTCACCTCTGC	GCACTTCGCTAATCCTCTGC	..........AAT.......	3			N5_GCACTTCGCTCGCATTCTGC	GCACTTCGCTCGCATTCTGC	594.926	2.02221	2.10755	0.854203	0.355366	0.394775	nc	0.908629	5	..........CGCAT.....	GCACTTCGCTTCACCTCTGC
N3_CCGTCTGTGCCTTCTCATCTGCAGGTCCGTGTGCACTTCGCACTACCTCTGCACGTTGCATGGAGACCACCGTGAACGCCC	CCGTCTGTGCCTTCTCATCTGCAGGTCCGTGTGCACTTCGCACTACCTCTGCACGTTGCATGGAGACCACCGTGAACGCCC	90.7537	7.29581	1.66218	12.0269	0.00052439	0.00133076	gain	23.9328	4	......................A..................ACT.....................................	CCGTCTGTGCCTTCTCATCTGCCGGTCCGTGTGCACTTCGCTTCACCTCTGCACGTTGCATGGAGACCACCGTGAACGCCC	GCACTTCGCACTACCTCTGC	GCACTTCGCTTCACCTCTGC	GCACTTCGCACTACCTCTGC	.........ACT........	3			N5_GCACTTCGCTCAGATTCTGC	GCACTTCGCTCAGATTCTGC	897.48	1.55296	1.37403	1.22039	0.269283	0.30303	nc	0.884864	5	..........CAGAT.....	GCACTTCGCTTCACCTCTGC
N3_CCGTCTGTGCCTTCTCATCTGCCGGTCCGTGTGCACTTCCTGTCACCTCTGCACGTTGCATGGAGACCACCGTGAACGCCC	CCGTCTGTGCCTTCTCATCTGCCGGTCCGTGTGCACTTCCTGTCACCTCTGCACGTTGCATGGAGACCACCGTGAACGCCC	16424.4	7.4562	1.64183	11.7213	0.00061788	0.00154263	gain	23.9277	3	.......................................CTG.......................................	CCGTCTGTGCCTTCTCATCTGCCGGTCCGTGTGCACTTCGCTTCACCTCTGCACGTTGCATGGAGACCACCGTGAACGCCC	GCACTTCCTGTCACCTCTGC	GCACTTCGCTTCACCTCTGC	GCACTTCCTGTCACCTCTGC	.......CTG..........	3			N5_GCACTTCGCTGGACGTCTGC	GCACTTCGCTGGACGTCTGC	134.963	2.07907	2.26452	0.779862	0.377183	0.417934	nc	0.880377	3	..........GG..G.....	GCACTTCGCTTCACCTCTGC
N3_CCGTCTGTGCCTTCTAATCTGCCGGTCCGTGTGCACTTCGCTCAACCTCTGCACGTTGCATGGAGACCACCGTGAACGCCC	CCGTCTGTGCCTTCTAATCTGCCGGTCCGTGTGCACTTCGCTCAACCTCTGCACGTTGCATGGAGACCACCGTGAACGCCC	111.197	6.38773	1.38135	14.0308	0.000179841	0.000506149	gain	23.9227	3	...............A..........................CA.....................................	CCGTCTGTGCCTTCTCATCTGCCGGTCCGTGTGCACTTCGCTTCACCTCTGCACGTTGCATGGAGACCACCGTGAACGCCC	GCACTTCGCTCAACCTCTGC	GCACTTCGCTTCACCTCTGC	GCACTTCGCTCAACCTCTGC	..........CA........	2			N5_GCACTTCGCTTTTAATCTGC	GCACTTCGCTTTTAATCTGC	801.988	1.05883	0.724427	2.09095	0.148174	0.170943	gain	0.878015	4	...........TTAA.....	GCACTTCGCTTCACCTCTGC
N3_CCGTCTGTGCCTTCTCATCTGCCGGTCCGTGTGCACTTCGCCCTACCTCTGCACGTTGCATGGAGACCACCGTGAACGCCC	CCGTCTGTGCCTTCTCATCTGCCGGTCCGTGTGCACTTCGCCCTACCTCTGCACGTTGCATGGAGACCACCGTGAACGCCC	18144.8	7.76945	1.74329	10.9857	0.000918163	0.00217471	gain	23.5965	3	.........................................CCT.....................................	CCGTCTGTGCCTTCTCATCTGCCGGTCCGTGTGCACTTCGCTTCACCTCTGCACGTTGCATGGAGACCACCGTGAACGCCC	GCACTTCGCCCTACCTCTGC	GCACTTCGCTTCACCTCTGC	GCACTTCGCCCTACCTCTGC	.........CCT........	3			N5_GCACTGGGTTTCACCTCTGC	GCACTGGGTTTCACCTCTGC	440.264	1.50205	1.3067	1.26661	0.260404	0.293156	nc	0.877727	3	.....GG.T...........	GCACTTCGCTTCACCTCTGC
N3_CCGTCTGTGCCTTCTCATCTGCCGGTCCGTGTGCACTTCGCAGGACCTCTGCACGTTGCATGGAGACCACCGTGAACGCCC	CCGTCTGTGCCTTCTCATCTGCCGGTCCGTGTGCACTTCGCAGGACCTCTGCACGTTGCATGGAGACCACCGTGAACGCCC	15575.6	9.2552	2.17426	8.87154	0.0028965	0.00547608	gain	23.4909	3	.........................................AGG.....................................	CCGTCTGTGCCTTCTCATCTGCCGGTCCGTGTGCACTTCGCTTCACCTCTGCACGTTGCATGGAGACCACCGTGAACGCCC	GCACTTCGCAGGACCTCTGC	GCACTTCGCTTCACCTCTGC	GCACTTCGCAGGACCTCTGC	.........AGG........	3			N5_GCACTTCGCTAGTGGTCTGC	GCACTTCGCTAGTGGTCTGC	188.624	1.58212	1.42728	1.1731	0.278766	0.313316	nc	0.877698	5	..........AGTGG.....	GCACTTCGCTTCACCTCTGC
N3_CCGTCTGTGCCTTCTCATCTGCCGGTCCGTGTGCACTTCTAGTCACCTCTGCACGTTGCATGGAGACCACCGTGAACGCCC	CCGTCTGTGCCTTCTCATCTGCCGGTCCGTGTGCACTTCTAGTCACCTCTGCACGTTGCATGGAGACCACCGTGAACGCCC	93.677	2.84465	0.470052	33.2672	8.03265e-09	3.19889e-08	gain	23.0278	3	.......................................TAG.......................................	CCGTCTGTGCCTTCTCATCTGCCGGTCCGTGTGCACTTCGCTTCACCTCTGCACGTTGCATGGAGACCACCGTGAACGCCC	GCACTTCTAGTCACCTCTGC	GCACTTCGCTTCACCTCTGC	GCACTTCTAGTCACCTCTGC	.......TAG..........	3			N5_GCACTTCGCTCCTTGTCTGC	GCACTTCGCTCCTTGTCTGC	817.24	1.68747	1.59738	1.05784	0.303708	0.339908	nc	0.873338	4	..........C.TTG.....	GCACTTCGCTTCACCTCTGC
N3_CCGTCTGTGCCTTCTCATCTGCCGGTCCGTGTGCACTTCGTGTCACCTCTGCACGTTGCATGGAGACCACCGTGAACGCCC	CCGTCTGTGCCTTCTCATCTGCCGGTCCGTGTGCACTTCGTGTCACCTCTGCACGTTGCATGGAGACCACCGTGAACGCCC	17149.5	7.43838	1.67904	11.171	0.000830872	0.00199334	gain	22.9137	2	........................................TG.......................................	CCGTCTGTGCCTTCTCATCTGCCGGTCCGTGTGCACTTCGCTTCACCTCTGCACGTTGCATGGAGACCACCGTGAACGCCC	GCACTTCGTGTCACCTCTGC	GCACTTCGCTTCACCTCTGC	GCACTTCGTGTCACCTCTGC	........TG..........	2			N5_GCACTGGGCATCACCTCTGC	GCACTGGGCATCACCTCTGC	955.489	1.0141	0.676628	2.20219	0.137815	0.15942	gain	0.872842	3	.....GG..A..........	GCACTTCGCTTCACCTCTGC
N3_CCGTCTGTGCATTCTCATCTGCCGGTCCGTGTGCACTTCGCAAAACCTCTGCACGTTGCATGGAGACCACCGTGAACGCCC	CCGTCTGTGCATTCTCATCTGCCGGTCCGTGTGCACTTCGCAAAACCTCTGCACGTTGCATGGAGACCACCGTGAACGCCC	19.4801	5.04116	1.11862	17.1842	3.3924e-05	0.000105061	gain	22.5314	4	..........A..............................AAA.....................................	CCGTCTGTGCCTTCTCATCTGCCGGTCCGTGTGCACTTCGCTTCACCTCTGCACGTTGCATGGAGACCACCGTGAACGCCC	GCACTTCGCAAAACCTCTGC	GCACTTCGCTTCACCTCTGC	GCACTTCGCAAAACCTCTGC	.........AAA........	3			N5_GCACTTCGCTGCTGGTCTGC	GCACTTCGCTGCTGGTCTGC	208.408	1.92678	2.01568	0.853598	0.355536	0.394837	nc	0.865346	4	..........G.TGG.....	GCACTTCGCTTCACCTCTGC
N3_CCGTCTGTGCCTTCTCATCTGCCGGTCCGTGTGCACTTCGCTACTCCTCTGCACGTTGCATGGAGACCACCGTGAACGCCC	CCGTCTGTGCCTTCTCATCTGCCGGTCCGTGTGCACTTCGCTACTCCTCTGCACGTTGCATGGAGACCACCGTGAACGCCC	11533	7.40458	1.68778	10.9899	0.000916101	0.00217063	gain	22.4955	2	..........................................A.T....................................	CCGTCTGTGCCTTCTCATCTGCCGGTCCGTGTGCACTTCGCTTCACCTCTGCACGTTGCATGGAGACCACCGTGAACGCCC	GCACTTCGCTACTCCTCTGC	GCACTTCGCTTCACCTCTGC	GCACTTCGCTACTCCTCTGC	..........A.T.......	2			N5_GCACTTCGCTGAAATTCTGC	GCACTTCGCTGAAATTCTGC	1016.75	1.56696	1.42173	1.15957	0.281554	0.316037	nc	0.862513	4	..........GA.AT.....	GCACTTCGCTTCACCTCTGC
N3_CCGTCTGTGCCTTCTCATCTGCCGGTCCGTGTGCACTTCGCTTCAGGCCTGCACGTTGCATGGAGACCACCGTGAACGCCC	CCGTCTGTGCCTTCTCATCTGCCGGTCCGTGTGCACTTCGCTTCAGGCCTGCACGTTGCATGGAGACCACCGTGAACGCCC	11004.5	9.07823	2.18038	8.6098	0.0033436	0.00605814	gain	22.4758	3	.............................................GGC.................................	CCGTCTGTGCCTTCTCATCTGCCGGTCCGTGTGCACTTCGCTTCACCTCTGCACGTTGCATGGAGACCACCGTGAACGCCC	GCACTTCGCTTCAGGCCTGC	GCACTTCGCTTCACCTCTGC	GCACTTCGCTTCAGGCCTGC	.............GGC....	3			N5_GCACTTCGCTAGGGATCTGC	GCACTTCGCTAGGGATCTGC	263.43	1.52699	1.3832	1.16695	0.280028	0.314632	nc	0.84412	5	..........AGGGA.....	GCACTTCGCTTCACCTCTGC
N3_CCGTCTGTGCCTTCTAATCTGCCGGTCCGTGTGCACTTCGCTGTACCTCTGCACGTTGCATGGAGACCACCGTGAACGCCC	CCGTCTGTGCCTTCTAATCTGCCGGTCCGTGTGCACTTCGCTGTACCTCTGCACGTTGCATGGAGACCACCGTGAACGCCC	100.147	7.22343	1.69813	11.2194	0.000809468	0.00194864	gain	22.3334	3	...............A..........................GT.....................................	CCGTCTGTGCCTTCTCATCTGCCGGTCCGTGTGCACTTCGCTTCACCTCTGCACGTTGCATGGAGACCACCGTGAACGCCC	GCACTTCGCTGTACCTCTGC	GCACTTCGCTTCACCTCTGC	GCACTTCGCTGTACCTCTGC	..........GT........	2			N5_GCACTTTAAGTAACCTCTGC	GCACTTTAAGTAACCTCTGC	13.5551	1.64055	1.60366	1.01865	0.31284	0.349674	nc	0.827948	5	......TAAG.A........	GCACTTCGCTTCACCTCTGC
N3_ACGTCTGTGCCTTCTCATCTGCCGGTCCGTGTGCACTTCGCTGTACCTCTGCACGTTGCATGGAGACCACCGTGAACGCCC	ACGTCTGTGCCTTCTCATCTGCCGGTCCGTGTGCACTTCGCTGTACCTCTGCACGTTGCATGGAGACCACCGTGAACGCCC	32.5547	5.23767	1.14741	16.0709	6.10148e-05	0.000184005	gain	22.0745	3	A.........................................GT.....................................	CCGTCTGTGCCTTCTCATCTGCCGGTCCGTGTGCACTTCGCTTCACCTCTGCACGTTGCATGGAGACCACCGTGAACGCCC	GCACTTCGCTGTACCTCTGC	GCACTTCGCTTCACCTCTGC	GCACTTCGCTGTACCTCTGC	..........GT........	2			N5_GCACTACTCATCACCTCTGC	GCACTACTCATCACCTCTGC	2264.91	1.04613	0.742415	1.94377	0.16326	0.187344	gain	0.823433	3	.....A.T.A..........	GCACTTCGCTTCACCTCTGC
N3_CCGTCTGTGCCTTCTCATATGCCGGTCCGTGTGCACTTCTGTTCACCTCTGCACGTTGCATGGAGACCACCGTGAACGCCC	CCGTCTGTGCCTTCTCATATGCCGGTCCGTGTGCACTTCTGTTCACCTCTGCACGTTGCATGGAGACCACCGTGAACGCCC	39.5476	4.67667	0.978592	18.2268	1.96099e-05	6.18826e-05	gain	22.0156	3	..................A....................TG........................................	CCGTCTGTGCCTTCTCATCTGCCGGTCCGTGTGCACTTCGCTTCACCTCTGCACGTTGCATGGAGACCACCGTGAACGCCC	GCACTTCTGTTCACCTCTGC	GCACTTCGCTTCACCTCTGC	GCACTTCTGTTCACCTCTGC	.......TG...........	2			N5_GCACTTCGCTGTCGATCTGC	GCACTTCGCTGTCGATCTGC	323.721	1.44998	1.34502	1.11705	0.290554	0.325716	nc	0.778308	5	..........GTCGA.....	GCACTTCGCTTCACCTCTGC
N3_CCGTCTGTGCCTTCTCATCTGCCGGTCCGTGTGCACTTCGCGGTACCTCTGCACGTTGCATGGAGACCACCGTGAACGCCC	CCGTCTGTGCCTTCTCATCTGCCGGTCCGTGTGCACTTCGCGGTACCTCTGCACGTTGCATGGAGACCACCGTGAACGCCC	9360.78	6.80242	1.55397	11.5447	0.000679418	0.00168232	gain	21.5491	3	.........................................GGT.....................................	CCGTCTGTGCCTTCTCATCTGCCGGTCCGTGTGCACTTCGCTTCACCTCTGCACGTTGCATGGAGACCACCGTGAACGCCC	GCACTTCGCGGTACCTCTGC	GCACTTCGCTTCACCTCTGC	GCACTTCGCGGTACCTCTGC	.........GGT........	3			N5_GCACTTCGCTGAGCTTCTGC	GCACTTCGCTGAGCTTCTGC	707.053	1.8849	2.10629	0.749787	0.386544	0.427481	nc	0.778088	4	..........GAG.T.....	GCACTTCGCTTCACCTCTGC
N3_CCGTCTGTGCCTTCTCATCTGCCGGTCCGTGTGCACTTCGCCGTACCTCTGCACGTTGCATGGAGACCACCGTTAACGCCC	CCGTCTGTGCCTTCTCATCTGCCGGTCCGTGTGCACTTCGCCGTACCTCTGCACGTTGCATGGAGACCACCGTTAACGCCC	204.641	8.00461	1.99695	9.06897	0.00259983	0.00506666	gain	20.6924	4	.........................................CGT.............................T.......	CCGTCTGTGCCTTCTCATCTGCCGGTCCGTGTGCACTTCGCTTCACCTCTGCACGTTGCATGGAGACCACCGTGAACGCCC	GCACTTCGCCGTACCTCTGC	GCACTTCGCTTCACCTCTGC	GCACTTCGCCGTACCTCTGC	.........CGT........	3			N5_GCACTTCGCTACTGATCTGC	GCACTTCGCTACTGATCTGC	435.913	1.84436	2.0708	0.744749	0.388144	0.429113	nc	0.758045	4	..........A.TGA.....	GCACTTCGCTTCACCTCTGC
N3_CCGTCTGTGCCTTCTCATCTGCCGGTCCGTGTGCACTTCTGTTCACCTCTGCACGTTGCATGGAGACCACCGTGAACGCCC	CCGTCTGTGCCTTCTCATCTGCCGGTCCGTGTGCACTTCTGTTCACCTCTGCACGTTGCATGGAGACCACCGTGAACGCCC	20233.2	6.5738	1.56747	10.8158	0.00100635	0.00235973	gain	19.7033	2	.......................................TG........................................	CCGTCTGTGCCTTCTCATCTGCCGGTCCGTGTGCACTTCGCTTCACCTCTGCACGTTGCATGGAGACCACCGTGAACGCCC	GCACTTCTGTTCACCTCTGC	GCACTTCGCTTCACCTCTGC	GCACTTCTGTTCACCTCTGC	.......TG...........	2			N5_GCACTTCGCTCAATGTCTGC	GCACTTCGCTCAATGTCTGC	591.625	1.83322	2.06353	0.741434	0.389202	0.430144	nc	0.751299	4	..........CA.TG.....	GCACTTCGCTTCACCTCTGC
N3_CCGTCTGTGCCTTCTCATCTGCCGGTCCGTGTGCACTTCGCTTTCCCTCTGCACGTTGCATGGAGACCACCGTGAACGCCC	CCGTCTGTGCCTTCTCATCTGCCGGTCCGTGTGCACTTCGCTTTCCCTCTGCACGTTGCATGGAGACCACCGTGAACGCCC	10238.6	7.22248	1.77028	9.65756	0.00188574	0.00390133	gain	19.6778	2	...........................................TC....................................	CCGTCTGTGCCTTCTCATCTGCCGGTCCGTGTGCACTTCGCTTCACCTCTGCACGTTGCATGGAGACCACCGTGAACGCCC	GCACTTCGCTTTCCCTCTGC	GCACTTCGCTTCACCTCTGC	GCACTTCGCTTTCCCTCTGC	...........TC.......	2			N5_GCACTGGGGATCACCTCTGC	GCACTGGGGATCACCTCTGC	423.921	1.82145	2.07228	0.726398	0.394053	0.435227	nc	0.736676	4	.....GG.GA..........	GCACTTCGCTTCACCTCTGC
N3_CCGTCTGTGCCTTCTCATCTGCCGGTCCGTGTGCACTTCTCATCACATCTGCACGTTGCATGGAGACCACCGTGAACGCCC	CCGTCTGTGCCTTCTCATCTGCCGGTCCGTGTGCACTTCTCATCACATCTGCACGTTGCATGGAGACCACCGTGAACGCCC	28.756	5.04923	1.16962	14.5561	0.000136044	0.000391777	gain	19.5219	3	.......................................T.A....A..................................	CCGTCTGTGCCTTCTCATCTGCCGGTCCGTGTGCACTTCGCTTCACCTCTGCACGTTGCATGGAGACCACCGTGAACGCCC	GCACTTCTCATCACATCTGC	GCACTTCGCTTCACCTCTGC	GCACTTCTCATCACATCTGC	.......T.A....A.....	3			N5_GCACTTCGCTTGCAATCTGC	GCACTTCGCTTGCAATCTGC	354.277	1.35795	1.26547	1.11208	0.291631	0.326816	nc	0.72673	4	...........GCAA.....	GCACTTCGCTTCACCTCTGC
N3_CCGTCTGTGCCTTCTCATCTGCAGGTCCGTGTGCACTTCTCATCACCTCTGCACGTTGCATGGAGACCACCGTGAACGCCC	CCGTCTGTGCCTTCTCATCTGCAGGTCCGTGTGCACTTCTCATCACCTCTGCACGTTGCATGGAGACCACCGTGAACGCCC	187.961	7.75674	1.98549	8.74413	0.00310601	0.00573501	gain	19.4523	3	......................A................T.A.......................................	CCGTCTGTGCCTTCTCATCTGCCGGTCCGTGTGCACTTCGCTTCACCTCTGCACGTTGCATGGAGACCACCGTGAACGCCC	GCACTTCTCATCACCTCTGC	GCACTTCGCTTCACCTCTGC	GCACTTCTCATCACCTCTGC	.......T.A..........	2			N5_GCACTTCAGTTCACCTCTGC	GCACTTCAGTTCACCTCTGC	3035.79	0.575077	0.300962	3.62804	0.0568137	0.0670939	nc	0.716285	2	.......AG...........	GCACTTCGCTTCACCTCTGC
N3_CCGTCTGTGCCTTCTCATCTGCCGGTCCGTGTGCACTTCGCGATACCTCTGCACGTTGCATGGAGACCACCGTGAACGCCC	CCGTCTGTGCCTTCTCATCTGCCGGTCCGTGTGCACTTCGCGATACCTCTGCACGTTGCATGGAGACCACCGTGAACGCCC	10614.9	7.0238	1.72282	9.81535	0.00173062	0.00364935	gain	19.3983	3	.........................................GAT.....................................	CCGTCTGTGCCTTCTCATCTGCCGGTCCGTGTGCACTTCGCTTCACCTCTGCACGTTGCATGGAGACCACCGTGAACGCCC	GCACTTCGCGATACCTCTGC	GCACTTCGCTTCACCTCTGC	GCACTTCGCGATACCTCTGC	.........GAT........	3			N5_GCACTTCGCTAAGTTTCTGC	GCACTTCGCTAAGTTTCTGC	554.145	0.916169	0.659543	1.89849	0.168248	0.192939	nc	0.709161	5	..........AAGTT.....	GCACTTCGCTTCACCTCTGC
N3_CCGTCTGTGCCTTCTCATCTGCCGGTCAGTGTGCACTTCGCTCAACCTCTGCACGTTGCATGGAGACCACCGTGAACGCCC	CCGTCTGTGCCTTCTCATCTGCCGGTCAGTGTGCACTTCGCTCAACCTCTGCACGTTGCATGGAGACCACCGTGAACGCCC	83.2032	5.76615	1.3666	12.322	0.000447658	0.00115882	gain	19.3111	3	...........................A..............CA.....................................	CCGTCTGTGCCTTCTCATCTGCCGGTCCGTGTGCACTTCGCTTCACCTCTGCACGTTGCATGGAGACCACCGTGAACGCCC	GCACTTCGCTCAACCTCTGC	GCACTTCGCTTCACCTCTGC	GCACTTCGCTCAACCTCTGC	..........CA........	2			N5_GCACTTCGCTAATGATCTGC	GCACTTCGCTAATGATCTGC	595.5	1.30817	1.21337	1.12503	0.288837	0.324002	nc	0.705559	5	..........AATGA.....	GCACTTCGCTTCACCTCTGC
N3_CCGTCTGTGCCTTCTCATCTGCCGGTCCGTGTGCACTTCGCCAGACCTCTGCACGTTGCATGGAGACCACCGTGAACGCCC	CCGTCTGTGCCTTCTCATCTGCCGGTCCGTGTGCACTTCGCCAGACCTCTGCACGTTGCATGGAGACCACCGTGAACGCCC	7483.61	6.79846	1.66392	10.0618	0.00151372	0.00329075	gain	19.1713	3	.........................................CAG.....................................	CCGTCTGTGCCTTCTCATCTGCCGGTCCGTGTGCACTTCGCTTCACCTCTGCACGTTGCATGGAGACCACCGTGAACGCCC	GCACTTCGCCAGACCTCTGC	GCACTTCGCTTCACCTCTGC	GCACTTCGCCAGACCTCTGC	.........CAG........	3			N5_GCACTTGGGCTCACCTCTGC	GCACTTGGGCTCACCTCTGC	366.836	1.95623	2.43803	0.600077	0.438549	0.480521	nc	0.700297	3	......G.GC..........	GCACTTCGCTTCACCTCTGC
N3_CCGTCTGTGCCTTCTCATCTGCCGGTCCGTGTGCACTTCGGATCACCTCTGCACGTTGCATGGAGACCACCGTGAACGCCC	CCGTCTGTGCCTTCTCATCTGCCGGTCCGTGTGCACTTCGGATCACCTCTGCACGTTGCATGGAGACCACCGTGAACGCCC	14739.6	6.86911	1.6952	9.83035	0.00171656	0.00362697	gain	18.9954	2	........................................GA.......................................	CCGTCTGTGCCTTCTCATCTGCCGGTCCGTGTGCACTTCGCTTCACCTCTGCACGTTGCATGGAGACCACCGTGAACGCCC	GCACTTCGGATCACCTCTGC	GCACTTCGCTTCACCTCTGC	GCACTTCGGATCACCTCTGC	........GA..........	2			N5_GCACTTCGCTTTGGGTCTGC	GCACTTCGCTTTGGGTCTGC	327.818	1.11812	0.935588	1.39471	0.237612	0.268551	nc	0.697856	4	...........TGGG.....	GCACTTCGCTTCACCTCTGC
N3_CCGTCTGTGCCTTCTCATCTGCCGGTCCGTGTGCACTTCTCGTCACCTCTGCACGTTGCATGGAGACCACCGTTAACGCCC	CCGTCTGTGCCTTCTCATCTGCCGGTCCGTGTGCACTTCTCGTCACCTCTGCACGTTGCATGGAGACCACCGTTAACGCCC	108.18	7.28709	1.91029	8.79042	0.00302817	0.00563572	gain	18.3549	3	.......................................T.G...............................T.......	CCGTCTGTGCCTTCTCATCTGCCGGTCCGTGTGCACTTCGCTTCACCTCTGCACGTTGCATGGAGACCACCGTGAACGCCC	GCACTTCTCGTCACCTCTGC	GCACTTCGCTTCACCTCTGC	GCACTTCTCGTCACCTCTGC	.......T.G..........	2			N5_GCACTTCGCTATCTTTCTGC	GCACTTCGCTATCTTTCTGC	679.657	1.77552	2.08895	0.681112	0.409204	0.449942	nc	0.689007	5	..........ATCTT.....	GCACTTCGCTTCACCTCTGC
N3_CCGTCTGTGCCTTCTAATCTGCCGGTCCGTGTGCACTTCGCTCTACCTCTGCACGTTGCATGGAGACCACCGTGAACGCCC	CCGTCTGTGCCTTCTAATCTGCCGGTCCGTGTGCACTTCGCTCTACCTCTGCACGTTGCATGGAGACCACCGTGAACGCCC	122.818	6.48632	1.67022	9.65611	0.00188723	0.00390282	gain	17.6699	3	...............A..........................CT.....................................	CCGTCTGTGCCTTCTCATCTGCCGGTCCGTGTGCACTTCGCTTCACCTCTGCACGTTGCATGGAGACCACCGTGAACGCCC	GCACTTCGCTCTACCTCTGC	GCACTTCGCTTCACCTCTGC	GCACTTCGCTCTACCTCTGC	..........CT........	2			N5_GCACTTACTATCACCTCTGC	GCACTTACTATCACCTCTGC	454.628	1.75279	2.06247	0.681971	0.408909	0.449761	nc	0.680738	4	......ACTA..........	GCACTTCGCTTCACCTCTGC
N3_CCGTCTGTGCCTTCTCATCTGCCGGTCCGTGTGCACTTCCATTCACCTCTGCACGTTGCATGGAGACCACCGTGAACGCCC	CCGTCTGTGCCTTCTCATCTGCCGGTCCGTGTGCACTTCCATTCACCTCTGCACGTTGCATGGAGACCACCGTGAACGCCC	19903	6.59071	1.68139	9.43351	0.00213056	0.00429782	gain	17.6071	2	.......................................CA........................................	CCGTCTGTGCCTTCTCATCTGCCGGTCCGTGTGCACTTCGCTTCACCTCTGCACGTTGCATGGAGACCACCGTGAACGCCC	GCACTTCCATTCACCTCTGC	GCACTTCGCTTCACCTCTGC	GCACTTCCATTCACCTCTGC	.......CA...........	2			N5_GCACTTCAGATCACCTCTGC	GCACTTCAGATCACCTCTGC	1864.53	0.946699	0.719263	1.7025	0.191961	0.218894	nc	0.678581	3	.......AGA..........	GCACTTCGCTTCACCTCTGC
N3_CCGTCTGTGCCTTCTCATCTGCCGGTCCGTGTGCACTTCGCCGGACCTCTGCACGTTGCATGGAGACCACCGTGAACGCCC	CCGTCTGTGCCTTCTCATCTGCCGGTCCGTGTGCACTTCGCCGGACCTCTGCACGTTGCATGGAGACCACCGTGAACGCCC	13587.9	8.12429	2.20756	7.26806	0.00701914	0.0102279	gain	17.4974	3	.........................................CGG.....................................	CCGTCTGTGCCTTCTCATCTGCCGGTCCGTGTGCACTTCGCTTCACCTCTGCACGTTGCATGGAGACCACCGTGAACGCCC	GCACTTCGCCGGACCTCTGC	GCACTTCGCTTCACCTCTGC	GCACTTCGCCGGACCTCTGC	.........CGG........	3			N5_GCACTGGTTATCACCTCTGC	GCACTGGTTATCACCTCTGC	698.709	1.28603	1.21868	1.07886	0.298952	0.334695	nc	0.674391	5	.....GGTTA..........	GCACTTCGCTTCACCTCTGC
N3_CCGTCTGTGCCTTCTCATCTGCCGGTCCGTGTGCACTTCTTATCACCTCTGCACGTTGCATGGAGACCACCGTGAACGCCC	CCGTCTGTGCCTTCTCATCTGCCGGTCCGTGTGCACTTCTTATCACCTCTGCACGTTGCATGGAGACCACCGTGAACGCCC	32670.9	7.88629	2.14248	7.41681	0.00646173	0.00964228	gain	17.2682	3	.......................................TTA.......................................	CCGTCTGTGCCTTCTCATCTGCCGGTCCGTGTGCACTTCGCTTCACCTCTGCACGTTGCATGGAGACCACCGTGAACGCCC	GCACTTCTTATCACCTCTGC	GCACTTCGCTTCACCTCTGC	GCACTTCTTATCACCTCTGC	.......TTA..........	3			N5_GCACTGGCTTTCACCTCTGC	GCACTGGCTTTCACCTCTGC	1015.72	1.31757	1.28143	1.02261	0.311902	0.348739	nc	0.666665	4	.....GGCT...........	GCACTTCGCTTCACCTCTGC
N3_CCGTCTGTGCCTTCTCATCTGCCGGTCCGTGTGCACTTCACGTCACCTCTGCACGTTGCATGGAGACCACCGTGAACGCCC	CCGTCTGTGCCTTCTCATCTGCCGGTCCGTGTGCACTTCACGTCACCTCTGCACGTTGCATGGAGACCACCGTGAACGCCC	6836.95	6.45629	1.67381	9.25121	0.00235339	0.0046684	gain	16.9691	2	.......................................A.G.......................................	CCGTCTGTGCCTTCTCATCTGCCGGTCCGTGTGCACTTCGCTTCACCTCTGCACGTTGCATGGAGACCACCGTGAACGCCC	GCACTTCACGTCACCTCTGC	GCACTTCGCTTCACCTCTGC	GCACTTCACGTCACCTCTGC	.......A.G..........	2			N5_GCACTTCGCTAGGCCTCTGC	GCACTTCGCTAGGCCTCTGC	611.396	1.43118	1.47972	0.899792	0.342837	0.381226	nc	0.665371	3	..........AGG.......	GCACTTCGCTTCACCTCTGC
N3_CCGTCTGTGCCTTCTCATCTGCCGGTCCGTGTGCACTTCGCCCAACCTCTGCACGTTGCATGGAGACCACCGTGAACGCCC	CCGTCTGTGCCTTCTCATCTGCCGGTCCGTGTGCACTTCGCCCAACCTCTGCACGTTGCATGGAGACCACCGTGAACGCCC	19035.8	7.74999	2.15543	7.1609	0.00745099	0.0106727	gain	16.4903	3	.........................................CCA.....................................	CCGTCTGTGCCTTCTCATCTGCCGGTCCGTGTGCACTTCGCTTCACCTCTGCACGTTGCATGGAGACCACCGTGAACGCCC	GCACTTCGCCCAACCTCTGC	GCACTTCGCTTCACCTCTGC	GCACTTCGCCCAACCTCTGC	.........CCA........	3			N5_GCACTTCGCTCCCGTTCTGC	GCACTTCGCTCCCGTTCTGC	321.66	1.7041	2.00661	0.683043	0.408541	0.449499	nc	0.662492	4	..........C.CGT.....	GCACTTCGCTTCACCTCTGC
N3_CCGTCTGTGCCTTCTCATCTGCCGGTCCGTGTGCACTTCTTGTCACCTCTGCACGTTGCATGGAGACCACCGTGAACGCCC	CCGTCTGTGCCTTCTCATCTGCCGGTCCGTGTGCACTTCTTGTCACCTCTGCACGTTGCATGGAGACCACCGTGAACGCCC	20839.3	7.78158	2.17435	7.07488	0.0078172	0.0109931	gain	16.3954	3	.......................................TTG.......................................	CCGTCTGTGCCTTCTCATCTGCCGGTCCGTGTGCACTTCGCTTCACCTCTGCACGTTGCATGGAGACCACCGTGAACGCCC	GCACTTCTTGTCACCTCTGC	GCACTTCGCTTCACCTCTGC	GCACTTCTTGTCACCTCTGC	.......TTG..........	3			N5_GCACTTCAAGTAACCTCTGC	GCACTTCAAGTAACCTCTGC	8.40288	1.31373	1.34023	0.983156	0.321421	0.3588	nc	0.647571	4	.......AAG.A........	GCACTTCGCTTCACCTCTGC
N3_CCGTCTGTGCCTTCTCATCTGCCGGTCCGTGTGCACTTCGCTCAACCTCTGCACGTTGCATGGAGACCACCGTTAACGCCC	CCGTCTGTGCCTTCTCATCTGCCGGTCCGTGTGCACTTCGCTCAACCTCTGCACGTTGCATGGAGACCACCGTTAACGCCC	116.563	5.54108	1.4336	10.3506	0.00129436	0.00289232	gain	16.0023	3	..........................................CA.............................T.......	CCGTCTGTGCCTTCTCATCTGCCGGTCCGTGTGCACTTCGCTTCACCTCTGCACGTTGCATGGAGACCACCGTGAACGCCC	GCACTTCGCTCAACCTCTGC	GCACTTCGCTTCACCTCTGC	GCACTTCGCTCAACCTCTGC	..........CA........	2			N5_GCACTTCCGTTCACCTCTGC	GCACTTCCGTTCACCTCTGC	1488.79	0.830175	0.595411	1.9182	0.166055	0.190488	nc	0.647326	2	.......CG...........	GCACTTCGCTTCACCTCTGC
N3_CCGTCTGTGCCTTCTCATCTGCCGGTCCGTGTGCACTTCGCTGTTACTCTGCACGTTGCATGGAGACCACCGTGAACGCCC	CCGTCTGTGCCTTCTCATCTGCCGGTCCGTGTGCACTTCGCTGTTACTCTGCACGTTGCATGGAGACCACCGTGAACGCCC	99.1784	6.83072	1.90823	7.97954	0.00473089	0.0077504	gain	15.8818	4	..........................................GTTA...................................	CCGTCTGTGCCTTCTCATCTGCCGGTCCGTGTGCACTTCGCTTCACCTCTGCACGTTGCATGGAGACCACCGTGAACGCCC	GCACTTCGCTGTTACTCTGC	GCACTTCGCTTCACCTCTGC	GCACTTCGCTGTTACTCTGC	..........GTTA......	4			N5_GCACTTCGCTCCAAGTCTGC	GCACTTCGCTCCAAGTCTGC	530.303	1.45855	1.57761	0.820856	0.36493	0.404877	nc	0.638537	3	..........C..AG.....	GCACTTCGCTTCACCTCTGC
N3_CCGTCTGTGCCTTCTCATCTGCCGGTCCGTGTGCACTTCGCCAAACCTCTGCACGTTGCATGGAGACCACCGTGAACGCCC	CCGTCTGTGCCTTCTCATCTGCCGGTCCGTGTGCACTTCGCCAAACCTCTGCACGTTGCATGGAGACCACCGTGAACGCCC	19377.3	7.60462	2.16367	6.92867	0.00848246	0.0117022	gain	15.7528	3	.........................................CAA.....................................	CCGTCTGTGCCTTCTCATCTGCCGGTCCGTGTGCACTTCGCTTCACCTCTGCACGTTGCATGGAGACCACCGTGAACGCCC	GCACTTCGCCAAACCTCTGC	GCACTTCGCTTCACCTCTGC	GCACTTCGCCAAACCTCTGC	.........CAA........	3			N5_GCACTTCGCTAGAATTCTGC	GCACTTCGCTAGAATTCTGC	445.562	1.30316	1.30476	0.965693	0.325757	0.363523	nc	0.634779	4	..........AG.AT.....	GCACTTCGCTTCACCTCTGC
N3_CCGTCTGTGCCTTCTAATCTGCCGGTCCGTGTGCACTTCATGTCACCTCTGCACGTTGCATGGAGACCACCGTGAACGCCC	CCGTCTGTGCCTTCTAATCTGCCGGTCCGTGTGCACTTCATGTCACCTCTGCACGTTGCATGGAGACCACCGTGAACGCCC	43.9375	4.104	0.982641	14.2395	0.000160956	0.000457684	gain	15.5677	4	...............A.......................ATG.......................................	CCGTCTGTGCCTTCTCATCTGCCGGTCCGTGTGCACTTCGCTTCACCTCTGCACGTTGCATGGAGACCACCGTGAACGCCC	GCACTTCATGTCACCTCTGC	GCACTTCGCTTCACCTCTGC	GCACTTCATGTCACCTCTGC	.......ATG..........	3			N5_GCACTATAGTTAACCTCTGC	GCACTATAGTTAACCTCTGC	6.92532	1.34842	1.39958	0.914873	0.338825	0.377129	nc	0.633792	5	.....ATAG..A........	GCACTTCGCTTCACCTCTGC
N3_CCGTCTGTGCCTTCTCATCTGCCGGTCCGTGTGCACTTCTGTTAACCTCTGCACGTTGCATGGAGACCACCGTGAACGCCC	CCGTCTGTGCCTTCTCATCTGCCGGTCCGTGTGCACTTCTGTTAACCTCTGCACGTTGCATGGAGACCACCGTGAACGCCC	119.982	5.93957	1.63068	8.85099	0.0029293	0.00550655	gain	15.0463	3	.......................................TG..A.....................................	CCGTCTGTGCCTTCTCATCTGCCGGTCCGTGTGCACTTCGCTTCACCTCTGCACGTTGCATGGAGACCACCGTGAACGCCC	GCACTTCTGTTAACCTCTGC	GCACTTCGCTTCACCTCTGC	GCACTTCTGTTAACCTCTGC	.......TG..A........	3			N5_GCACTTCGCTCCCCATCTGC	GCACTTCGCTCCCCATCTGC	404.064	1.6745	2.03172	0.644443	0.422106	0.463832	nc	0.62723	3	..........C.C.A.....	GCACTTCGCTTCACCTCTGC
N3_CCGTCTGTGCCTTCTCATCTGCCGGTCCGTGTGCACTTCGCCATACCTCTGCACGTTGCATGGAGACCACCGTGAACGCCC	CCGTCTGTGCCTTCTCATCTGCCGGTCCGTGTGCACTTCGCCATACCTCTGCACGTTGCATGGAGACCACCGTGAACGCCC	21865.7	7.46355	2.17429	6.69044	0.00969314	0.0128645	gain	15.0281	3	.........................................CAT.....................................	CCGTCTGTGCCTTCTCATCTGCCGGTCCGTGTGCACTTCGCTTCACCTCTGCACGTTGCATGGAGACCACCGTGAACGCCC	GCACTTCGCCATACCTCTGC	GCACTTCGCTTCACCTCTGC	GCACTTCGCCATACCTCTGC	.........CAT........	3			N5_GCACTTCGCTCCCTATCTGC	GCACTTCGCTCCCTATCTGC	482.878	1.67173	2.06662	0.620853	0.430731	0.472556	nc	0.611508	4	..........C.CTA.....	GCACTTCGCTTCACCTCTGC
N3_CCGTCTGTGCCTTCTCATCTGCCGGTCCGTGTGCACTTCGCACTACCTCTGCACGTTGCATGGAGACCACCGTTAACGCCC	CCGTCTGTGCCTTCTCATCTGCCGGTCCGTGTGCACTTCGCACTACCTCTGCACGTTGCATGGAGACCACCGTTAACGCCC	201.734	7.13164	2.0772	7.02902	0.00801993	0.0111886	gain	14.9467	4	.........................................ACT.............................T.......	CCGTCTGTGCCTTCTCATCTGCCGGTCCGTGTGCACTTCGCTTCACCTCTGCACGTTGCATGGAGACCACCGTGAACGCCC	GCACTTCGCACTACCTCTGC	GCACTTCGCTTCACCTCTGC	GCACTTCGCACTACCTCTGC	.........ACT........	3			N5_GCACTGGCACTCACCTCTGC	GCACTGGCACTCACCTCTGC	787.698	0.886094	0.695778	1.59762	0.206241	0.234247	nc	0.607528	5	.....GGCAC..........	GCACTTCGCTTCACCTCTGC
N3_CCGTCTGTGCCTTCTCATCTGCCGGTACGTGTGCACTTCGGGTCACCTCTGCACGTTGCATGGAGACCACCGTGAACGCCC	CCGTCTGTGCCTTCTCATCTGCCGGTACGTGTGCACTTCGGGTCACCTCTGCACGTTGCATGGAGACCACCGTGAACGCCC	82.0796	6.55437	1.8778	7.78518	0.00526766	0.00832401	gain	14.9334	3	..........................A.............GG.......................................	CCGTCTGTGCCTTCTCATCTGCCGGTCCGTGTGCACTTCGCTTCACCTCTGCACGTTGCATGGAGACCACCGTGAACGCCC	GCACTTCGGGTCACCTCTGC	GCACTTCGCTTCACCTCTGC	GCACTTCGGGTCACCTCTGC	........GG..........	2			N5_GCACTTCGCTCGTAGTCTGC	GCACTTCGCTCGTAGTCTGC	421.417	1.64872	2.06494	0.60575	0.436393	0.478463	nc	0.593742	5	..........CGTAG.....	GCACTTCGCTTCACCTCTGC
N3_CCGTCTGTGCCTTCTCATCTGCCGGTCCGTGTGCACTTCTCTTCACCTCTGCACGTTGCATGGAGACCACCGTGAACGCCC	CCGTCTGTGCCTTCTCATCTGCCGGTCCGTGTGCACTTCTCTTCACCTCTGCACGTTGCATGGAGACCACCGTGAACGCCC	31356.9	5.28371	1.3887	10.0456	0.00152713	0.00331534	gain	14.8796	1	.......................................T.........................................	CCGTCTGTGCCTTCTCATCTGCCGGTCCGTGTGCACTTCGCTTCACCTCTGCACGTTGCATGGAGACCACCGTGAACGCCC	GCACTTCTCTTCACCTCTGC	GCACTTCGCTTCACCTCTGC	GCACTTCTCTTCACCTCTGC	.......T............	1			N5_GCACTATACATCACCTCTGC	GCACTATACATCACCTCTGC	1330.5	0.716473	0.493791	2.08458	0.148793	0.171543	nc	0.592822	4	.....ATA.A..........	GCACTTCGCTTCACCTCTGC
N3_CCGTCTGTGCCTTCTCATCTGCCGGTCCGTGTGCACTTCGCTAGCCCTCTGCACGTTGCATGGAGACCACCGTGAACGCCC	CCGTCTGTGCCTTCTCATCTGCCGGTCCGTGTGCACTTCGCTAGCCCTCTGCACGTTGCATGGAGACCACCGTGAACGCCC	8925.34	7.4622	2.18844	6.60452	0.010172	0.0133016	gain	14.8691	3	..........................................AGC....................................	CCGTCTGTGCCTTCTCATCTGCCGGTCCGTGTGCACTTCGCTTCACCTCTGCACGTTGCATGGAGACCACCGTGAACGCCC	GCACTTCGCTAGCCCTCTGC	GCACTTCGCTTCACCTCTGC	GCACTTCGCTAGCCCTCTGC	..........AGC.......	3			N5_GCACTTCCAATCACCTCTGC	GCACTTCCAATCACCTCTGC	2191.15	0.824524	0.626661	1.70836	0.191198	0.218136	nc	0.592433	3	.......CAA..........	GCACTTCGCTTCACCTCTGC
N3_CCGTCTGTGCCTTCTCATCTGCCGGTCCGTGTGCACTTCCTTTCACCTCTGCACGTTGCATGGAGACCACCGTGAACGCCC	CCGTCTGTGCCTTCTCATCTGCCGGTCCGTGTGCACTTCCTTTCACCTCTGCACGTTGCATGGAGACCACCGTGAACGCCC	32572.7	7.3461	2.15437	6.66986	0.0098057	0.0129785	gain	14.7548	2	.......................................CT........................................	CCGTCTGTGCCTTCTCATCTGCCGGTCCGTGTGCACTTCGCTTCACCTCTGCACGTTGCATGGAGACCACCGTGAACGCCC	GCACTTCCTTTCACCTCTGC	GCACTTCGCTTCACCTCTGC	GCACTTCCTTTCACCTCTGC	.......CT...........	2			N5_GCACTTTAACTCACCTCTGC	GCACTTTAACTCACCTCTGC	2862.78	0.648111	0.429525	2.25805	0.132922	0.154121	nc	0.568007	4	......TAAC..........	GCACTTCGCTTCACCTCTGC
N3_CCGTCTGTGCCTTCTCATCTGCCGGTCCGTGTGCACTTCCCCTCACCTCTGCACGTTGCATGGAGACCACCGTGAACGCCC	CCGTCTGTGCCTTCTCATCTGCCGGTCCGTGTGCACTTCCCCTCACCTCTGCACGTTGCATGGAGACCACCGTGAACGCCC	12595.3	7.42475	2.19595	6.51406	0.0107025	0.0137987	gain	14.6306	2	.......................................C.C.......................................	CCGTCTGTGCCTTCTCATCTGCCGGTCCGTGTGCACTTCGCTTCACCTCTGCACGTTGCATGGAGACCACCGTGAACGCCC	GCACTTCCCCTCACCTCTGC	GCACTTCGCTTCACCTCTGC	GCACTTCCCCTCACCTCTGC	.......C.C..........	2			N5_GCACTATATATCACCTCTGC	GCACTATATATCACCTCTGC	615.669	1.61843	2.07109	0.581181	0.44585	0.487901	nc	0.567764	5	.....ATATA..........	GCACTTCGCTTCACCTCTGC
N3_CCGTCTGTGCCTTCTCATCTGCCGGTCCGTGTGCACTTCGCACGACCTCTGCACGTTGCATGGAGACCACCGTGAACGCCC	CCGTCTGTGCCTTCTCATCTGCCGGTCCGTGTGCACTTCGCACGACCTCTGCACGTTGCATGGAGACCACCGTGAACGCCC	10550.8	7.30392	2.15484	6.61686	0.0101018	0.0132541	gain	14.5757	3	.........................................ACG.....................................	CCGTCTGTGCCTTCTCATCTGCCGGTCCGTGTGCACTTCGCTTCACCTCTGCACGTTGCATGGAGACCACCGTGAACGCCC	GCACTTCGCACGACCTCTGC	GCACTTCGCTTCACCTCTGC	GCACTTCGCACGACCTCTGC	.........ACG........	3			N5_GCACTTCGCTAGCCATCTGC	GCACTTCGCTAGCCATCTGC	362.5	1.18022	1.21395	0.920425	0.337363	0.375623	nc	0.556949	4	..........AGC.A.....	GCACTTCGCTTCACCTCTGC
N3_CCGTCTGTGCCTTCTCATCTGCCGGTCCGTGTGCACTTCGCACTACCTCTGCACGTTGCATGGAGACCACAGTGAACGCCC	CCGTCTGTGCCTTCTCATCTGCCGGTCCGTGTGCACTTCGCACTACCTCTGCACGTTGCATGGAGACCACAGTGAACGCCC	114.77	7.03658	2.08489	6.92111	0.00851839	0.0117237	gain	14.5632	4	.........................................ACT..........................A..........	CCGTCTGTGCCTTCTCATCTGCCGGTCCGTGTGCACTTCGCTTCACCTCTGCACGTTGCATGGAGACCACCGTGAACGCCC	GCACTTCGCACTACCTCTGC	GCACTTCGCTTCACCTCTGC	GCACTTCGCACTACCTCTGC	.........ACT........	3			N5_GCACTTTTACTCACCTCTGC	GCACTTTTACTCACCTCTGC	2055.09	0.576094	0.358431	2.56701	0.109114	0.127244	nc	0.554271	4	......TTAC..........	GCACTTCGCTTCACCTCTGC
N3_CCGTCTGTGCCTTCTCATCTGCCGGTCCGTGTGCACTTCGCTCATCCTCTGCACGTTGCATGGAGACCACCGTGAACGCCC	CCGTCTGTGCCTTCTCATCTGCCGGTCCGTGTGCACTTCGCTCATCCTCTGCACGTTGCATGGAGACCACCGTGAACGCCC	12450.9	7.41418	2.21314	6.40092	0.0114061	0.0144728	gain	14.4047	3	..........................................CAT....................................	CCGTCTGTGCCTTCTCATCTGCCGGTCCGTGTGCACTTCGCTTCACCTCTGCACGTTGCATGGAGACCACCGTGAACGCCC	GCACTTCGCTCATCCTCTGC	GCACTTCGCTTCACCTCTGC	GCACTTCGCTCATCCTCTGC	..........CAT.......	3			N5_GCACTATACGTCACCTCTGC	GCACTATACGTCACCTCTGC	1030.15	1.38596	1.61082	0.713533	0.398273	0.439184	nc	0.554133	4	.....ATA.G..........	GCACTTCGCTTCACCTCTGC
N3_CCGTCTGTGCCTTCTCATCTGCCGGTCCGTGTGCACTTCTGTTCACCTCTGCACGTTGCATGGAGACCACCGTTAACGCCC	CCGTCTGTGCCTTCTCATCTGCCGGTCCGTGTGCACTTCTGTTCACCTCTGCACGTTGCATGGAGACCACCGTTAACGCCC	55.7177	3.99677	0.991396	13.2243	0.000276341	0.000747467	gain	14.2227	3	.......................................TG................................T.......	CCGTCTGTGCCTTCTCATCTGCCGGTCCGTGTGCACTTCGCTTCACCTCTGCACGTTGCATGGAGACCACCGTGAACGCCC	GCACTTCTGTTCACCTCTGC	GCACTTCGCTTCACCTCTGC	GCACTTCTGTTCACCTCTGC	.......TG...........	2			N5_GCACTTCGCTGATGGTCTGC	GCACTTCGCTGATGGTCTGC	421.747	1.70264	2.31372	0.512838	0.473913	0.517132	nc	0.552168	5	..........GATGG.....	GCACTTCGCTTCACCTCTGC
N3_CCGTCTGTGCCTTCTCATCTGCCGGTCCGTGTGCACTTTAGTTAACCTCTGCACGTTGCATGGAGACCACCGTGAACGCCC	CCGTCTGTGCCTTCTCATCTGCCGGTCCGTGTGCACTTTAGTTAACCTCTGCACGTTGCATGGAGACCACCGTGAACGCCC	112.074	6.54559	1.93359	7.26432	0.0070338	0.0102377	gain	14.0914	4	......................................TAG..A.....................................	CCGTCTGTGCCTTCTCATCTGCCGGTCCGTGTGCACTTCGCTTCACCTCTGCACGTTGCATGGAGACCACCGTGAACGCCC	GCACTTTAGTTAACCTCTGC	GCACTTCGCTTCACCTCTGC	GCACTTTAGTTAACCTCTGC	......TAG..A........	4			N5_GCACTTCTCGTCACCTCTGC	GCACTTCTCGTCACCTCTGC	2442.88	0.711861	0.520547	1.85164	0.173593	0.198738	nc	0.541348	2	.......T.G..........	GCACTTCGCTTCACCTCTGC
N3_CCGTCTGTGCCTTCTCATCTGCCGGTACGTGTGCACTTCTCATCACCTCTGCACGTTGCATGGAGACCACCGTGAACGCCC	CCGTCTGTGCCTTCTCATCTGCCGGTACGTGTGCACTTCTCATCACCTCTGCACGTTGCATGGAGACCACCGTGAACGCCC	118.094	5.7678	1.64224	8.33973	0.00387874	0.00673213	gain	13.9079	3	..........................A............T.A.......................................	CCGTCTGTGCCTTCTCATCTGCCGGTCCGTGTGCACTTCGCTTCACCTCTGCACGTTGCATGGAGACCACCGTGAACGCCC	GCACTTCTCATCACCTCTGC	GCACTTCGCTTCACCTCTGC	GCACTTCTCATCACCTCTGC	.......T.A..........	2			N5_GCACTATTGTTCACCTCTGC	GCACTATTGTTCACCTCTGC	1358.78	0.835235	0.684621	1.46827	0.225619	0.255499	nc	0.540083	4	.....ATTG...........	GCACTTCGCTTCACCTCTGC
N3_CCGTCTGTGCCTTCTCATCTGCCGGTCCGTGTGCACTTCGCTGTACCTCTGCACGTTGCATGGAGACCACAGTGAACGCCC	CCGTCTGTGCCTTCTCATCTGCCGGTCCGTGTGCACTTCGCTGTACCTCTGCACGTTGCATGGAGACCACAGTGAACGCCC	70.3254	6.22779	1.84218	7.54684	0.00601156	0.00915192	gain	13.832	3	..........................................GT..........................A..........	CCGTCTGTGCCTTCTCATCTGCCGGTCCGTGTGCACTTCGCTTCACCTCTGCACGTTGCATGGAGACCACCGTGAACGCCC	GCACTTCGCTGTACCTCTGC	GCACTTCGCTTCACCTCTGC	GCACTTCGCTGTACCTCTGC	..........GT........	2			N5_GCACTTCGCTGTAGGTCTGC	GCACTTCGCTGTAGGTCTGC	264.079	1.25756	1.38813	0.796291	0.372205	0.412682	nc	0.539767	4	..........GT.GG.....	GCACTTCGCTTCACCTCTGC
N3_CCGTCTGTGCCTTCTCATCTGCCGGTCCGTGTGCACTTTTCTTCACCTCTGCACGTTGCATGGAGACCACCGTGAACGCCC	CCGTCTGTGCCTTCTCATCTGCCGGTCCGTGTGCACTTTTCTTCACCTCTGCACGTTGCATGGAGACCACCGTGAACGCCC	12973	6.99192	2.13737	6.33594	0.0118315	0.0148782	gain	13.4732	2	......................................TT.........................................	CCGTCTGTGCCTTCTCATCTGCCGGTCCGTGTGCACTTCGCTTCACCTCTGCACGTTGCATGGAGACCACCGTGAACGCCC	GCACTTTTCTTCACCTCTGC	GCACTTCGCTTCACCTCTGC	GCACTTTTCTTCACCTCTGC	......TT............	2			N5_GCACTTTCTATCACCTCTGC	GCACTTTCTATCACCTCTGC	2748.97	0.730458	0.545762	1.77276	0.183041	0.209207	nc	0.538677	4	......TCTA..........	GCACTTCGCTTCACCTCTGC
N3_CCGTCTGTGCCTTCTCATATGCCGGTCCGTGTGCACTTCGCTAAACCTCTGCACGTTGCATGGAGACCACCGTGAACGCCC	CCGTCTGTGCCTTCTCATATGCCGGTCCGTGTGCACTTCGCTAAACCTCTGCACGTTGCATGGAGACCACCGTGAACGCCC	27.6476	4.53729	1.25069	10.4818	0.00120558	0.00273656	gain	13.2435	3	..................A.......................AA.....................................	CCGTCTGTGCCTTCTCATCTGCCGGTCCGTGTGCACTTCGCTTCACCTCTGCACGTTGCATGGAGACCACCGTGAACGCCC	GCACTTCGCTAAACCTCTGC	GCACTTCGCTTCACCTCTGC	GCACTTCGCTAAACCTCTGC	..........AA........	2			N5_GCACTTCGCTGAGTCTCTGC	GCACTTCGCTGAGTCTCTGC	543.541	1.58101	2.08561	0.548117	0.459088	0.501909	nc	0.534544	4	..........GAGT......	GCACTTCGCTTCACCTCTGC
N3_CCGTCTGTGCCTTCTCATCTGCCGGTCCGTGTGCACTTCTAATCACCTCTGCACGTTGCATGGAGACCACCGTGAACGCCC	CCGTCTGTGCCTTCTCATCTGCCGGTCCGTGTGCACTTCTAATCACCTCTGCACGTTGCATGGAGACCACCGTGAACGCCC	126.176	2.91287	0.653038	17.472	2.91577e-05	9.09684e-05	gain	13.2106	3	.......................................TAA.......................................	CCGTCTGTGCCTTCTCATCTGCCGGTCCGTGTGCACTTCGCTTCACCTCTGCACGTTGCATGGAGACCACCGTGAACGCCC	GCACTTCTAATCACCTCTGC	GCACTTCGCTTCACCTCTGC	GCACTTCTAATCACCTCTGC	.......TAA..........	3			N5_GCACTTCGCTGAGGTTCTGC	GCACTTCGCTGAGGTTCTGC	604.086	1.56391	2.07378	0.542971	0.461204	0.503903	nc	0.525641	5	..........GAGGT.....	GCACTTCGCTTCACCTCTGC
N3_CCGTCTGTGCCTTCTCATCTGCCGGTCCGTGTGCACTTCTTCTCACCTCTGCACGTTGCATGGAGACCACCGTGAACGCCC	CCGTCTGTGCCTTCTCATCTGCCGGTCCGTGTGCACTTCTTCTCACCTCTGCACGTTGCATGGAGACCACCGTGAACGCCC	9884.68	6.90821	2.15078	6.15475	0.013106	0.0161205	gain	13.0049	3	.......................................TTC.......................................	CCGTCTGTGCCTTCTCATCTGCCGGTCCGTGTGCACTTCGCTTCACCTCTGCACGTTGCATGGAGACCACCGTGAACGCCC	GCACTTCTTCTCACCTCTGC	GCACTTCGCTTCACCTCTGC	GCACTTCTTCTCACCTCTGC	.......TTC..........	3			N5_GCACTTCGCTGCTAATCTGC	GCACTTCGCTGCTAATCTGC	634.925	1.15514	1.22869	0.861397	0.353348	0.39266	nc	0.521888	4	..........G.TAA.....	GCACTTCGCTTCACCTCTGC
N3_CCGTCTGTGCCTTCTCATCTGCCGGTCCGTGTGCACTTAGCACTACCTCTGCACGTTGCATGGAGACCACCGTGAACGCCC	CCGTCTGTGCCTTCTCATCTGCCGGTCCGTGTGCACTTAGCACTACCTCTGCACGTTGCATGGAGACCACCGTGAACGCCC	51.3177	5.9919	1.82982	7.2913	0.00692892	0.0101197	gain	12.9385	4	......................................A..ACT.....................................	CCGTCTGTGCCTTCTCATCTGCCGGTCCGTGTGCACTTCGCTTCACCTCTGCACGTTGCATGGAGACCACCGTGAACGCCC	GCACTTAGCACTACCTCTGC	GCACTTCGCTTCACCTCTGC	GCACTTAGCACTACCTCTGC	......A..ACT........	4			N5_GCACTTTTTATCACCTCTGC	GCACTTTTTATCACCTCTGC	4597.87	0.536905	0.333251	2.58118	0.108141	0.126152	nc	0.518656	4	......TTTA..........	GCACTTCGCTTCACCTCTGC
N3_CCGTCTGTGCCTTCTCATCTGCCGGTCCGTGTGCACTTCGCTGAACCTCTGCACGTTGCATGGAGACCACCGTGAACGCCC	CCGTCTGTGCCTTCTCATCTGCCGGTCCGTGTGCACTTCGCTGAACCTCTGCACGTTGCATGGAGACCACCGTGAACGCCC	30800.1	6.8969	2.16318	6.06946	0.0137539	0.0167076	gain	12.8391	2	..........................................GA.....................................	CCGTCTGTGCCTTCTCATCTGCCGGTCCGTGTGCACTTCGCTTCACCTCTGCACGTTGCATGGAGACCACCGTGAACGCCC	GCACTTCGCTGAACCTCTGC	GCACTTCGCTTCACCTCTGC	GCACTTCGCTGAACCTCTGC	..........GA........	2			N5_GCACTTCGCTCCCTCTCTGC	GCACTTCGCTCCCTCTCTGC	342.88	1.22249	1.37075	0.773108	0.379257	0.419962	nc	0.51475	3	..........C.CT......	GCACTTCGCTTCACCTCTGC
N3_CCGTCTGTGCCTTCTCATCTGCCGGTCCGTGTGCACTTCATTTCACCTCTGCACGTTGCATGGAGACCACCGTGAACGCCC	CCGTCTGTGCCTTCTCATCTGCCGGTCCGTGTGCACTTCATTTCACCTCTGCACGTTGCATGGAGACCACCGTGAACGCCC	11093	5.59929	1.64581	7.79509	0.00523883	0.00829088	gain	12.7707	2	.......................................AT........................................	CCGTCTGTGCCTTCTCATCTGCCGGTCCGTGTGCACTTCGCTTCACCTCTGCACGTTGCATGGAGACCACCGTGAACGCCC	GCACTTCATTTCACCTCTGC	GCACTTCGCTTCACCTCTGC	GCACTTCATTTCACCTCTGC	.......AT...........	2			N5_GCACTTCGCTAGCATTCTGC	GCACTTCGCTAGCATTCTGC	425.707	1.14327	1.22461	0.850103	0.356523	0.395805	nc	0.512085	5	..........AGCAT.....	GCACTTCGCTTCACCTCTGC
N3_CCGTCTGTGCCTTCTCATATGCCGGTCCGTGTGCACTTCGCGAAACCTCTGCACGTTGCATGGAGACCACCGTGAACGCCC	CCGTCTGTGCCTTCTCATATGCCGGTCCGTGTGCACTTCGCGAAACCTCTGCACGTTGCATGGAGACCACCGTGAACGCCC	45.2688	5.96253	1.8374	7.20466	0.00727146	0.0105036	gain	12.7502	4	..................A......................GAA.....................................	CCGTCTGTGCCTTCTCATCTGCCGGTCCGTGTGCACTTCGCTTCACCTCTGCACGTTGCATGGAGACCACCGTGAACGCCC	GCACTTCGCGAAACCTCTGC	GCACTTCGCTTCACCTCTGC	GCACTTCGCGAAACCTCTGC	.........GAA........	3			N5_GCACTTCGCTTCCATTCTGC	GCACTTCGCTTCCATTCTGC	761.716	1.20044	1.34527	0.774426	0.378851	0.419647	nc	0.506023	3	............CAT.....	GCACTTCGCTTCACCTCTGC
N3_CCGTCTGTGCCTTCTAATCTGCCGGTCCGTGTGCACTTCGCCGTACCTCTGCACGTTGCATGGAGACCACCGTGAACGCCC	CCGTCTGTGCCTTCTAATCTGCCGGTCCGTGTGCACTTCGCCGTACCTCTGCACGTTGCATGGAGACCACCGTGAACGCCC	83.1962	6.57235	2.07606	6.35105	0.0117312	0.014811	gain	12.689	4	...............A.........................CGT.....................................	CCGTCTGTGCCTTCTCATCTGCCGGTCCGTGTGCACTTCGCTTCACCTCTGCACGTTGCATGGAGACCACCGTGAACGCCC	GCACTTCGCCGTACCTCTGC	GCACTTCGCTTCACCTCTGC	GCACTTCGCCGTACCTCTGC	.........CGT........	3			N5_GCACTGGGGTTCACCTCTGC	GCACTGGGGTTCACCTCTGC	407.186	1.50754	2.04557	0.520177	0.470766	0.514024	nc	0.493261	3	.....GG.G...........	GCACTTCGCTTCACCTCTGC
N3_CCGTCTGTGCCTTCTAATCTGCCGGTCCGTGTGCACTTCTCGTCACCTCTGCACGTTGCATGGAGACCACCGTGAACGCCC	CCGTCTGTGCCTTCTAATCTGCCGGTCCGTGTGCACTTCTCGTCACCTCTGCACGTTGCATGGAGACCACCGTGAACGCCC	47.3581	6.02903	1.88037	6.97434	0.00826866	0.011456	gain	12.5559	3	...............A.......................T.G.......................................	CCGTCTGTGCCTTCTCATCTGCCGGTCCGTGTGCACTTCGCTTCACCTCTGCACGTTGCATGGAGACCACCGTGAACGCCC	GCACTTCTCGTCACCTCTGC	GCACTTCGCTTCACCTCTGC	GCACTTCTCGTCACCTCTGC	.......T.G..........	2			N5_GCACTTCGCTAACCATCTGC	GCACTTCGCTAACCATCTGC	462.066	1.30242	1.5996	0.641733	0.423084	0.464758	nc	0.48655	4	..........AAC.A.....	GCACTTCGCTTCACCTCTGC
N3_CCGTCTGTGCCTTCTCATCTGCCGGTCCGTGTGCACTTCGATTCACCTCTGCACGTTGCATGGAGACCACCGTGAACGCCC	CCGTCTGTGCCTTCTCATCTGCCGGTCCGTGTGCACTTCGATTCACCTCTGCACGTTGCATGGAGACCACCGTGAACGCCC	22455.1	5.26035	1.55521	7.95684	0.0047906	0.00780379	gain	12.202	1	........................................A........................................	CCGTCTGTGCCTTCTCATCTGCCGGTCCGTGTGCACTTCGCTTCACCTCTGCACGTTGCATGGAGACCACCGTGAACGCCC	GCACTTCGATTCACCTCTGC	GCACTTCGCTTCACCTCTGC	GCACTTCGATTCACCTCTGC	........A...........	1			N5_GCACTTCGCTCCAGATCTGC	GCACTTCGCTCCAGATCTGC	395.16	1.49226	2.07066	0.49783	0.480455	0.523442	nc	0.475057	3	..........C..GA.....	GCACTTCGCTTCACCTCTGC
N3_CCGTCTGTGCCTTCTCATCTGCCGGTCCGTGTGCACTTCCTCTCACCTCTGCACGTTGCATGGAGACCACCGTTAACGCCC	CCGTCTGTGCCTTCTCATCTGCCGGTCCGTGTGCACTTCCTCTCACCTCTGCACGTTGCATGGAGACCACCGTTAACGCCC	102.275	5.08105	1.4968	8.29729	0.00397044	0.00683635	gain	12.2004	4	.......................................CTC...............................T.......	CCGTCTGTGCCTTCTCATCTGCCGGTCCGTGTGCACTTCGCTTCACCTCTGCACGTTGCATGGAGACCACCGTGAACGCCC	GCACTTCCTCTCACCTCTGC	GCACTTCGCTTCACCTCTGC	GCACTTCCTCTCACCTCTGC	.......CTC..........	3			N5_GCACTTCGCTACGAATCTGC	GCACTTCGCTACGAATCTGC	189.311	1.56518	2.28651	0.447456	0.503546	0.546182	nc	0.466364	4	..........A.GAA.....	GCACTTCGCTTCACCTCTGC
N3_CCGTCTGTGCCTTCTCATCTGCCGGTCCGTGTGCACTTCCAGTCACCTCTGCACGTTGCATGGAGACCACCGTGAACGCCC	CCGTCTGTGCCTTCTCATCTGCCGGTCCGTGTGCACTTCCAGTCACCTCTGCACGTTGCATGGAGACCACCGTGAACGCCC	9532.9	6.70077	2.1521	5.89284	0.0152025	0.0181261	gain	12.1826	3	.......................................CAG.......................................	CCGTCTGTGCCTTCTCATCTGCCGGTCCGTGTGCACTTCGCTTCACCTCTGCACGTTGCATGGAGACCACCGTGAACGCCC	GCACTTCCAGTCACCTCTGC	GCACTTCGCTTCACCTCTGC	GCACTTCCAGTCACCTCTGC	.......CAG..........	3			N5_GCACTTCGCTAACGATCTGC	GCACTTCGCTAACGATCTGC	335.565	1.45238	2.04022	0.486857	0.485333	0.528255	nc	0.45599	5	..........AACGA.....	GCACTTCGCTTCACCTCTGC
N3_CCGTCTGTGCCTTCTCATCTGCCGGTCCGTGTGCACTTCAATTCACCTCTGCACGTTGCATGGATACCACCGTGAACGCCC	CCGTCTGTGCCTTCTCATCTGCCGGTCCGTGTGCACTTCAATTCACCTCTGCACGTTGCATGGATACCACCGTGAACGCCC	24.575	3.82132	1.04212	11.4386	0.000719334	0.00176389	gain	12.0107	3	.......................................AA.......................T................	CCGTCTGTGCCTTCTCATCTGCCGGTCCGTGTGCACTTCGCTTCACCTCTGCACGTTGCATGGAGACCACCGTGAACGCCC	GCACTTCAATTCACCTCTGC	GCACTTCGCTTCACCTCTGC	GCACTTCAATTCACCTCTGC	.......AA...........	2			N5_GCACTTCGCTCTTGATCTGC	GCACTTCGCTCTTGATCTGC	515.765	1.48238	2.12836	0.465197	0.495205	0.538334	nc	0.452444	5	..........CTTGA.....	GCACTTCGCTTCACCTCTGC
N3_CCGTCTGTGCCTTCTCATCTGCCGGTCCGTGTGCACTTCGCTCGTCCTCTGCACGTTGCATGGAGACCACCGTGAACGCCC	CCGTCTGTGCCTTCTCATCTGCCGGTCCGTGTGCACTTCGCTCGTCCTCTGCACGTTGCATGGAGACCACCGTGAACGCCC	4286.23	6.47377	2.17303	5.50963	0.018912	0.0218048	gain	11.156	3	..........................................CGT....................................	CCGTCTGTGCCTTCTCATCTGCCGGTCCGTGTGCACTTCGCTTCACCTCTGCACGTTGCATGGAGACCACCGTGAACGCCC	GCACTTCGCTCGTCCTCTGC	GCACTTCGCTTCACCTCTGC	GCACTTCGCTCGTCCTCTGC	..........CGT.......	3			N5_GCACTTAATGTCACCTCTGC	GCACTTAATGTCACCTCTGC	302.741	1.15063	1.36331	0.694387	0.404676	0.446102	nc	0.452072	4	......AATG..........	GCACTTCGCTTCACCTCTGC
N3_CCGTCTGTGCCTTCTCATCTGCCGGTCAGTGTGCACTTCTCGTCACCTCTGCACGTTGCATGGAGACCACCGTGAACGCCC	CCGTCTGTGCCTTCTCATCTGCCGGTCAGTGTGCACTTCTCGTCACCTCTGCACGTTGCATGGAGACCACCGTGAACGCCC	20.6035	4.36723	1.35561	8.41956	0.00371206	0.00653719	gain	10.6141	3	...........................A...........T.G.......................................	CCGTCTGTGCCTTCTCATCTGCCGGTCCGTGTGCACTTCGCTTCACCTCTGCACGTTGCATGGAGACCACCGTGAACGCCC	GCACTTCTCGTCACCTCTGC	GCACTTCGCTTCACCTCTGC	GCACTTCTCGTCACCTCTGC	.......T.G..........	2			N5_GCACTGGAAGTCACCTCTGC	GCACTGGAAGTCACCTCTGC	722.368	0.931815	0.945685	0.954668	0.328534	0.366384	nc	0.450458	5	.....GGAAG..........	GCACTTCGCTTCACCTCTGC
N3_CCGTCTGTGCCTTCTCATCTGCAGGTCCGTGTGCACTTCAAATCACCTCTGCACGTTGCATGGAGACCACCGTGAACGCCC	CCGTCTGTGCCTTCTCATCTGCAGGTCCGTGTGCACTTCAAATCACCTCTGCACGTTGCATGGAGACCACCGTGAACGCCC	47.9486	5.67015	1.91755	6.06473	0.0137908	0.0167418	gain	10.5488	4	......................A................AAA.......................................	CCGTCTGTGCCTTCTCATCTGCCGGTCCGTGTGCACTTCGCTTCACCTCTGCACGTTGCATGGAGACCACCGTGAACGCCC	GCACTTCAAATCACCTCTGC	GCACTTCGCTTCACCTCTGC	GCACTTCAAATCACCTCTGC	.......AAA..........	3			N5_GCACTTCGCTTACACTCTGC	GCACTTCGCTTACACTCTGC	428.268	1.44635	2.06954	0.469353	0.493285	0.536572	nc	0.443887	3	...........ACA......	GCACTTCGCTTCACCTCTGC
N3_CCGTCTGTGCCTTCTCATCTGCCGGTACGTGTGCACTTCGCTGTTCCTCTGCACGTTGCATGGAGACCACCGTGAACGCCC	CCGTCTGTGCCTTCTCATCTGCCGGTACGTGTGCACTTCGCTGTTCCTCTGCACGTTGCATGGAGACCACCGTGAACGCCC	63.1627	5.89942	2.02277	5.71068	0.016862	0.0197655	gain	10.4602	4	..........................A...............GTT....................................	CCGTCTGTGCCTTCTCATCTGCCGGTCCGTGTGCACTTCGCTTCACCTCTGCACGTTGCATGGAGACCACCGTGAACGCCC	GCACTTCGCTGTTCCTCTGC	GCACTTCGCTTCACCTCTGC	GCACTTCGCTGTTCCTCTGC	..........GTT.......	3			N5_GCACTGGGAGTCACCTCTGC	GCACTGGGAGTCACCTCTGC	441.085	1.42548	2.06881	0.45668	0.49918	0.542299	nc	0.430128	4	.....GG.AG..........	GCACTTCGCTTCACCTCTGC
N3_CCGTCTGTGCCTTCTCATCTGCCGGTCCGTGTGCACTTCGTGTCACCTCTGCACGTTGCATGGAGACCACCGTTAACGCCC	CCGTCTGTGCCTTCTCATCTGCCGGTCCGTGTGCACTTCGTGTCACCTCTGCACGTTGCATGGAGACCACCGTTAACGCCC	82.9042	5.15442	1.68012	6.72823	0.00948988	0.0126762	gain	10.426	3	........................................TG...............................T.......	CCGTCTGTGCCTTCTCATCTGCCGGTCCGTGTGCACTTCGCTTCACCTCTGCACGTTGCATGGAGACCACCGTGAACGCCC	GCACTTCGTGTCACCTCTGC	GCACTTCGCTTCACCTCTGC	GCACTTCGTGTCACCTCTGC	........TG..........	2			N5_GCACTTCGCTCTCACTCTGC	GCACTTCGCTCTCACTCTGC	490.447	1.10003	1.31434	0.684307	0.408108	0.44931	nc	0.428161	4	..........CTCA......	GCACTTCGCTTCACCTCTGC
N3_CCGTCTGTGCCTTCTCATCTGCCGGTCCGTGTGCACTTCGATTCACCTCTGCACGTTGCATGGAGACCACCGTTAACGCCC	CCGTCTGTGCCTTCTCATCTGCCGGTCCGTGTGCACTTCGATTCACCTCTGCACGTTGCATGGAGACCACCGTTAACGCCC	126.517	4.96976	1.60362	6.94822	0.00839026	0.0115852	gain	10.3183	2	........................................A................................T.......	CCGTCTGTGCCTTCTCATCTGCCGGTCCGTGTGCACTTCGCTTCACCTCTGCACGTTGCATGGAGACCACCGTGAACGCCC	GCACTTCGATTCACCTCTGC	GCACTTCGCTTCACCTCTGC	GCACTTCGATTCACCTCTGC	........A...........	1			N5_GCACTTCGCTATACGTCTGC	GCACTTCGCTATACGTCTGC	260.453	1.42185	2.078	0.450509	0.502094	0.544778	nc	0.42544	3	..........AT..G.....	GCACTTCGCTTCACCTCTGC
N3_CCGTCTGTGCCTTCTCATCTGCCGGTCCGTGTGCACTTCACCTCACCTCTGCACGTTGCATGGAGACCACCGTGAACGCCC	CCGTCTGTGCCTTCTCATCTGCCGGTCCGTGTGCACTTCACCTCACCTCTGCACGTTGCATGGAGACCACCGTGAACGCCC	9834.51	6.17227	2.15372	5.2411	0.0220593	0.0250005	gain	10.2238	2	.......................................A.C.......................................	CCGTCTGTGCCTTCTCATCTGCCGGTCCGTGTGCACTTCGCTTCACCTCTGCACGTTGCATGGAGACCACCGTGAACGCCC	GCACTTCACCTCACCTCTGC	GCACTTCGCTTCACCTCTGC	GCACTTCACCTCACCTCTGC	.......A.C..........	2			N5_GCACTTCGCTCGTATTCTGC	GCACTTCGCTCGTATTCTGC	535.161	1.08347	1.28761	0.692096	0.405452	0.446814	nc	0.424786	5	..........CGTAT.....	GCACTTCGCTTCACCTCTGC
N3_CCGTCTGTGCCTTCTCATCTGCCGGTCCGTGTGCACTTCAACTCACCTCTGCACGTTGCATGGAGACCACCGTGAACGCCC	CCGTCTGTGCCTTCTCATCTGCCGGTCCGTGTGCACTTCAACTCACCTCTGCACGTTGCATGGAGACCACCGTGAACGCCC	7865.78	6.11185	2.14962	5.18808	0.0227423	0.0257239	gain	10.0428	3	.......................................AAC.......................................	CCGTCTGTGCCTTCTCATCTGCCGGTCCGTGTGCACTTCGCTTCACCTCTGCACGTTGCATGGAGACCACCGTGAACGCCC	GCACTTCAACTCACCTCTGC	GCACTTCGCTTCACCTCTGC	GCACTTCAACTCACCTCTGC	.......AAC..........	3			N5_GCACTTCGCTCAACGTCTGC	GCACTTCGCTCAACGTCTGC	351.511	1.41744	2.06917	0.451611	0.501571	0.544382	nc	0.424762	3	..........CA..G.....	GCACTTCGCTTCACCTCTGC
N3_CCGTCTGTGCCTTCTCATCTGCCGGTCAGTGTGCACTTTAGTTCACCTCTGCACGTTGCATGGAGACCACCGTGAACGCCC	CCGTCTGTGCCTTCTCATCTGCCGGTCAGTGTGCACTTTAGTTCACCTCTGCACGTTGCATGGAGACCACCGTGAACGCCC	37.0845	5.71641	2.01874	5.54636	0.0185191	0.0214183	gain	9.90299	4	...........................A..........TAG........................................	CCGTCTGTGCCTTCTCATCTGCCGGTCCGTGTGCACTTCGCTTCACCTCTGCACGTTGCATGGAGACCACCGTGAACGCCC	GCACTTTAGTTCACCTCTGC	GCACTTCGCTTCACCTCTGC	GCACTTTAGTTCACCTCTGC	......TAG...........	3			N5_GCACTTCGCTATAAGTCTGC	GCACTTCGCTATAAGTCTGC	364.921	1.09329	1.3106	0.680159	0.409532	0.450159	nc	0.423882	4	..........AT.AG.....	GCACTTCGCTTCACCTCTGC
N3_CCGTCTGTGCCTTCTCATCTGCCTGTCCGTGTGCACTTCTTATCACCTCTGCACGTTGCATGGAGACCACCGTGAACGCCC	CCGTCTGTGCCTTCTCATCTGCCTGTCCGTGTGCACTTCTTATCACCTCTGCACGTTGCATGGAGACCACCGTGAACGCCC	27.8393	3.79763	1.14916	9.16049	0.00247296	0.00486741	gain	9.8996	4	.......................T...............TTA.......................................	CCGTCTGTGCCTTCTCATCTGCCGGTCCGTGTGCACTTCGCTTCACCTCTGCACGTTGCATGGAGACCACCGTGAACGCCC	GCACTTCTTATCACCTCTGC	GCACTTCGCTTCACCTCTGC	GCACTTCTTATCACCTCTGC	.......TTA..........	3			N5_GCACTACACCTCACCTCTGC	GCACTACACCTCACCTCTGC	501.009	1.03988	1.21533	0.717018	0.397124	0.438362	nc	0.417069	3	.....A.A.C..........	GCACTTCGCTTCACCTCTGC
N3_CCGTCTGTGCCTTCTCATCTGCCGGTCCGTGTGCACTTCGCTCTACCTCTGCACGTTGCATGGATACCACCGTGAACGCCC	CCGTCTGTGCCTTCTCATCTGCCGGTCCGTGTGCACTTCGCTCTACCTCTGCACGTTGCATGGATACCACCGTGAACGCCC	42.0708	5.47418	1.91892	5.74739	0.0165132	0.0194132	gain	9.75591	3	..........................................CT....................T................	CCGTCTGTGCCTTCTCATCTGCCGGTCCGTGTGCACTTCGCTTCACCTCTGCACGTTGCATGGAGACCACCGTGAACGCCC	GCACTTCGCTCTACCTCTGC	GCACTTCGCTTCACCTCTGC	GCACTTCGCTCTACCTCTGC	..........CT........	2			N5_GCACTTCGCTAGCCTTCTGC	GCACTTCGCTAGCCTTCTGC	490.924	1.38367	2.03522	0.445584	0.50444	0.546979	nc	0.411214	4	..........AGC.T.....	GCACTTCGCTTCACCTCTGC
N3_CCGTCTGTGCCTTCTCATCTGCCGGTCCGTGTGCACTTCAATTCACCTCTGCACGTTGCATGGAGACCACCGTGAACGCCC	CCGTCTGTGCCTTCTCATCTGCCGGTCCGTGTGCACTTCAATTCACCTCTGCACGTTGCATGGAGACCACCGTGAACGCCC	18395.4	5.90226	2.14035	4.97631	0.0256968	0.0287165	gain	9.38531	2	.......................................AA........................................	CCGTCTGTGCCTTCTCATCTGCCGGTCCGTGTGCACTTCGCTTCACCTCTGCACGTTGCATGGAGACCACCGTGAACGCCC	GCACTTCAATTCACCTCTGC	GCACTTCGCTTCACCTCTGC	GCACTTCAATTCACCTCTGC	.......AA...........	2			N5_GCACTATACCTCACCTCTGC	GCACTATACCTCACCTCTGC	815.799	0.575502	0.44616	1.65338	0.198499	0.225932	nc	0.404141	4	.....ATA.C..........	GCACTTCGCTTCACCTCTGC
N3_CCGTCTGTGCCTTCTCATCTGCCGGTCCGTGTGCACTTCGCCCAACCTCTGCACGTTGCATGGAGACCACCGTTAACGCCC	CCGTCTGTGCCTTCTCATCTGCCGGTCCGTGTGCACTTCGCCCAACCTCTGCACGTTGCATGGAGACCACCGTTAACGCCC	82.8079	5.07198	1.79555	5.73062	0.0166716	0.0195642	gain	9.0181	4	.........................................CCA.............................T.......	CCGTCTGTGCCTTCTCATCTGCCGGTCCGTGTGCACTTCGCTTCACCTCTGCACGTTGCATGGAGACCACCGTGAACGCCC	GCACTTCGCCCAACCTCTGC	GCACTTCGCTTCACCTCTGC	GCACTTCGCCCAACCTCTGC	.........CCA........	3			N5_GCACTTCTCATAACCTCTGC	GCACTTCTCATAACCTCTGC	9.74596	1.17629	1.56836	0.547013	0.459541	0.502245	nc	0.397205	3	.......T.A.A........	GCACTTCGCTTCACCTCTGC
N3_CCGTCTGTGCCTTCTAATCTGCCGGTCCGTGTGCACTTCGATTCACCTCTGCACGTTGCATGGAGACCACCGTGAACGCCC	CCGTCTGTGCCTTCTAATCTGCCGGTCCGTGTGCACTTCGATTCACCTCTGCACGTTGCATGGAGACCACCGTGAACGCCC	73.7802	4.63357	1.59799	6.31187	0.0119933	0.0149827	gain	8.90137	2	...............A........................A........................................	CCGTCTGTGCCTTCTCATCTGCCGGTCCGTGTGCACTTCGCTTCACCTCTGCACGTTGCATGGAGACCACCGTGAACGCCC	GCACTTCGATTCACCTCTGC	GCACTTCGCTTCACCTCTGC	GCACTTCGATTCACCTCTGC	........A...........	1			N5_GCACTTCGCTTCCTTTCTGC	GCACTTCGCTTCCTTTCTGC	667.977	1.38345	2.13712	0.403954	0.525055	0.567368	nc	0.387083	3	............CTT.....	GCACTTCGCTTCACCTCTGC
N3_CCGTCTGTGCCTTCTCATCTGCCGGTCCGTGTGATGTTCGCTTCACCTCTGCACGTTGCATGGAGACCACCGTGAACGCCC	CCGTCTGTGCCTTCTCATCTGCCGGTCCGTGTGATGTTCGCTTCACCTCTGCACGTTGCATGGAGACCACCGTGAACGCCC	15717.3	5.82958	2.1941	4.65128	0.0310303	0.034283	gain	8.79226	3	.................................ATG.............................................	CCGTCTGTGCCTTCTCATCTGCCGGTCCGTGTGCACTTCGCTTCACCTCTGCACGTTGCATGGAGACCACCGTGAACGCCC	GATGTTCGCTTCACCTCTGC	GCACTTCGCTTCACCTCTGC	GATGTTCGCTTCACCTCTGC	.ATG................	3			N5_GCACTTCACATCACCTCTGC	GCACTTCACATCACCTCTGC	2251.46	0.48506	0.344587	1.97248	0.160185	0.184184	nc	0.385806	2	.......A.A..........	GCACTTCGCTTCACCTCTGC
N3_CCGTCTGTGCCTTCTCATCTGCCTGTCCGTGTGCACTTCGCTGTACCTCTGCACGTTGCATGGAGACCACCGTGAACGCCC	CCGTCTGTGCCTTCTCATCTGCCTGTCCGTGTGCACTTCGCTGTACCTCTGCACGTTGCATGGAGACCACCGTGAACGCCC	44.2936	5.23941	1.95811	5.12487	0.0235854	0.0265777	gain	8.5264	3	.......................T..................GT.....................................	CCGTCTGTGCCTTCTCATCTGCCGGTCCGTGTGCACTTCGCTTCACCTCTGCACGTTGCATGGAGACCACCGTGAACGCCC	GCACTTCGCTGTACCTCTGC	GCACTTCGCTTCACCTCTGC	GCACTTCGCTGTACCTCTGC	..........GT........	2			N5_GCACTTCGCTCAGTGTCTGC	GCACTTCGCTCAGTGTCTGC	351.413	1.05016	1.31456	0.624801	0.429269	0.471102	nc	0.385694	5	..........CAGTG.....	GCACTTCGCTTCACCTCTGC
N3_CCGTCTGTGCCTTCTCATCTGCCGGTCCGTGTGCACTTCGGTTCACCTCTGCACGTTGCATGGAGACCACCGTGAACGCCC	CCGTCTGTGCCTTCTCATCTGCCGGTCCGTGTGCACTTCGGTTCACCTCTGCACGTTGCATGGAGACCACCGTGAACGCCC	17390.9	5.74452	2.20762	4.49726	0.0339492	0.0373058	gain	8.43967	1	........................................G........................................	CCGTCTGTGCCTTCTCATCTGCCGGTCCGTGTGCACTTCGCTTCACCTCTGCACGTTGCATGGAGACCACCGTGAACGCCC	GCACTTCGGTTCACCTCTGC	GCACTTCGCTTCACCTCTGC	GCACTTCGGTTCACCTCTGC	........G...........	1			N5_GCACTTCGCTTGTCATCTGC	GCACTTCGCTTGTCATCTGC	456.168	1.35518	2.06697	0.414973	0.519456	0.561847	nc	0.385481	3	...........GT.A.....	GCACTTCGCTTCACCTCTGC
N3_CAGTCTGTGCCTTCTCATCTGCCGGTCCGTGTGCACTTCTCTTCACCTCTGCACGTTGCATGGAGACCACCGTGAACGCCC	CAGTCTGTGCCTTCTCATCTGCCGGTCCGTGTGCACTTCTCTTCACCTCTGCACGTTGCATGGAGACCACCGTGAACGCCC	33.106	3.57767	1.15225	8.10327	0.00441856	0.00739491	gain	8.42442	2	.A.....................................T.........................................	CCGTCTGTGCCTTCTCATCTGCCGGTCCGTGTGCACTTCGCTTCACCTCTGCACGTTGCATGGAGACCACCGTGAACGCCC	GCACTTCTCTTCACCTCTGC	GCACTTCGCTTCACCTCTGC	GCACTTCTCTTCACCTCTGC	.......T............	1			N5_GCACTTCGCTCCTAGTCTGC	GCACTTCGCTCCTAGTCTGC	344.63	1.03822	1.28936	0.634949	0.425546	0.467165	nc	0.385234	4	..........C.TAG.....	GCACTTCGCTTCACCTCTGC
N3_CCGTCTGTGCCTTCTAATCTGCCGGTCCGTGTGCACTTCGCTAATCCTCTGCACGTTGCATGGAGACCACCGTGAACGCCC	CCGTCTGTGCCTTCTAATCTGCCGGTCCGTGTGCACTTCGCTAATCCTCTGCACGTTGCATGGAGACCACCGTGAACGCCC	68.179	5.54744	2.13494	4.65218	0.0310141	0.034277	gain	8.36799	4	...............A..........................AAT....................................	CCGTCTGTGCCTTCTCATCTGCCGGTCCGTGTGCACTTCGCTTCACCTCTGCACGTTGCATGGAGACCACCGTGAACGCCC	GCACTTCGCTAATCCTCTGC	GCACTTCGCTTCACCTCTGC	GCACTTCGCTAATCCTCTGC	..........AAT.......	3			N5_GCACTTCGCTCGAGTTCTGC	GCACTTCGCTCGAGTTCTGC	400.961	1.07753	1.39135	0.58646	0.443791	0.486111	nc	0.380175	4	..........CG.GT.....	GCACTTCGCTTCACCTCTGC
N3_CCGTCTGTGCCTTCTCATCTGCCGGTCCGTGTGCACTTCATGTAACCTCTGCACGTTGCATGGAGACCACCGTGAACGCCC	CCGTCTGTGCCTTCTCATCTGCCGGTCCGTGTGCACTTCATGTAACCTCTGCACGTTGCATGGAGACCACCGTGAACGCCC	30.0049	3.67522	1.22141	7.56932	0.00593702	0.00906026	gain	8.18263	4	.......................................ATG.A.....................................	CCGTCTGTGCCTTCTCATCTGCCGGTCCGTGTGCACTTCGCTTCACCTCTGCACGTTGCATGGAGACCACCGTGAACGCCC	GCACTTCATGTAACCTCTGC	GCACTTCGCTTCACCTCTGC	GCACTTCATGTAACCTCTGC	.......ATG.A........	4			N5_GCACTTCGCTAATTTTCTGC	GCACTTCGCTAATTTTCTGC	874.657	0.777465	0.796464	0.941644	0.331856	0.369969	nc	0.372445	5	..........AATTT.....	GCACTTCGCTTCACCTCTGC
N3_ACGTCTGTGCCTTCTCATCTGCCGGTCCGTGTGCACTTCCTCTCACCTCTGCACGTTGCATGGAGACCACCGTGAACGCCC	ACGTCTGTGCCTTCTCATCTGCCGGTCCGTGTGCACTTCCTCTCACCTCTGCACGTTGCATGGAGACCACCGTGAACGCCC	31.5845	5.46979	2.21814	4.27157	0.0387551	0.0425056	gain	7.72154	4	A......................................CTC.......................................	CCGTCTGTGCCTTCTCATCTGCCGGTCCGTGTGCACTTCGCTTCACCTCTGCACGTTGCATGGAGACCACCGTGAACGCCC	GCACTTCCTCTCACCTCTGC	GCACTTCGCTTCACCTCTGC	GCACTTCCTCTCACCTCTGC	.......CTC..........	3			N5_GCACTTTCAATCACATCTGC	GCACTTTCAATCACATCTGC	5.28605	1.13053	1.59823	0.511728	0.474392	0.517491	nc	0.366136	5	......TCAA....A.....	GCACTTCGCTTCACCTCTGC
N3_CCGTCTGTGCCTTCTCATCTGCCGGTCCGTGTTGACTTCGCTTCACCTCTGCACGTTGCATGGAGACCACCGTGAACGCCC	CCGTCTGTGCCTTCTCATCTGCCGGTCCGTGTTGACTTCGCTTCACCTCTGCACGTTGCATGGAGACCACCGTGAACGCCC	21859.1	5.44491	2.18265	4.25244	0.0391939	0.0429199	gain	7.6598	2	................................TG...............................................	CCGTCTGTGCCTTCTCATCTGCCGGTCCGTGTGCACTTCGCTTCACCTCTGCACGTTGCATGGAGACCACCGTGAACGCCC	TGACTTCGCTTCACCTCTGC	GCACTTCGCTTCACCTCTGC	TGACTTCGCTTCACCTCTGC	TG..................	2			N5_GCACTGGAGATCACCTCTGC	GCACTGGAGATCACCTCTGC	582.436	1.03262	1.33927	0.582325	0.445402	0.48772	nc	0.362707	5	.....GGAGA..........	GCACTTCGCTTCACCTCTGC
N3_CCGTCTGTGCCTTCTCATCTGCCGGTCCGTGTGCACTTCTCATCACCTCTGCACGTTGCATGGATACCACCGTGAACGCCC	CCGTCTGTGCCTTCTCATCTGCCGGTCCGTGTGCACTTCTCATCACCTCTGCACGTTGCATGGATACCACCGTGAACGCCC	42.3563	5.29533	2.18653	4.16585	0.0412468	0.045082	gain	7.33196	3	.......................................T.A......................T................	CCGTCTGTGCCTTCTCATCTGCCGGTCCGTGTGCACTTCGCTTCACCTCTGCACGTTGCATGGAGACCACCGTGAACGCCC	GCACTTCTCATCACCTCTGC	GCACTTCGCTTCACCTCTGC	GCACTTCTCATCACCTCTGC	.......T.A..........	2			N5_GCACTTATCGTCACCTCTGC	GCACTTATCGTCACCTCTGC	664.784	1.05546	1.39397	0.561024	0.453848	0.496338	nc	0.362116	3	......AT.G..........	GCACTTCGCTTCACCTCTGC
N3_CCGTCTGTGCCTTCTCATCTGCCGGTCCGTGTGCACTTTAGTTCACCTCTGCACGTTGCATGGAGACCACCGTTAACGCCC	CCGTCTGTGCCTTCTCATCTGCCGGTCCGTGTGCACTTTAGTTCACCTCTGCACGTTGCATGGAGACCACCGTTAACGCCC	73.4981	4.16675	1.63484	5.06969	0.0243477	0.0272908	gain	6.72322	4	......................................TAG................................T.......	CCGTCTGTGCCTTCTCATCTGCCGGTCCGTGTGCACTTCGCTTCACCTCTGCACGTTGCATGGAGACCACCGTGAACGCCC	GCACTTTAGTTCACCTCTGC	GCACTTCGCTTCACCTCTGC	GCACTTTAGTTCACCTCTGC	......TAG...........	3			N5_CATCGTCGCTTCACCTCTGC	CATCGTCGCTTCACCTCTGC	183.204	1.3656	2.28615	0.344386	0.557308	0.600339	nc	0.346733	4	CAT.G...............	GCACTTCGCTTCACCTCTGC
N3_CCGTCTGTGCCTTCTCATCTGCCGGTCCGTGTGCACTTCGCTGAACCTCTGCACGTTGCATGGAGACCACCGTTAACGCCC	CCGTCTGTGCCTTCTCATCTGCCGGTCCGTGTGCACTTCGCTGAACCTCTGCACGTTGCATGGAGACCACCGTTAACGCCC	145.026	4.7848	2.01274	4.13549	0.041993	0.0458739	gain	6.58782	3	..........................................GA.............................T.......	CCGTCTGTGCCTTCTCATCTGCCGGTCCGTGTGCACTTCGCTTCACCTCTGCACGTTGCATGGAGACCACCGTGAACGCCC	GCACTTCGCTGAACCTCTGC	GCACTTCGCTTCACCTCTGC	GCACTTCGCTGAACCTCTGC	..........GA........	2			N5_GCACTTCGCTAGGTATCTGC	GCACTTCGCTAGGTATCTGC	510.667	1.38135	2.44829	0.306883	0.579599	0.620472	nc	0.327205	5	..........AGGTA.....	GCACTTCGCTTCACCTCTGC
N3_CCGTCTGTGCCTTCTCATCTGCCGGTCCGTGTGCACTTCGGTTAACCTCTGCACGTTGCATGGAGACCACCGTGAACGCCC	CCGTCTGTGCCTTCTCATCTGCCGGTCCGTGTGCACTTCGGTTAACCTCTGCACGTTGCATGGAGACCACCGTGAACGCCC	57.563	4.09495	1.65221	4.83749	0.0278474	0.0309577	gain	6.36853	2	........................................G..A.....................................	CCGTCTGTGCCTTCTCATCTGCCGGTCCGTGTGCACTTCGCTTCACCTCTGCACGTTGCATGGAGACCACCGTGAACGCCC	GCACTTCGGTTAACCTCTGC	GCACTTCGCTTCACCTCTGC	GCACTTCGGTTAACCTCTGC	........G..A........	2			N5_GCACTTCGCTGTACCTCTGC	GCACTTCGCTGTACCTCTGC	1138.97	0.936409	1.22718	0.572344	0.449329	0.491552	nc	0.325342	2	..........GT........	GCACTTCGCTTCACCTCTGC
N3_CCGTCTGTGCCTTCTCATCTGCCGGTACGTGTGCACTTCGATTCACCTCTGCACGTTGCATGGAGACCACCGTGAACGCCC	CCGTCTGTGCCTTCTCATCTGCCGGTACGTGTGCACTTCGATTCACCTCTGCACGTTGCATGGAGACCACCGTGAACGCCC	64.5648	3.78119	1.49143	5.21158	0.022437	0.0253946	gain	6.23531	2	..........................A.............A........................................	CCGTCTGTGCCTTCTCATCTGCCGGTCCGTGTGCACTTCGCTTCACCTCTGCACGTTGCATGGAGACCACCGTGAACGCCC	GCACTTCGATTCACCTCTGC	GCACTTCGCTTCACCTCTGC	GCACTTCGATTCACCTCTGC	........A...........	1			N5_GCACTACCTTTCACCTCTGC	GCACTACCTTTCACCTCTGC	626.027	1.2649	2.11486	0.346844	0.555905	0.599015	nc	0.322549	3	.....A.CT...........	GCACTTCGCTTCACCTCTGC
N3_CCGTCTGTGCCTTCTCATCTGCCGGTCCGTGTCAACTTCGCTTCACCTCTGCACGTTGCATGGAGACCACCGTGAACGCCC	CCGTCTGTGCCTTCTCATCTGCCGGTCCGTGTCAACTTCGCTTCACCTCTGCACGTTGCATGGAGACCACCGTGAACGCCC	16848.1	4.87404	2.16709	3.65063	0.056048	0.0609435	gain	6.09957	2	................................CA...............................................	CCGTCTGTGCCTTCTCATCTGCCGGTCCGTGTGCACTTCGCTTCACCTCTGCACGTTGCATGGAGACCACCGTGAACGCCC	CAACTTCGCTTCACCTCTGC	GCACTTCGCTTCACCTCTGC	CAACTTCGCTTCACCTCTGC	CA..................	2			N5_GCACTTCGCTTCGGGTCTGC	GCACTTCGCTTCGGGTCTGC	216.873	1.54544	3.04794	0.245713	0.62011	0.660148	nc	0.320727	3	............GGG.....	GCACTTCGCTTCACCTCTGC
N3_CCGTCTGTGCCTTCTCATCTGCCGGTCCGTATATCCTTCGCTTCACCTCTGCACGTTGCATGGAGACCACCGTGAACGCCC	CCGTCTGTGCCTTCTCATCTGCCGGTCCGTATATCCTTCGCTTCACCTCTGCACGTTGCATGGAGACCACCGTGAACGCCC	72.7752	5.7256	2.78534	2.84104	0.0918849	0.0992451	gain	5.93605	4	..............................A.ATC..............................................	CCGTCTGTGCCTTCTCATCTGCCGGTCCGTGTGCACTTCGCTTCACCTCTGCACGTTGCATGGAGACCACCGTGAACGCCC	ATCCTTCGCTTCACCTCTGC	GCACTTCGCTTCACCTCTGC	ATCCTTCGCTTCACCTCTGC	ATC.................	3			N5_GCACTTCGCTCTAGATCTGC	GCACTTCGCTCTAGATCTGC	564.26	1.1019	1.66796	0.426235	0.513842	0.556299	nc	0.318638	4	..........CT.GA.....	GCACTTCGCTTCACCTCTGC
N3_CCGTCTGTGCCTTCTCATCTGCCTGTCCGTGTGCACTTCAATTCACCTCTGCACGTTGCATGGAGACCACCGTGAACGCCC	CCGTCTGTGCCTTCTCATCTGCCTGTCCGTGTGCACTTCAATTCACCTCTGCACGTTGCATGGAGACCACCGTGAACGCCC	61.6714	4.22326	1.85276	4.02957	0.0447094	0.0488075	gain	5.69972	3	.......................T...............AA........................................	CCGTCTGTGCCTTCTCATCTGCCGGTCCGTGTGCACTTCGCTTCACCTCTGCACGTTGCATGGAGACCACCGTGAACGCCC	GCACTTCAATTCACCTCTGC	GCACTTCGCTTCACCTCTGC	GCACTTCAATTCACCTCTGC	.......AA...........	2			N5_GCACTTCGCTAATCCTCTGC	GCACTTCGCTAATCCTCTGC	1099.99	0.44633	0.346526	1.65318	0.198527	0.225932	nc	0.313405	3	..........AAT.......	GCACTTCGCTTCACCTCTGC
N3_CCGTCTGTGCCTTCTCATCTGCAGGTCCGTGTGCACTTCGCACAACCTCTGCACGTTGCATGGAGACCACCGTGAACGCCC	CCGTCTGTGCCTTCTCATCTGCAGGTCCGTGTGCACTTCGCACAACCTCTGCACGTTGCATGGAGACCACCGTGAACGCCC	57.6798	4.02358	1.74279	4.21924	0.0399682	0.0437601	gain	5.62611	4	......................A..................ACA.....................................	CCGTCTGTGCCTTCTCATCTGCCGGTCCGTGTGCACTTCGCTTCACCTCTGCACGTTGCATGGAGACCACCGTGAACGCCC	GCACTTCGCACAACCTCTGC	GCACTTCGCTTCACCTCTGC	GCACTTCGCACAACCTCTGC	.........ACA........	3			N5_GCACTTCGCTTTCCCTCTGC	GCACTTCGCTTTCCCTCTGC	983.844	0.971459	1.35277	0.506284	0.476752	0.519572	nc	0.312526	2	...........TC.......	GCACTTCGCTTCACCTCTGC
N3_CCGTCTGTGCCTTCTCATCTGCCGGTCCGTGTGCACTTCGCTAAACCTCTGCACGTTGCATGGAGACCACCGTGAACGCAC	CCGTCTGTGCCTTCTCATCTGCCGGTCCGTGTGCACTTCGCTAAACCTCTGCACGTTGCATGGAGACCACCGTGAACGCAC	36.3672	5.13681	2.50321	3.01576	0.0824588	0.0891858	gain	5.56708	3	..........................................AA...................................A.	CCGTCTGTGCCTTCTCATCTGCCGGTCCGTGTGCACTTCGCTTCACCTCTGCACGTTGCATGGAGACCACCGTGAACGCCC	GCACTTCGCTAAACCTCTGC	GCACTTCGCTTCACCTCTGC	GCACTTCGCTAAACCTCTGC	..........AA........	2			N5_GCACTTCGCTGGATATCTGC	GCACTTCGCTGGATATCTGC	332.332	1.04273	1.54736	0.444658	0.504883	0.547287	nc	0.309491	4	..........GG.TA.....	GCACTTCGCTTCACCTCTGC
N3_CCGTCTGTGCCTTCTCATCTGCAGGTCGGTGTGCACTTCGCTTCACCTCTGCACGTTGCATGGAGACCACCGTGAACGCCC	CCGTCTGTGCCTTCTCATCTGCAGGTCGGTGTGCACTTCGCTTCACCTCTGCACGTTGCATGGAGACCACCGTGAACGCCC	15.7457	3.48351	1.52773	4.46229	0.034651	0.0380571	gain	5.08691	2	......................A....G.....................................................	CCGTCTGTGCCTTCTCATCTGCCGGTCCGTGTGCACTTCGCTTCACCTCTGCACGTTGCATGGAGACCACCGTGAACGCCC	GCACTTCGCTTCACCTCTGC	GCACTTCGCTTCACCTCTGC	GCACTTCGCTTCACCTCTGC	....................	0			N5_GCACTTCGCTATAGGTCTGC	GCACTTCGCTATAGGTCTGC	389.477	0.93883	1.29191	0.519156	0.471202	0.514337	nc	0.306803	4	..........AT.GG.....	GCACTTCGCTTCACCTCTGC
N3_CCGTCTGTGCCTTCTCATCTGCCGGTCCGTGTGCACTTCGCTCGACCTCTGCACGTTGCATGGAGACCACCGTTAACGCCC	CCGTCTGTGCCTTCTCATCTGCCGGTCCGTGTGCACTTCGCTCGACCTCTGCACGTTGCATGGAGACCACCGTTAACGCCC	35.2378	4.86303	2.52431	2.72238	0.0989502	0.106749	gain	4.88532	3	..........................................CG.............................T.......	CCGTCTGTGCCTTCTCATCTGCCGGTCCGTGTGCACTTCGCTTCACCTCTGCACGTTGCATGGAGACCACCGTGAACGCCC	GCACTTCGCTCGACCTCTGC	GCACTTCGCTTCACCTCTGC	GCACTTCGCTCGACCTCTGC	..........CG........	2			N5_GCACTATGAGTCACCTCTGC	GCACTATGAGTCACCTCTGC	749.64	0.98611	1.4335	0.464319	0.495612	0.538594	nc	0.300623	4	.....AT.AG..........	GCACTTCGCTTCACCTCTGC
N3_CCGTCTGTGCCTTCTCATCTGCCGGTCCGTGTGCACTTCGCTTTTCCTCTGCACGTTGCATGGAGACCACCGTGAACGCCC	CCGTCTGTGCCTTCTCATCTGCCGGTCCGTGTGCACTTCGCTTTTCCTCTGCACGTTGCATGGAGACCACCGTGAACGCCC	3739.6	4.60717	2.33106	2.89244	0.0889962	0.0961579	gain	4.84042	2	...........................................TT....................................	CCGTCTGTGCCTTCTCATCTGCCGGTCCGTGTGCACTTCGCTTCACCTCTGCACGTTGCATGGAGACCACCGTGAACGCCC	GCACTTCGCTTTTCCTCTGC	GCACTTCGCTTCACCTCTGC	GCACTTCGCTTTTCCTCTGC	...........TT.......	2			N5_GCACTTCGCTTGGGATCTGC	GCACTTCGCTTGGGATCTGC	348.703	1.20651	2.06235	0.332751	0.564044	0.606745	nc	0.300044	4	...........GGGA.....	GCACTTCGCTTCACCTCTGC
N3_CCGTCTGTGCCTTCTCATCTGCCGGTCCGTGTCAACTTCGCTTCACCTCTGCACGTTGCATGGAGACCACCGTTAACGCCC	CCGTCTGTGCCTTCTCATCTGCCGGTCCGTGTCAACTTCGCTTCACCTCTGCACGTTGCATGGAGACCACCGTTAACGCCC	43.3565	2.67176	1.05682	5.73961	0.0165865	0.0194824	gain	4.75639	3	................................CA.......................................T.......	CCGTCTGTGCCTTCTCATCTGCCGGTCCGTGTGCACTTCGCTTCACCTCTGCACGTTGCATGGAGACCACCGTGAACGCCC	CAACTTCGCTTCACCTCTGC	GCACTTCGCTTCACCTCTGC	CAACTTCGCTTCACCTCTGC	CA..................	2			N5_GCACTTCAAATCACCTCTGC	GCACTTCAAATCACCTCTGC	2579.8	0.463404	0.385759	1.43703	0.23062	0.261077	nc	0.295236	3	.......AAA..........	GCACTTCGCTTCACCTCTGC
N3_CCGTCTGTGCCTTCTCATCTGCCGGTCCGTGTGCACTTCGCCTAACCTCTGCACGTTGCATGGAGACCACCGTGAACGCCC	CCGTCTGTGCCTTCTCATCTGCCGGTCCGTGTGCACTTCGCCTAACCTCTGCACGTTGCATGGAGACCACCGTGAACGCCC	121.988	3.46753	1.57405	4.01908	0.0449883	0.0491035	gain	4.67042	2	.........................................C.A.....................................	CCGTCTGTGCCTTCTCATCTGCCGGTCCGTGTGCACTTCGCTTCACCTCTGCACGTTGCATGGAGACCACCGTGAACGCCC	GCACTTCGCCTAACCTCTGC	GCACTTCGCTTCACCTCTGC	GCACTTCGCCTAACCTCTGC	.........C.A........	2			N5_GCACTTCGCTTTCACTCTGC	GCACTTCGCTTTCACTCTGC	526.358	1.18992	2.05424	0.32645	0.567757	0.609968	nc	0.292528	3	...........TCA......	GCACTTCGCTTCACCTCTGC
N3_CCGTCTGTGCCTTCTCATCTGCCGGTCCGTGTGCACTTCATCTCACCTCTGCACGTTGCATGGAGACCACCGTTAACGCCC	CCGTCTGTGCCTTCTCATCTGCCGGTCCGTGTGCACTTCATCTCACCTCTGCACGTTGCATGGAGACCACCGTTAACGCCC	46.9323	4.93705	2.6696	2.47741	0.115492	0.124213	gain	4.62822	4	.......................................ATC...............................T.......	CCGTCTGTGCCTTCTCATCTGCCGGTCCGTGTGCACTTCGCTTCACCTCTGCACGTTGCATGGAGACCACCGTGAACGCCC	GCACTTCATCTCACCTCTGC	GCACTTCGCTTCACCTCTGC	GCACTTCATCTCACCTCTGC	.......ATC..........	3			N5_GCACTTCGCTAACCCTCTGC	GCACTTCGCTAACCCTCTGC	817.158	1.20801	2.11629	0.316746	0.57357	0.615164	nc	0.291631	3	..........AAC.......	GCACTTCGCTTCACCTCTGC
N3_CCGTCTGTGCCTTCTCATCTGCCGGTCCGTGTGAACTTCGCTTCACCTCTGCACGTTGCATGGAGACAACCGTGAACGCCC	CCGTCTGTGCCTTCTCATCTGCCGGTCCGTGTGAACTTCGCTTCACCTCTGCACGTTGCATGGAGACAACCGTGAACGCCC	31.4119	2.8452	1.18892	5.08264	0.0241665	0.0270926	gain	4.60008	2	.................................A.................................A.............	CCGTCTGTGCCTTCTCATCTGCCGGTCCGTGTGCACTTCGCTTCACCTCTGCACGTTGCATGGAGACCACCGTGAACGCCC	GAACTTCGCTTCACCTCTGC	GCACTTCGCTTCACCTCTGC	GAACTTCGCTTCACCTCTGC	.A..................	1			N5_GCACTTCGCTAGAAATCTGC	GCACTTCGCTAGAAATCTGC	420.511	1.18557	2.04834	0.326011	0.568017	0.609968	nc	0.291222	4	..........AG.AA.....	GCACTTCGCTTCACCTCTGC
N3_CAGTCTGTGCCTTCTCATCTGCCGGTCCGTGTGCACTTCGCTAATCCTCTGCACGTTGCATGGAGACCACCGTGAACGCCC	CAGTCTGTGCCTTCTCATCTGCCGGTCCGTGTGCACTTCGCTAATCCTCTGCACGTTGCATGGAGACCACCGTGAACGCCC	33.9451	4.20468	2.15782	2.95625	0.0855462	0.0924935	gain	4.48975	4	.A........................................AAT....................................	CCGTCTGTGCCTTCTCATCTGCCGGTCCGTGTGCACTTCGCTTCACCTCTGCACGTTGCATGGAGACCACCGTGAACGCCC	GCACTTCGCTAATCCTCTGC	GCACTTCGCTTCACCTCTGC	GCACTTCGCTAATCCTCTGC	..........AAT.......	3			N5_GCACTTCGCTCCTTATCTGC	GCACTTCGCTCCTTATCTGC	594.127	1.00397	1.52255	0.426358	0.513781	0.556299	nc	0.29037	4	..........C.TTA.....	GCACTTCGCTTCACCTCTGC
N3_CCGTCTGTGCCTTCTCATCTGCCGGTCCGTGTGCAGTTCGCTTAACCTCTGCACGTTGCATGGAGACCACCGTGAACGCCC	CCGTCTGTGCCTTCTCATCTGCCGGTCCGTGTGCAGTTCGCTTAACCTCTGCACGTTGCATGGAGACCACCGTGAACGCCC	13.8532	3.27731	1.54367	3.9198	0.0477206	0.052005	gain	4.33028	2	...................................G.......A.....................................	CCGTCTGTGCCTTCTCATCTGCCGGTCCGTGTGCACTTCGCTTCACCTCTGCACGTTGCATGGAGACCACCGTGAACGCCC	GCAGTTCGCTTAACCTCTGC	GCACTTCGCTTCACCTCTGC	GCAGTTCGCTTAACCTCTGC	...G.......A........	2			N5_GCACTTCGCTGGCGCTCTGC	GCACTTCGCTGGCGCTCTGC	198.253	1.1554	2.00645	0.323189	0.569698	0.611201	nc	0.282328	4	..........GGCG......	GCACTTCGCTTCACCTCTGC
N3_CCGTCTGTGCCTTCTCATCTGCCGGTCCGTGTTGACTTCGCTTCACCTCTGCACGTTGCATGGAGACCACCGTTAACGCCC	CCGTCTGTGCCTTCTCATCTGCCGGTCCGTGTTGACTTCGCTTCACCTCTGCACGTTGCATGGAGACCACCGTTAACGCCC	29.3083	2.73408	1.17925	4.80662	0.0283506	0.0314763	gain	4.23083	3	................................TG.......................................T.......	CCGTCTGTGCCTTCTCATCTGCCGGTCCGTGTGCACTTCGCTTCACCTCTGCACGTTGCATGGAGACCACCGTGAACGCCC	TGACTTCGCTTCACCTCTGC	GCACTTCGCTTCACCTCTGC	TGACTTCGCTTCACCTCTGC	TG..................	2			N5_GCACTACATGTCACCTCTGC	GCACTACATGTCACCTCTGC	739.27	1.18305	2.12281	0.302268	0.582464	0.623345	nc	0.277699	4	.....A.ATG..........	GCACTTCGCTTCACCTCTGC
N3_CCGTCTGTGCCTTCTCATCTGCCGGTCCGTGTGCACTTCGCTAGACCTCTGCACGTTGCATGGAGACCACCGTGAACGCCC	CCGTCTGTGCCTTCTCATCTGCCGGTCCGTGTGCACTTCGCTAGACCTCTGCACGTTGCATGGAGACCACCGTGAACGCCC	3994.08	4.17938	2.26048	2.63661	0.104426	0.112464	gain	4.10077	2	..........................................AG.....................................	CCGTCTGTGCCTTCTCATCTGCCGGTCCGTGTGCACTTCGCTTCACCTCTGCACGTTGCATGGAGACCACCGTGAACGCCC	GCACTTCGCTAGACCTCTGC	GCACTTCGCTTCACCTCTGC	GCACTTCGCTAGACCTCTGC	..........AG........	2			N5_GCACTTCGCTGGTTTTCTGC	GCACTTCGCTGGTTTTCTGC	655.983	1.15026	2.02819	0.313488	0.575548	0.616709	nc	0.27597	5	..........GGTTT.....	GCACTTCGCTTCACCTCTGC
N3_CCGTCTGTGCCTTCTCATCTGCCGGCCAGTGTGCACTTCGCTTCACCTCTGCACGTTGCATGGAGACCACCGTGAACGCCC	CCGTCTGTGCCTTCTCATCTGCCGGCCAGTGTGCACTTCGCTTCACCTCTGCACGTTGCATGGAGACCACCGTGAACGCCC	12.9899	3.13882	1.54374	3.63319	0.0566383	0.0615748	gain	3.91376	2	.........................C.A.....................................................	CCGTCTGTGCCTTCTCATCTGCCGGTCCGTGTGCACTTCGCTTCACCTCTGCACGTTGCATGGAGACCACCGTGAACGCCC	GCACTTCGCTTCACCTCTGC	GCACTTCGCTTCACCTCTGC	GCACTTCGCTTCACCTCTGC	....................	0			N5_GCACTGGCCGTCACCTCTGC	GCACTGGCCGTCACCTCTGC	462.218	1.1506	2.03247	0.312365	0.576233	0.617251	nc	0.275457	4	.....GGC.G..........	GCACTTCGCTTCACCTCTGC
N3_CCGTCTGTGCCTTCTCATCTGCCGGTCCGTGTGCACTTCGCTTCACCTCTGCACGTTGCATGGATACCACCGTGATCGCCC	CCGTCTGTGCCTTCTCATCTGCCGGTCCGTGTGCACTTCGCTTCACCTCTGCACGTTGCATGGATACCACCGTGATCGCCC	13.9957	3.12737	1.53946	3.62412	0.0569476	0.0618897	gain	3.89208	2	................................................................T..........T.....	CCGTCTGTGCCTTCTCATCTGCCGGTCCGTGTGCACTTCGCTTCACCTCTGCACGTTGCATGGAGACCACCGTGAACGCCC	GCACTTCGCTTCACCTCTGC	GCACTTCGCTTCACCTCTGC	GCACTTCGCTTCACCTCTGC	....................	0			N5_GCACTTTAAATAACCTCTGC	GCACTTTAAATAACCTCTGC	8.75815	0.951762	1.4808	0.404022	0.52502	0.567368	nc	0.266326	5	......TAAA.A........	GCACTTCGCTTCACCTCTGC
N3_CCGTCTGTGCCTTCTCATCTGCCGGTCCGTGTGCACTTCGCTTCACCTCTGCACGTTGCATGGAGACCACATTAAACGCCC	CCGTCTGTGCCTTCTCATCTGCCGGTCCGTGTGCACTTCGCTTCACCTCTGCACGTTGCATGGAGACCACATTAAACGCCC	60.7119	4.68411	2.83135	2.02181	0.155054	0.165635	gain	3.79187	3	......................................................................AT.A.......	CCGTCTGTGCCTTCTCATCTGCCGGTCCGTGTGCACTTCGCTTCACCTCTGCACGTTGCATGGAGACCACCGTGAACGCCC	GCACTTCGCTTCACCTCTGC	GCACTTCGCTTCACCTCTGC	GCACTTCGCTTCACCTCTGC	....................	0			N5_GCACTTCGCTCTAAATCTGC	GCACTTCGCTCTAAATCTGC	654.439	1.14576	2.07666	0.296742	0.585932	0.626668	nc	0.265991	4	..........CT.AA.....	GCACTTCGCTTCACCTCTGC
N3_CCGTCTGTGCCTTCTCATCTGCCGGTCCGTGTGATGTTCGCTTCACCTCTGCACGTTGCATGGAGACCACCGTTAACGCCC	CCGTCTGTGCCTTCTCATCTGCCGGTCCGTGTGATGTTCGCTTCACCTCTGCACGTTGCATGGAGACCACCGTTAACGCCC	46.4218	3.39351	1.76405	3.09621	0.0784749	0.0849205	gain	3.75074	4	.................................ATG.....................................T.......	CCGTCTGTGCCTTCTCATCTGCCGGTCCGTGTGCACTTCGCTTCACCTCTGCACGTTGCATGGAGACCACCGTGAACGCCC	GATGTTCGCTTCACCTCTGC	GCACTTCGCTTCACCTCTGC	GATGTTCGCTTCACCTCTGC	.ATG................	3			N5_GCACTTCGCTGCGATTCTGC	GCACTTCGCTGCGATTCTGC	257.213	1.42251	3.08671	0.204318	0.651258	0.690109	nc	0.264938	4	..........G.GAT.....	GCACTTCGCTTCACCTCTGC
N3_CCGTCTGTGCCTTCTCATCTGCCGGTCCGTGTGCACTTCGCTTAGCCTCTGCACGTTGCATGGAGACCACCGTGAACGCCC	CCGTCTGTGCCTTCTCATCTGCCGGTCCGTGTGCACTTCGCTTAGCCTCTGCACGTTGCATGGAGACCACCGTGAACGCCC	52.9518	2.27843	0.993377	4.85372	0.0275866	0.0306873	gain	3.55276	2	...........................................AG....................................	CCGTCTGTGCCTTCTCATCTGCCGGTCCGTGTGCACTTCGCTTCACCTCTGCACGTTGCATGGAGACCACCGTGAACGCCC	GCACTTCGCTTAGCCTCTGC	GCACTTCGCTTCACCTCTGC	GCACTTCGCTTAGCCTCTGC	...........AG.......	2			N5_GCACTTCGCTGGGCCTCTGC	GCACTTCGCTGGGCCTCTGC	207.796	1.21625	2.33333	0.264034	0.607362	0.647978	nc	0.263382	3	..........GGG.......	GCACTTCGCTTCACCTCTGC
N3_CCGTCTGTGCCTTCTCATCTGCCGGTCCGTGTGAACTTCGCTTCACCTCTGCACGTTGCATGGAGACCACCGTGAACGCCC	CCGTCTGTGCCTTCTCATCTGCCGGTCCGTGTGAACTTCGCTTCACCTCTGCACGTTGCATGGAGACCACCGTGAACGCCC	13290.6	3.17085	1.66336	3.07583	0.0794642	0.0859616	gain	3.48739	1	.................................A...............................................	CCGTCTGTGCCTTCTCATCTGCCGGTCCGTGTGCACTTCGCTTCACCTCTGCACGTTGCATGGAGACCACCGTGAACGCCC	GAACTTCGCTTCACCTCTGC	GCACTTCGCTTCACCTCTGC	GAACTTCGCTTCACCTCTGC	.A..................	1			N5_GCACTTCGCTTGGACTCTGC	GCACTTCGCTTGGACTCTGC	277.686	1.12617	2.04309	0.296437	0.586124	0.626679	nc	0.261284	3	...........GGA......	GCACTTCGCTTCACCTCTGC
N3_CCGTCTGTGCCTTCTCATCTGCCGGTCCGTGTGAACTTCGCTTCACCTATGCACGTTGCATGGAGACCACCGTGAACGCCC	CCGTCTGTGCCTTCTCATCTGCCGGTCCGTGTGAACTTCGCTTCACCTATGCACGTTGCATGGAGACCACCGTGAACGCCC	15.7242	2.93821	1.52127	3.32931	0.0680553	0.0737839	gain	3.4293	2	.................................A..............A................................	CCGTCTGTGCCTTCTCATCTGCCGGTCCGTGTGCACTTCGCTTCACCTCTGCACGTTGCATGGAGACCACCGTGAACGCCC	GAACTTCGCTTCACCTATGC	GCACTTCGCTTCACCTCTGC	GAACTTCGCTTCACCTATGC	.A..............A...	2			N5_GCACTTCGCTCCCCCTCTGC	GCACTTCGCTCCCCCTCTGC	513.299	1.10722	2.05306	0.283991	0.594097	0.634809	nc	0.250388	2	..........C.C.......	GCACTTCGCTTCACCTCTGC
N3_CCGCCTGTGCCTTCTCATCTGCAGGTCCGTGTGCACTTCGCTTCACCTCTGCACGTTGCATGGAGACCACCGTGAACGCCC	CCGCCTGTGCCTTCTCATCTGCAGGTCCGTGTGCACTTCGCTTCACCTCTGCACGTTGCATGGAGACCACCGTGAACGCCC	12.6797	2.8574	1.47002	3.42353	0.0642734	0.0697315	gain	3.40594	2	...C..................A..........................................................	CCGTCTGTGCCTTCTCATCTGCCGGTCCGTGTGCACTTCGCTTCACCTCTGCACGTTGCATGGAGACCACCGTGAACGCCC	GCACTTCGCTTCACCTCTGC	GCACTTCGCTTCACCTCTGC	GCACTTCGCTTCACCTCTGC	....................	0			N5_GCACTTCGCTATCGATCTGC	GCACTTCGCTATCGATCTGC	532.054	1.09748	2.05507	0.278584	0.597631	0.638387	nc	0.24536	5	..........ATCGA.....	GCACTTCGCTTCACCTCTGC
N3_CCGTCTGTGCATTTGCATCTGCCGGTCCGTGTGCACTTCGCTTCACCTCTGCACGTTGCATGGAGACCACCGTGAACGCCC	CCGTCTGTGCATTTGCATCTGCCGGTCCGTGTGCACTTCGCTTCACCTCTGCACGTTGCATGGAGACCACCGTGAACGCCC	12.7129	2.83197	1.45077	3.4593	0.0628969	0.0682733	gain	3.40225	3	..........A..TG..................................................................	CCGTCTGTGCCTTCTCATCTGCCGGTCCGTGTGCACTTCGCTTCACCTCTGCACGTTGCATGGAGACCACCGTGAACGCCC	GCACTTCGCTTCACCTCTGC	GCACTTCGCTTCACCTCTGC	GCACTTCGCTTCACCTCTGC	....................	0			N5_GCACTTCGCTCCTGTTCTGC	GCACTTCGCTCCTGTTCTGC	523.566	1.08758	2.06226	0.271792	0.602132	0.642996	nc	0.239604	4	..........C.TGT.....	GCACTTCGCTTCACCTCTGC
N3_CCGTCTGTGCCTTCTCATCTGCCGGTCCGTGTGCACTTCAGTTCACCTCTGCACGTTGCATGGAGACCACCGTTAACGCCC	CCGTCTGTGCCTTCTCATCTGCCGGTCCGTGTGCACTTCAGTTCACCTCTGCACGTTGCATGGAGACCACCGTTAACGCCC	22.2981	2.94649	1.54145	3.20978	0.0731993	0.0792794	gain	3.34571	3	.......................................AG................................T.......	CCGTCTGTGCCTTCTCATCTGCCGGTCCGTGTGCACTTCGCTTCACCTCTGCACGTTGCATGGAGACCACCGTGAACGCCC	GCACTTCAGTTCACCTCTGC	GCACTTCGCTTCACCTCTGC	GCACTTCAGTTCACCTCTGC	.......AG...........	2			N5_GCACTTCGCTCCGCTTCTGC	GCACTTCGCTCCGCTTCTGC	419.605	0.845755	1.31642	0.407017	0.523487	0.56603	nc	0.237736	3	..........C.G.T.....	GCACTTCGCTTCACCTCTGC
N3_CCGTCTGTGCCTTCTCATCTGCCGGTCCGTGTGCACTTCTCTTCACCTCTGCACGTTGCATGGATACCACCGTGAACGCCC	CCGTCTGTGCCTTCTCATCTGCCGGTCCGTGTGCACTTCTCTTCACCTCTGCACGTTGCATGGATACCACCGTGAACGCCC	13.3166	2.47744	1.20047	3.95905	0.0466201	0.0508145	gain	3.29853	2	.......................................T........................T................	CCGTCTGTGCCTTCTCATCTGCCGGTCCGTGTGCACTTCGCTTCACCTCTGCACGTTGCATGGAGACCACCGTGAACGCCC	GCACTTCTCTTCACCTCTGC	GCACTTCGCTTCACCTCTGC	GCACTTCTCTTCACCTCTGC	.......T............	1			N5_GCACTTCTATTCACCTCTGC	GCACTTCTATTCACCTCTGC	1879.01	0.538436	0.591783	0.823119	0.36427	0.404275	nc	0.236146	2	.......TA...........	GCACTTCGCTTCACCTCTGC
N3_CCGTCTGTGCCTTCTCATCTGCCGGTCCGTGTGAACTTAGCTTCACCTCTGCACGTTGCATGGAGACCACCGTGAACGCCC	CCGTCTGTGCCTTCTCATCTGCCGGTCCGTGTGAACTTAGCTTCACCTCTGCACGTTGCATGGAGACCACCGTGAACGCCC	13.3339	2.84405	1.49569	3.26324	0.070849	0.0767602	gain	3.26971	2	.................................A....A..........................................	CCGTCTGTGCCTTCTCATCTGCCGGTCCGTGTGCACTTCGCTTCACCTCTGCACGTTGCATGGAGACCACCGTGAACGCCC	GAACTTAGCTTCACCTCTGC	GCACTTCGCTTCACCTCTGC	GAACTTAGCTTCACCTCTGC	.A....A.............	2			N5_GCACTTCGCTTCACCTGAGT	GCACTTCGCTTCACCTGAGT	197.145	1.14284	2.28815	0.243257	0.621863	0.661692	nc	0.235775	3	................GA.T	GCACTTCGCTTCACCTCTGC
N3_CCGTCTTCGCCTTCTCATCTGCCGGTCCGTGTGCACTTCGCTTCACCTCTGCACGTTGCATGGATACCACCGTGAACGCCC	CCGTCTTCGCCTTCTCATCTGCCGGTCCGTGTGCACTTCGCTTCACCTCTGCACGTTGCATGGATACCACCGTGAACGCCC	34.2533	4.02696	2.5213	2.0144	0.155813	0.166418	gain	3.25135	3	......TC........................................................T................	CCGTCTGTGCCTTCTCATCTGCCGGTCCGTGTGCACTTCGCTTCACCTCTGCACGTTGCATGGAGACCACCGTGAACGCCC	GCACTTCGCTTCACCTCTGC	GCACTTCGCTTCACCTCTGC	GCACTTCGCTTCACCTCTGC	....................	0			N5_GCACTGGACGTCACCTCTGC	GCACTGGACGTCACCTCTGC	674.794	0.823276	1.26458	0.418224	0.517825	0.560259	nc	0.235306	4	.....GGA.G..........	GCACTTCGCTTCACCTCTGC
N3_CCGTCTGTGCCTTCTCATCTGCCGGTCCGTGTGCACTTCGCCCAACCTCTGCACGTTGCATGGAGACCACCGTGAACGCCA	CCGTCTGTGCCTTCTCATCTGCCGGTCCGTGTGCACTTCGCCCAACCTCTGCACGTTGCATGGAGACCACCGTGAACGCCA	16.5522	2.79582	1.50205	3.12128	0.077276	0.0836375	gain	3.10882	4	.........................................CCA....................................A	CCGTCTGTGCCTTCTCATCTGCCGGTCCGTGTGCACTTCGCTTCACCTCTGCACGTTGCATGGAGACCACCGTGAACGCCC	GCACTTCGCCCAACCTCTGC	GCACTTCGCTTCACCTCTGC	GCACTTCGCCCAACCTCTGC	.........CCA........	3			N5_GCACTTCGCTGTATGTCTGC	GCACTTCGCTGTATGTCTGC	370.308	0.800819	1.21186	0.431227	0.511387	0.554164	nc	0.233239	4	..........GT.TG.....	GCACTTCGCTTCACCTCTGC
N3_CCGTCTGTGCCTTCTCATCTGCCTGTCCGTGTTGACTTCGCTTCACCTCTGCACGTTGCATGGAGACCACCGTGAACGCCC	CCGTCTGTGCCTTCTCATCTGCCTGTCCGTGTTGACTTCGCTTCACCTCTGCACGTTGCATGGAGACCACCGTGAACGCCC	18.4277	2.45168	1.22509	3.67147	0.0553514	0.0602067	gain	3.08145	3	.......................T........TG...............................................	CCGTCTGTGCCTTCTCATCTGCCGGTCCGTGTGCACTTCGCTTCACCTCTGCACGTTGCATGGAGACCACCGTGAACGCCC	TGACTTCGCTTCACCTCTGC	GCACTTCGCTTCACCTCTGC	TGACTTCGCTTCACCTCTGC	TG..................	2			N5_GCACTTCGCTCAACATCTGC	GCACTTCGCTCAACATCTGC	452.653	0.877815	1.44567	0.363211	0.546728	0.589495	nc	0.230188	3	..........CA..A.....	GCACTTCGCTTCACCTCTGC
N3_CCGTCTGTGCCTTCTCATCTGCCGGTCCGTGTATCCTTCGCTTCACATCTGCACGTTGCATGGAGACCACCGTGAACGCCC	CCGTCTGTGCCTTCTCATCTGCCGGTCCGTGTATCCTTCGCTTCACATCTGCACGTTGCATGGAGACCACCGTGAACGCCC	34.4941	3.99281	2.64851	1.79555	0.180252	0.191646	gain	2.97113	4	................................ATC...........A..................................	CCGTCTGTGCCTTCTCATCTGCCGGTCCGTGTGCACTTCGCTTCACCTCTGCACGTTGCATGGAGACCACCGTGAACGCCC	ATCCTTCGCTTCACATCTGC	GCACTTCGCTTCACCTCTGC	ATCCTTCGCTTCACATCTGC	ATC...........A.....	4			N5_GCACTGGTCATCACCTCTGC	GCACTGGTCATCACCTCTGC	907.802	0.725816	1.02679	0.494527	0.481915	0.524701	nc	0.230105	4	.....GGT.A..........	GCACTTCGCTTCACCTCTGC
N3_CCGTCTGTGCCTTCTCATCTGCCGGTCCATGTGCACTTCGCTCAACCTCTGCACGTTGCATGGAGACCACCGTGAACGCCC	CCGTCTGTGCCTTCTCATCTGCCGGTCCATGTGCACTTCGCTCAACCTCTGCACGTTGCATGGAGACCACCGTGAACGCCC	45.2658	3.73645	2.39529	1.9657	0.160905	0.171683	gain	2.96462	3	............................A.............CA.....................................	CCGTCTGTGCCTTCTCATCTGCCGGTCCGTGTGCACTTCGCTTCACCTCTGCACGTTGCATGGAGACCACCGTGAACGCCC	GCACTTCGCTCAACCTCTGC	GCACTTCGCTTCACCTCTGC	GCACTTCGCTCAACCTCTGC	..........CA........	2			N5_GCACTTCGCTAAAGTTCTGC	GCACTTCGCTAAAGTTCTGC	580.176	1.05987	2.08386	0.25307	0.614922	0.655435	nc	0.223823	4	..........AA.GT.....	GCACTTCGCTTCACCTCTGC
N3_CCGCCTGTGCCTTCTCATCTGCCGGTACGTGTGCACTTCGCTTCACCTCTGCACGTTGCATGGAGACCACCGTGAACGCCC	CCGCCTGTGCCTTCTCATCTGCCGGTACGTGTGCACTTCGCTTCACCTCTGCACGTTGCATGGAGACCACCGTGAACGCCC	17.2552	2.75627	1.52655	2.93562	0.0866454	0.0936499	gain	2.92786	2	...C......................A......................................................	CCGTCTGTGCCTTCTCATCTGCCGGTCCGTGTGCACTTCGCTTCACCTCTGCACGTTGCATGGAGACCACCGTGAACGCCC	GCACTTCGCTTCACCTCTGC	GCACTTCGCTTCACCTCTGC	GCACTTCGCTTCACCTCTGC	....................	0			N5_GCACTTCGCTAATAATCTGC	GCACTTCGCTAATAATCTGC	575.592	0.837512	1.36257	0.372621	0.541579	0.584309	nc	0.223061	5	..........AATAA.....	GCACTTCGCTTCACCTCTGC
N3_CCGTCTGTGCCTGTTCATCTGCCGGTCCGTGTGCACTTCGCTTCACCTCTGCACGTTGCATGGAGACCACAGTGAACGCCC	CCGTCTGTGCCTGTTCATCTGCCGGTCCGTGTGCACTTCGCTTCACCTCTGCACGTTGCATGGAGACCACAGTGAACGCCC	29.8724	3.74136	2.44927	1.89208	0.168967	0.180103	gain	2.88907	3	............GT........................................................A..........	CCGTCTGTGCCTTCTCATCTGCCGGTCCGTGTGCACTTCGCTTCACCTCTGCACGTTGCATGGAGACCACCGTGAACGCCC	GCACTTCGCTTCACCTCTGC	GCACTTCGCTTCACCTCTGC	GCACTTCGCTTCACCTCTGC	....................	0			N5_GCACTTCGCTTATGATCTGC	GCACTTCGCTTATGATCTGC	519.493	1.04364	2.06286	0.250568	0.616675	0.656897	nc	0.219105	4	...........ATGA.....	GCACTTCGCTTCACCTCTGC
N3_CCGTCTGTGCCTTCTCATCTGCCGGTCCGTGTGCACTTCTCTTCACCTCTGCACGTTGCATGGAGACCACCGTGAACGCCA	CCGTCTGTGCCTTCTCATCTGCCGGTCCGTGTGCACTTCTCTTCACCTCTGCACGTTGCATGGAGACCACCGTGAACGCCA	25.5299	2.34527	1.19168	3.54948	0.0595642	0.0647112	gain	2.87299	2	.......................................T........................................A	CCGTCTGTGCCTTCTCATCTGCCGGTCCGTGTGCACTTCGCTTCACCTCTGCACGTTGCATGGAGACCACCGTGAACGCCC	GCACTTCTCTTCACCTCTGC	GCACTTCGCTTCACCTCTGC	GCACTTCTCTTCACCTCTGC	.......T............	1			N5_GCACTTCGCTCGGCTTCTGC	GCACTTCGCTCGGCTTCTGC	228.033	1.27708	3.04638	0.170297	0.679848	0.717097	nc	0.214023	4	..........CGG.T.....	GCACTTCGCTTCACCTCTGC
N3_CCGTCTGTGCCTTCTCATCTGCCGGTCCTAGTGCACTTCGCTTCACCTCTGCACGTTGCATGGAGACCACCGTTAACGCCC	CCGTCTGTGCCTTCTCATCTGCCGGTCCTAGTGCACTTCGCTTCACCTCTGCACGTTGCATGGAGACCACCGTTAACGCCC	33.6185	3.8073	2.52816	1.82617	0.176581	0.187933	gain	2.86711	3	............................TA...........................................T.......	CCGTCTGTGCCTTCTCATCTGCCGGTCCGTGTGCACTTCGCTTCACCTCTGCACGTTGCATGGAGACCACCGTGAACGCCC	GCACTTCGCTTCACCTCTGC	GCACTTCGCTTCACCTCTGC	GCACTTCGCTTCACCTCTGC	....................	0			N5_GCACTGGGTATCACCTCTGC	GCACTGGGTATCACCTCTGC	364.087	0.714216	1.09151	0.424013	0.514942	0.557314	nc	0.205867	4	.....GG.TA..........	GCACTTCGCTTCACCTCTGC
N3_CCGTCTGTGCCTTCTCATCTGCCGGTCCGTGTGAGTTTCGCTTCACCTCTGCACGTTGCATGGAGACCACCGTTAACGCCC	CCGTCTGTGCCTTCTCATCTGCCGGTCCGTGTGAGTTTCGCTTCACCTCTGCACGTTGCATGGAGACCACCGTTAACGCCC	26.1137	3.77534	2.49766	1.84482	0.174387	0.185692	gain	2.86355	4	.................................AGT.....................................T.......	CCGTCTGTGCCTTCTCATCTGCCGGTCCGTGTGCACTTCGCTTCACCTCTGCACGTTGCATGGAGACCACCGTGAACGCCC	GAGTTTCGCTTCACCTCTGC	GCACTTCGCTTCACCTCTGC	GAGTTTCGCTTCACCTCTGC	.AGT................	3			N5_GCACTTCGCTCACTCTCTGC	GCACTTCGCTCACTCTCTGC	373.94	0.997512	2.00345	0.243144	0.621945	0.661692	nc	0.205735	4	..........CACT......	GCACTTCGCTTCACCTCTGC
N3_CCGTCTGTGCCTTCTCATCTGCCGGTCCGTGTGCACTTCGCTCAACATCTGCACGTTGCATGGAGACCACCGTGAACGCCC	CCGTCTGTGCCTTCTCATCTGCCGGTCCGTGTGCACTTCGCTCAACATCTGCACGTTGCATGGAGACCACCGTGAACGCCC	31.6388	3.49981	2.25725	1.99196	0.158137	0.168814	gain	2.80324	3	..........................................CA..A..................................	CCGTCTGTGCCTTCTCATCTGCCGGTCCGTGTGCACTTCGCTTCACCTCTGCACGTTGCATGGAGACCACCGTGAACGCCC	GCACTTCGCTCAACATCTGC	GCACTTCGCTTCACCTCTGC	GCACTTCGCTCAACATCTGC	..........CA..A.....	3			N5_GCACTTTAGATAACCTCTGC	GCACTTTAGATAACCTCTGC	10.8017	0.73806	1.20212	0.384706	0.535096	0.578037	nc	0.200434	5	......TAGA.A........	GCACTTCGCTTCACCTCTGC
N3_CCGTCTGTGCCTTCTCATCTGCCGGTCCGTGTGATTTTCGCTTAACCTCTGCACGTTGCATGGAGACCACCGTGAACGCCC	CCGTCTGTGCCTTCTCATCTGCCGGTCCGTGTGATTTTCGCTTAACCTCTGCACGTTGCATGGAGACCACCGTGAACGCCC	12.9198	2.81127	1.61832	2.68547	0.101267	0.109137	gain	2.79589	4	.................................ATT.......A.....................................	CCGTCTGTGCCTTCTCATCTGCCGGTCCGTGTGCACTTCGCTTCACCTCTGCACGTTGCATGGAGACCACCGTGAACGCCC	GATTTTCGCTTAACCTCTGC	GCACTTCGCTTCACCTCTGC	GATTTTCGCTTAACCTCTGC	.ATT.......A........	4			N5_GCACTTTATCTCACCTCTGC	GCACTTTATCTCACCTCTGC	2566.1	0.480615	0.550686	0.758278	0.383868	0.424794	nc	0.199848	4	......TATC..........	GCACTTCGCTTCACCTCTGC
N3_CCGTCTGTGATTTCTCATCTGCCGGTCCGTGTGCACTTAGCTTCACCTCTGCACGTTGCATGGAGACCACCGTGAACGCCC	CCGTCTGTGATTTCTCATCTGCCGGTCCGTGTGCACTTAGCTTCACCTCTGCACGTTGCATGGAGACCACCGTGAACGCCC	14.1951	2.6666	1.50301	2.86888	0.0903079	0.0975585	gain	2.78467	3	.........AT...........................A..........................................	CCGTCTGTGCCTTCTCATCTGCCGGTCCGTGTGCACTTCGCTTCACCTCTGCACGTTGCATGGAGACCACCGTGAACGCCC	GCACTTAGCTTCACCTCTGC	GCACTTCGCTTCACCTCTGC	GCACTTAGCTTCACCTCTGC	......A.............	1			N5_GCACTTCGCTCCGGTTCTGC	GCACTTCGCTCCGGTTCTGC	360.613	0.964811	1.97713	0.233841	0.62869	0.668044	nc	0.194471	4	..........C.GGT.....	GCACTTCGCTTCACCTCTGC
N3_CCGTCTGTGCCTTCTCATCTGCCGGTCAGTGTGCACTTCGCATCACCTCTGCACGTTGCATGGAGACCACCGTGAACGCCC	CCGTCTGTGCCTTCTCATCTGCCGGTCAGTGTGCACTTCGCATCACCTCTGCACGTTGCATGGAGACCACCGTGAACGCCC	18.601	2.71858	1.54562	2.77379	0.0958188	0.103406	gain	2.769	2	...........................A.............A.......................................	CCGTCTGTGCCTTCTCATCTGCCGGTCCGTGTGCACTTCGCTTCACCTCTGCACGTTGCATGGAGACCACCGTGAACGCCC	GCACTTCGCATCACCTCTGC	GCACTTCGCTTCACCTCTGC	GCACTTCGCATCACCTCTGC	.........A..........	1			N5_GCACTGGCTATCACCTCTGC	GCACTGGCTATCACCTCTGC	559.212	0.757257	1.29949	0.335777	0.562277	0.605124	nc	0.189352	5	.....GGCTA..........	GCACTTCGCTTCACCTCTGC
N3_CCGTCTGTGCCTTCTAATCTGCCGGTCCGTGTCAACTTCGCTTCACCTCTGCACGTTGCATGGAGACCACCGTGAACGCCC	CCGTCTGTGCCTTCTAATCTGCCGGTCCGTGTCAACTTCGCTTCACCTCTGCACGTTGCATGGAGACCACCGTGAACGCCC	51.6165	2.83163	1.64193	2.61031	0.106171	0.114285	gain	2.75799	3	...............A................CA...............................................	CCGTCTGTGCCTTCTCATCTGCCGGTCCGTGTGCACTTCGCTTCACCTCTGCACGTTGCATGGAGACCACCGTGAACGCCC	CAACTTCGCTTCACCTCTGC	GCACTTCGCTTCACCTCTGC	CAACTTCGCTTCACCTCTGC	CA..................	2			N5_GCACTTCGCTATAAATCTGC	GCACTTCGCTATAAATCTGC	639.192	0.702291	1.1342	0.3797	0.537764	0.580738	nc	0.189203	4	..........AT.AA.....	GCACTTCGCTTCACCTCTGC
N3_CCGTCTGTGCCTTCTCATCTGCAGGTCCGTGTGAACTTCGCTTCACCTCTGCACGTTGCATGGAGACCACCGTGAACGCCC	CCGTCTGTGCCTTCTCATCTGCAGGTCCGTGTGAACTTCGCTTCACCTCTGCACGTTGCATGGAGACCACCGTGAACGCCC	47.8503	2.08093	1.01918	3.87709	0.0489493	0.0533073	gain	2.72654	2	......................A..........A...............................................	CCGTCTGTGCCTTCTCATCTGCCGGTCCGTGTGCACTTCGCTTCACCTCTGCACGTTGCATGGAGACCACCGTGAACGCCC	GAACTTCGCTTCACCTCTGC	GCACTTCGCTTCACCTCTGC	GAACTTCGCTTCACCTCTGC	.A..................	1			N5_GCACTTCTCCTCACATCTGC	GCACTTCTCCTCACATCTGC	6.65026	0.826039	1.55642	0.287626	0.591746	0.632492	nc	0.188225	3	.......T.C....A.....	GCACTTCGCTTCACCTCTGC
N3_CCGTCTGTGCCTTTGCATCTGCCGGTCAGTGTGCACTTCGCTTCACCTCTGCACGTTGCATGGAGACCACCGTGAACGCCC	CCGTCTGTGCCTTTGCATCTGCCGGTCAGTGTGCACTTCGCTTCACCTCTGCACGTTGCATGGAGACCACCGTGAACGCCC	16.7884	2.65282	1.51309	2.78928	0.0948966	0.102428	gain	2.71317	3	.............TG............A.....................................................	CCGTCTGTGCCTTCTCATCTGCCGGTCCGTGTGCACTTCGCTTCACCTCTGCACGTTGCATGGAGACCACCGTGAACGCCC	GCACTTCGCTTCACCTCTGC	GCACTTCGCTTCACCTCTGC	GCACTTCGCTTCACCTCTGC	....................	0			N5_GCACTTTAATTCACATCTGC	GCACTTTAATTCACATCTGC	5.23323	0.74782	1.30676	0.324532	0.568897	0.610532	nc	0.183191	4	......TAA.....A.....	GCACTTCGCTTCACCTCTGC
N3_CCGTATGTGCCTTCTCATCTGCCGGTCCGTGTATCCTTCGCTTCACCTCTGCACGTTGCATGGAGACCACCGTGAACGCCC	CCGTATGTGCCTTCTCATCTGCCGGTCCGTGTATCCTTCGCTTCACCTCTGCACGTTGCATGGAGACCACCGTGAACGCCC	14.8244	2.76121	1.6067	2.63376	0.104614	0.112647	gain	2.70712	4	....A...........................ATC..............................................	CCGTCTGTGCCTTCTCATCTGCCGGTCCGTGTGCACTTCGCTTCACCTCTGCACGTTGCATGGAGACCACCGTGAACGCCC	ATCCTTCGCTTCACCTCTGC	GCACTTCGCTTCACCTCTGC	ATCCTTCGCTTCACCTCTGC	ATC.................	3			N5_GCACTTCGCTGCTTTTCTGC	GCACTTCGCTGCTTTTCTGC	472.643	0.938031	1.98905	0.2186	0.640108	0.679548	nc	0.18174	4	..........G.TTT.....	GCACTTCGCTTCACCTCTGC
N3_CCGTCTGTGCCTTCTCATCTGCCGGTCAGTGTCCACTTCGCTTCACCTCTGCACGTTGCATGGAGACCACCGTGAACGCCC	CCGTCTGTGCCTTCTCATCTGCCGGTCAGTGTCCACTTCGCTTCACCTCTGCACGTTGCATGGAGACCACCGTGAACGCCC	41.8058	3.76782	2.63526	1.6461	0.199491	0.211355	gain	2.63777	2	...........................A....C................................................	CCGTCTGTGCCTTCTCATCTGCCGGTCCGTGTGCACTTCGCTTCACCTCTGCACGTTGCATGGAGACCACCGTGAACGCCC	CCACTTCGCTTCACCTCTGC	GCACTTCGCTTCACCTCTGC	CCACTTCGCTTCACCTCTGC	C...................	1			N5_GCACTTAGTATCACCTCTGC	GCACTTAGTATCACCTCTGC	532.496	0.736133	1.28378	0.325284	0.568449	0.610242	nc	0.18058	3	......A.TA..........	GCACTTCGCTTCACCTCTGC
N3_CCGTCTGTGCCTTCTCATCTGCCGGTCCGTGTGCACTTTGCTTCACCTCTGCACGTTGCATGGAGACCACCGTGAACACCC	CCGTCTGTGCCTTCTCATCTGCCGGTCCGTGTGCACTTTGCTTCACCTCTGCACGTTGCATGGAGACCACCGTGAACACCC	36.6506	3.72623	2.59854	1.66317	0.197176	0.209007	gain	2.62754	2	......................................T......................................A...	CCGTCTGTGCCTTCTCATCTGCCGGTCCGTGTGCACTTCGCTTCACCTCTGCACGTTGCATGGAGACCACCGTGAACGCCC	GCACTTTGCTTCACCTCTGC	GCACTTCGCTTCACCTCTGC	GCACTTTGCTTCACCTCTGC	......T.............	1			N5_GCACTACAGCTCACCTCTGC	GCACTACAGCTCACCTCTGC	1080.04	0.420351	0.470714	0.794845	0.372639	0.413031	nc	0.180209	4	.....A.AGC..........	GCACTTCGCTTCACCTCTGC
N3_CCGTCTGTGCCTCAACATCTGCCGGTCCGTGTGCACTTCGCTTCACCTCTGCACGTTGCATGGAGACCACAGTGAACGCCC	CCGTCTGTGCCTCAACATCTGCCGGTCCGTGTGCACTTCGCTTCACCTCTGCACGTTGCATGGAGACCACAGTGAACGCCC	10.4879	2.57774	1.49992	2.70993	0.0997252	0.107566	gain	2.58082	4	............CAA.......................................................A..........	CCGTCTGTGCCTTCTCATCTGCCGGTCCGTGTGCACTTCGCTTCACCTCTGCACGTTGCATGGAGACCACCGTGAACGCCC	GCACTTCGCTTCACCTCTGC	GCACTTCGCTTCACCTCTGC	GCACTTCGCTTCACCTCTGC	....................	0			N5_GCACTTCCAGTCACCTCTGC	GCACTTCCAGTCACCTCTGC	1275.19	0.614169	0.933175	0.429922	0.512027	0.554683	nc	0.178543	3	.......CAG..........	GCACTTCGCTTCACCTCTGC
N3_CCGTCTGTGCCTTCTCATCTGCCGGTCCGTGTGGGCTTCGCTTCACCTCTGCACGTTGCATGGAGACCACCGTGAACGCCA	CCGTCTGTGCCTTCTCATCTGCCGGTCCGTGTGGGCTTCGCTTCACCTCTGCACGTTGCATGGAGACCACCGTGAACGCCA	40.1198	3.74055	2.68909	1.56124	0.211484	0.22365	gain	2.52383	3	.................................GG.............................................A	CCGTCTGTGCCTTCTCATCTGCCGGTCCGTGTGCACTTCGCTTCACCTCTGCACGTTGCATGGAGACCACCGTGAACGCCC	GGGCTTCGCTTCACCTCTGC	GCACTTCGCTTCACCTCTGC	GGGCTTCGCTTCACCTCTGC	.GG.................	2			N5_GCACTTCGCTATGGTTCTGC	GCACTTCGCTATGGTTCTGC	232.821	1.03492	2.43189	0.177373	0.67364	0.71142	nc	0.177564	5	..........ATGGT.....	GCACTTCGCTTCACCTCTGC
N3_CCGTATGTGCCTTCTCATCTGCCGGTCCGTGTCAACTTCGCTTCACCTCTGCACGTTGCATGGAGACCACCGTGAACGCCC	CCGTATGTGCCTTCTCATCTGCCGGTCCGTGTCAACTTCGCTTCACCTCTGCACGTTGCATGGAGACCACCGTGAACGCCC	15.6558	2.54799	1.5136	2.59892	0.106936	0.115089	gain	2.47378	3	....A...........................CA...............................................	CCGTCTGTGCCTTCTCATCTGCCGGTCCGTGTGCACTTCGCTTCACCTCTGCACGTTGCATGGAGACCACCGTGAACGCCC	CAACTTCGCTTCACCTCTGC	GCACTTCGCTTCACCTCTGC	CAACTTCGCTTCACCTCTGC	CA..................	2			N5_GCACTTCGCTAAATTTCTGC	GCACTTCGCTAAATTTCTGC	600.746	0.684957	1.19404	0.326028	0.568008	0.609968	nc	0.168257	4	..........AA.TT.....	GCACTTCGCTTCACCTCTGC
N3_CCGTCTGTGCCTTCTAATCTGCCGGTCCGTGTGCACTTCGCTTCACCTCTGCACGTTGCATGGAGACCACCGTGATTGCCC	CCGTCTGTGCCTTCTAATCTGCCGGTCCGTGTGCACTTCGCTTCACCTCTGCACGTTGCATGGAGACCACCGTGATTGCCC	38.8956	3.56416	2.53702	1.62138	0.2029	0.214895	gain	2.46896	3	...............A...........................................................TT....	CCGTCTGTGCCTTCTCATCTGCCGGTCCGTGTGCACTTCGCTTCACCTCTGCACGTTGCATGGAGACCACCGTGAACGCCC	GCACTTCGCTTCACCTCTGC	GCACTTCGCTTCACCTCTGC	GCACTTCGCTTCACCTCTGC	....................	0			N5_GCACTTCGCTCCTACTCTGC	GCACTTCGCTCCTACTCTGC	575.088	0.766981	1.46902	0.269462	0.603693	0.644263	nc	0.16811	3	..........C.TA......	GCACTTCGCTTCACCTCTGC
N3_CCGTCTGTGCCTTCTAATCTGCCGGTCCGTGTGCACTTCTCTTCACCTCTGCACGTTGCATGGAGACCACCGTGAACGCCC	CCGTCTGTGCCTTCTAATCTGCCGGTCCGTGTGCACTTCTCTTCACCTCTGCACGTTGCATGGAGACCACCGTGAACGCCC	45.0802	2.97607	1.92185	2.07026	0.150196	0.160555	gain	2.45032	2	...............A.......................T.........................................	CCGTCTGTGCCTTCTCATCTGCCGGTCCGTGTGCACTTCGCTTCACCTCTGCACGTTGCATGGAGACCACCGTGAACGCCC	GCACTTCTCTTCACCTCTGC	GCACTTCGCTTCACCTCTGC	GCACTTCTCTTCACCTCTGC	.......T............	1			N5_GCACTTCGCTCATCATCTGC	GCACTTCGCTCATCATCTGC	421.306	0.899985	1.98076	0.203191	0.652158	0.69085	nc	0.16708	4	..........CAT.A.....	GCACTTCGCTTCACCTCTGC
N3_CCGTCTGTGCCTTCTCATCTGCCTGTCCGTGTGCACTTCTCTTCACCTCTGCACGTTGCATGGAGACCACCGTGAACGCCC	CCGTCTGTGCCTTCTCATCTGCCTGTCCGTGTGCACTTCTCTTCACCTCTGCACGTTGCATGGAGACCACCGTGAACGCCC	33.355	3.61155	2.605	1.57025	0.21017	0.222298	gain	2.44656	2	.......................T...............T.........................................	CCGTCTGTGCCTTCTCATCTGCCGGTCCGTGTGCACTTCGCTTCACCTCTGCACGTTGCATGGAGACCACCGTGAACGCCC	GCACTTCTCTTCACCTCTGC	GCACTTCGCTTCACCTCTGC	GCACTTCTCTTCACCTCTGC	.......T............	1			N5_GCACTTCGCTCAAGCTCTGC	GCACTTCGCTCAAGCTCTGC	406.252	0.910969	2.03014	0.198092	0.656266	0.694774	nc	0.166635	3	..........CA.G......	GCACTTCGCTTCACCTCTGC
N3_CCGTCTGTGCCTTCTCATCTGCAGGTCCGTGTGCACTTCGCTTTACCTCTGCACGTTGCATGGAGACCACCGTGAACGCCC	CCGTCTGTGCCTTCTCATCTGCAGGTCCGTGTGCACTTCGCTTTACCTCTGCACGTTGCATGGAGACCACCGTGAACGCCC	9.91842	2.45098	1.44818	2.69064	0.100939	0.10882	gain	2.44103	2	......................A....................T.....................................	CCGTCTGTGCCTTCTCATCTGCCGGTCCGTGTGCACTTCGCTTCACCTCTGCACGTTGCATGGAGACCACCGTGAACGCCC	GCACTTCGCTTTACCTCTGC	GCACTTCGCTTCACCTCTGC	GCACTTCGCTTTACCTCTGC	...........T........	1			N5_GCACTTTTGGTCACCTCTGC	GCACTTTTGGTCACCTCTGC	946.02	0.42844	0.517407	0.6832	0.408487	0.449499	nc	0.166587	4	......TTGG..........	GCACTTCGCTTCACCTCTGC
N3_CCGTCTGTGCCTTCTCATCTGCCGGTCCGTGTGTCGTTAGCTTCACCTCTGCACGTTGCATGGAGACCACCGTGAACGCCC	CCGTCTGTGCCTTCTCATCTGCCGGTCCGTGTGTCGTTAGCTTCACCTCTGCACGTTGCATGGAGACCACCGTGAACGCCC	26.4945	3.49256	2.50975	1.60194	0.205629	0.217603	gain	2.39909	4	.................................TCG..A..........................................	CCGTCTGTGCCTTCTCATCTGCCGGTCCGTGTGCACTTCGCTTCACCTCTGCACGTTGCATGGAGACCACCGTGAACGCCC	GTCGTTAGCTTCACCTCTGC	GCACTTCGCTTCACCTCTGC	GTCGTTAGCTTCACCTCTGC	.TCG..A.............	4			N5_GCACTTCGCTTCCACTCTGC	GCACTTCGCTTCCACTCTGC	503.086	0.690171	1.23492	0.309437	0.578026	0.61898	nc	0.164297	2	............CA......	GCACTTCGCTTCACCTCTGC
N3_CCGTCTGTGCCTTCTCATCTGCCGGTCAGTGTGCACTTCGCTTCACCTCTGCACGTTGCATGGAGACCACCTTAAACGCCC	CCGTCTGTGCCTTCTCATCTGCCGGTCAGTGTGCACTTCGCTTCACCTCTGCACGTTGCATGGAGACCACCTTAAACGCCC	54.21	3.69042	2.73908	1.46979	0.225379	0.237788	gain	2.38802	3	...........................A...........................................T.A.......	CCGTCTGTGCCTTCTCATCTGCCGGTCCGTGTGCACTTCGCTTCACCTCTGCACGTTGCATGGAGACCACCGTGAACGCCC	GCACTTCGCTTCACCTCTGC	GCACTTCGCTTCACCTCTGC	GCACTTCGCTTCACCTCTGC	....................	0			N5_GCACTTCGCTGGTGTTCTGC	GCACTTCGCTGGTGTTCTGC	245.482	1.12794	3.05959	0.132587	0.715765	0.752219	nc	0.16381	5	..........GGTGT.....	GCACTTCGCTTCACCTCTGC
N3_CCGTCTGTGCCTTCTCATCTGCCGGTCCGTGTGCACTTCGCTTCACCTCTGCACGTTGCATGGAGACCACAGTGATCGCCC	CCGTCTGTGCCTTCTCATCTGCCGGTCCGTGTGCACTTCGCTTCACCTCTGCACGTTGCATGGAGACCACAGTGATCGCCC	12.6167	2.54276	1.55368	2.44995	0.117529	0.126382	gain	2.3644	2	......................................................................A....T.....	CCGTCTGTGCCTTCTCATCTGCCGGTCCGTGTGCACTTCGCTTCACCTCTGCACGTTGCATGGAGACCACCGTGAACGCCC	GCACTTCGCTTCACCTCTGC	GCACTTCGCTTCACCTCTGC	GCACTTCGCTTCACCTCTGC	....................	0			N5_GCACTTTGTCTCACCTCTGC	GCACTTTGTCTCACCTCTGC	1975.6	0.351843	0.373041	0.887502	0.346155	0.38479	nc	0.162104	3	......T.TC..........	GCACTTCGCTTCACCTCTGC
N3_CCGTCTGTGCCTTTTCATCTGCCGGTCCGTGTGCACTTCGCTTCACCTCTGCACGTTGCATGTAGACCACCGTGAACGCCC	CCGTCTGTGCCTTTTCATCTGCCGGTCCGTGTGCACTTCGCTTCACCTCTGCACGTTGCATGTAGACCACCGTGAACGCCC	11.9552	2.40684	1.43508	2.62992	0.104867	0.1129	gain	2.35716	2	.............T................................................T..................	CCGTCTGTGCCTTCTCATCTGCCGGTCCGTGTGCACTTCGCTTCACCTCTGCACGTTGCATGGAGACCACCGTGAACGCCC	GCACTTCGCTTCACCTCTGC	GCACTTCGCTTCACCTCTGC	GCACTTCGCTTCACCTCTGC	....................	0			N5_GCACTTCGCTGTAAATCTGC	GCACTTCGCTGTAAATCTGC	729.334	0.902607	2.06252	0.188467	0.664196	0.702954	nc	0.160397	4	..........GT.AA.....	GCACTTCGCTTCACCTCTGC
N3_CCGTCTGTGCCTTCTCATCTGCAGGTCCGTGTGCACTTCGTTTCACCTCTGCACGTTGCATGGAGACCACCGTGAACGCCC	CCGTCTGTGCCTTCTCATCTGCAGGTCCGTGTGCACTTCGTTTCACCTCTGCACGTTGCATGGAGACCACCGTGAACGCCC	11.3108	2.39037	1.42534	2.64196	0.104075	0.112106	gain	2.3489	2	......................A.................T........................................	CCGTCTGTGCCTTCTCATCTGCCGGTCCGTGTGCACTTCGCTTCACCTCTGCACGTTGCATGGAGACCACCGTGAACGCCC	GCACTTCGTTTCACCTCTGC	GCACTTCGCTTCACCTCTGC	GCACTTCGTTTCACCTCTGC	........T...........	1			N5_GCACTTCAATTAACCTCTGC	GCACTTCAATTAACCTCTGC	8.07454	0.762582	1.54041	0.240148	0.624099	0.663575	nc	0.156136	3	.......AA..A........	GCACTTCGCTTCACCTCTGC
N3_CCGTCTGTGCCTTCTCATCTGCCGGTCCGTGTGCACTTCGCTTTACCTCTGCACGTTGCATGGAGACAACCGTGAACGCCC	CCGTCTGTGCCTTCTCATCTGCCGGTCCGTGTGCACTTCGCTTTACCTCTGCACGTTGCATGGAGACAACCGTGAACGCCC	20.0676	2.49969	1.52417	2.44453	0.117935	0.126797	gain	2.32061	2	...........................................T.......................A.............	CCGTCTGTGCCTTCTCATCTGCCGGTCCGTGTGCACTTCGCTTCACCTCTGCACGTTGCATGGAGACCACCGTGAACGCCC	GCACTTCGCTTTACCTCTGC	GCACTTCGCTTCACCTCTGC	GCACTTCGCTTTACCTCTGC	...........T........	1			N5_GCACTTCAGTTAACCTCTGC	GCACTTCAGTTAACCTCTGC	9.04003	0.579779	0.971493	0.360993	0.547955	0.590633	nc	0.15147	3	.......AG..A........	GCACTTCGCTTCACCTCTGC
N3_CCGTCTGTGCCTGTTCATCTGTCGGTCCGTGTGCACTTCGCTTCACCTCTGCACGTTGCATGGAGACCACCGTGAACGCCC	CCGTCTGTGCCTGTTCATCTGTCGGTCCGTGTGCACTTCGCTTCACCTCTGCACGTTGCATGGAGACCACCGTGAACGCCC	29.4212	3.41261	2.48521	1.57355	0.209693	0.221829	gain	2.31517	3	............GT.......T...........................................................	CCGTCTGTGCCTTCTCATCTGCCGGTCCGTGTGCACTTCGCTTCACCTCTGCACGTTGCATGGAGACCACCGTGAACGCCC	GCACTTCGCTTCACCTCTGC	GCACTTCGCTTCACCTCTGC	GCACTTCGCTTCACCTCTGC	....................	0			N5_GCACTTCGCTTTCAGTCTGC	GCACTTCGCTTTCAGTCTGC	401.87	0.87222	2.04951	0.178417	0.672737	0.710902	nc	0.150157	4	...........TCAG.....	GCACTTCGCTTCACCTCTGC
N3_CCGTCTGTGCCTTCTCATCTGCCGGTCCGTGTGCACTTCGCTTCACCTCTGCACGTTGCATGGAGACCACCTTAAACGCCA	CCGTCTGTGCCTTCTCATCTGCCGGTCCGTGTGCACTTCGCTTCACCTCTGCACGTTGCATGGAGACCACCTTAAACGCCA	20.8017	2.55895	1.58105	2.35278	0.12506	0.134275	gain	2.31043	3	.......................................................................T.A......A	CCGTCTGTGCCTTCTCATCTGCCGGTCCGTGTGCACTTCGCTTCACCTCTGCACGTTGCATGGAGACCACCGTGAACGCCC	GCACTTCGCTTCACCTCTGC	GCACTTCGCTTCACCTCTGC	GCACTTCGCTTCACCTCTGC	....................	0			N5_GCACTTCGCTAAGCTTCTGC	GCACTTCGCTAAGCTTCTGC	371.328	0.613779	1.11493	0.300867	0.583339	0.624088	nc	0.143673	4	..........AAG.T.....	GCACTTCGCTTCACCTCTGC
N3_CCGTCTGTGCCTTCTCATCTGCCGGTCCGTGTGTCATTAGCTTCACCTCTGCACGTTGCATGGAGACCACCGTGAACGCCC	CCGTCTGTGCCTTCTCATCTGCCGGTCCGTGTGTCATTAGCTTCACCTCTGCACGTTGCATGGAGACCACCGTGAACGCCC	17.0512	2.52881	1.58569	2.2969	0.129632	0.139114	gain	2.24378	4	.................................TCA..A..........................................	CCGTCTGTGCCTTCTCATCTGCCGGTCCGTGTGCACTTCGCTTCACCTCTGCACGTTGCATGGAGACCACCGTGAACGCCC	GTCATTAGCTTCACCTCTGC	GCACTTCGCTTCACCTCTGC	GTCATTAGCTTCACCTCTGC	.TCA..A.............	4			N5_GCACTTCGCTAATTATCTGC	GCACTTCGCTAATTATCTGC	585.598	0.684011	1.36374	0.249267	0.617591	0.65767	nc	0.143163	5	..........AATTA.....	GCACTTCGCTTCACCTCTGC
N3_CCGTCTGTGCCTTCTCATCTGCCGGTACGTGTGCACTTCGCTTCACCTCTGCACGTTCCATGGAGACCACCGTGAACGCCC	CCGTCTGTGCCTTCTCATCTGCCGGTACGTGTGCACTTCGCTTCACCTCTGCACGTTCCATGGAGACCACCGTGAACGCCC	19.013	2.4955	1.55817	2.33415	0.126564	0.135867	gain	2.24019	2	..........................A..............................C.......................	CCGTCTGTGCCTTCTCATCTGCCGGTCCGTGTGCACTTCGCTTCACCTCTGCACGTTGCATGGAGACCACCGTGAACGCCC	GCACTTCGCTTCACCTCTGC	GCACTTCGCTTCACCTCTGC	GCACTTCGCTTCACCTCTGC	....................	0			N5_GCACTTCGCTCGTTTTCTGC	GCACTTCGCTCGTTTTCTGC	672.625	0.849244	2.10736	0.160102	0.689063	0.726595	nc	0.137358	5	..........CGTTT.....	GCACTTCGCTTCACCTCTGC
N3_ACGTCTGTGCCTTCTCATCTGCCGGTCCGTGTGCAATTCGCTTCACCTCTGCACGTTGCATGGAGACCACCGTGAACGCCC	ACGTCTGTGCCTTCTCATCTGCCGGTCCGTGTGCAATTCGCTTCACCTCTGCACGTTGCATGGAGACCACCGTGAACGCCC	10.0493	2.33765	1.43488	2.51127	0.113035	0.121632	gain	2.21326	2	A..................................A.............................................	CCGTCTGTGCCTTCTCATCTGCCGGTCCGTGTGCACTTCGCTTCACCTCTGCACGTTGCATGGAGACCACCGTGAACGCCC	GCAATTCGCTTCACCTCTGC	GCACTTCGCTTCACCTCTGC	GCAATTCGCTTCACCTCTGC	...A................	1			N5_GCACTTCGCTTAAGCTCTGC	GCACTTCGCTTAAGCTCTGC	84.5239	0.962105	2.78093	0.11757	0.731686	0.766638	nc	0.130534	2	...........A.G......	GCACTTCGCTTCACCTCTGC
N3_CCGTCTGTGCCTTCTAATCTGCCGGTCCGTGTTTTCTTCGCTTCACCTCTGCACGTTGCATGGAGACCACCGTGAACGCCC	CCGTCTGTGCCTTCTAATCTGCCGGTCCGTGTTTTCTTCGCTTCACCTCTGCACGTTGCATGGAGACCACCGTGAACGCCC	17.1164	2.46331	1.54896	2.32192	0.127563	0.136916	gain	2.20288	4	...............A................TTT..............................................	CCGTCTGTGCCTTCTCATCTGCCGGTCCGTGTGCACTTCGCTTCACCTCTGCACGTTGCATGGAGACCACCGTGAACGCCC	TTTCTTCGCTTCACCTCTGC	GCACTTCGCTTCACCTCTGC	TTTCTTCGCTTCACCTCTGC	TTT.................	3			N5_GCACTTCGCTGGTTATCTGC	GCACTTCGCTGGTTATCTGC	448.488	0.803889	2.01247	0.157541	0.69143	0.728868	nc	0.128824	5	..........GGTTA.....	GCACTTCGCTTCACCTCTGC
N3_CCGTCTGTGCCTTCTCATCTGCCGGTCCGTGTGCACTTCGCATCACCTCTGCACGTTGCATGGATACCACCGTGAACGCCC	CCGTCTGTGCCTTCTCATCTGCCGGTCCGTGTGCACTTCGCATCACCTCTGCACGTTGCATGGATACCACCGTGAACGCCC	27.7512	3.24627	2.40313	1.54553	0.213797	0.225944	gain	2.175	2	.........................................A......................T................	CCGTCTGTGCCTTCTCATCTGCCGGTCCGTGTGCACTTCGCTTCACCTCTGCACGTTGCATGGAGACCACCGTGAACGCCC	GCACTTCGCATCACCTCTGC	GCACTTCGCTTCACCTCTGC	GCACTTCGCATCACCTCTGC	.........A..........	1			N5_GCACTTTGAATCACCTCTGC	GCACTTTGAATCACCTCTGC	3315.79	0.223411	0.205564	1.18024	0.277307	0.311778	nc	0.124449	3	......T.AA..........	GCACTTCGCTTCACCTCTGC
N3_CCGTCTGTGCCTTCTCATCTGCCGGTCCGTGTAACCTTCGCTTAACCTCTGCACGTTGCATGGAGACCACCGTGAACGCCC	CCGTCTGTGCCTTCTCATCTGCCGGTCCGTGTAACCTTCGCTTAACCTCTGCACGTTGCATGGAGACCACCGTGAACGCCC	33.5596	3.31023	2.48701	1.48939	0.222312	0.234669	gain	2.1617	4	................................AAC........A.....................................	CCGTCTGTGCCTTCTCATCTGCCGGTCCGTGTGCACTTCGCTTCACCTCTGCACGTTGCATGGAGACCACCGTGAACGCCC	AACCTTCGCTTAACCTCTGC	GCACTTCGCTTCACCTCTGC	AACCTTCGCTTAACCTCTGC	AAC........A........	4			N5_GCACTTCGCTGAAAGTCTGC	GCACTTCGCTGAAAGTCTGC	329.344	0.648949	1.3953	0.214515	0.643251	0.682254	nc	0.124351	4	..........GA.AG.....	GCACTTCGCTTCACCTCTGC
N3_CAGTCTGTGCCTTCTCATCTGCCGGTCCGTGTCCACTTCGCTTCACCTCTGCACGTTGCATGGAGACCACCGTGAACGCCC	CAGTCTGTGCCTTCTCATCTGCCGGTCCGTGTCCACTTCGCTTCACCTCTGCACGTTGCATGGAGACCACCGTGAACGCCC	21.3764	3.3458	2.54612	1.44782	0.228878	0.241318	gain	2.14264	2	.A..............................C................................................	CCGTCTGTGCCTTCTCATCTGCCGGTCCGTGTGCACTTCGCTTCACCTCTGCACGTTGCATGGAGACCACCGTGAACGCCC	CCACTTCGCTTCACCTCTGC	GCACTTCGCTTCACCTCTGC	CCACTTCGCTTCACCTCTGC	C...................	1			N5_GCACTTCGCTTTTTTTCTGC	GCACTTCGCTTTTTTTCTGC	675.884	0.801729	2.07397	0.147544	0.700893	0.737795	nc	0.123745	4	...........TTTT.....	GCACTTCGCTTCACCTCTGC
N3_CCGTCTGTGCCTTCTCATCTGCCGGTCAGTGTGCAGTTCGCTTCACCTCTGCACGTTGCATGGAGACCACCGTGAACGCCC	CCGTCTGTGCCTTCTCATCTGCCGGTCAGTGTGCAGTTCGCTTCACCTCTGCACGTTGCATGGAGACCACCGTGAACGCCC	8.60514	2.33826	1.46754	2.38378	0.122601	0.131724	gain	2.13134	2	...........................A.......G.............................................	CCGTCTGTGCCTTCTCATCTGCCGGTCCGTGTGCACTTCGCTTCACCTCTGCACGTTGCATGGAGACCACCGTGAACGCCC	GCAGTTCGCTTCACCTCTGC	GCACTTCGCTTCACCTCTGC	GCAGTTCGCTTCACCTCTGC	...G................	1			N5_GCACTTTAGCTCACCTCTGC	GCACTTTAGCTCACCTCTGC	2599.31	0.377546	0.535978	0.494802	0.481793	0.524701	nc	0.119735	4	......TAGC..........	GCACTTCGCTTCACCTCTGC
N3_CCGTCTGTGCCTTCTCATCTGCCGGTACGTGTGAACTTCGCTTCACCTCTGCACGTTGCATGGAGACCACCGTGAACGCCC	CCGTCTGTGCCTTCTCATCTGCCGGTACGTGTGAACTTCGCTTCACCTCTGCACGTTGCATGGAGACCACCGTGAACGCCC	37.8911	1.84128	0.990412	3.28147	0.0700662	0.075925	gain	2.12575	2	..........................A......A...............................................	CCGTCTGTGCCTTCTCATCTGCCGGTCCGTGTGCACTTCGCTTCACCTCTGCACGTTGCATGGAGACCACCGTGAACGCCC	GAACTTCGCTTCACCTCTGC	GCACTTCGCTTCACCTCTGC	GAACTTCGCTTCACCTCTGC	.A..................	1			N5_GCACTTCGCTGATAATCTGC	GCACTTCGCTGATAATCTGC	572.342	0.59697	1.32286	0.202221	0.652934	0.69146	nc	0.110517	5	..........GATAA.....	GCACTTCGCTTCACCTCTGC
N3_CCGTCCGTGCCTTCTAATCTGCCGGTCCGTGTGCACTTCGCTTCACCTCTGCACGTTGCATGGAGACCACCGTGAACGCCC	CCGTCCGTGCCTTCTAATCTGCCGGTCCGTGTGCACTTCGCTTCACCTCTGCACGTTGCATGGAGACCACCGTGAACGCCC	14.7418	2.31717	1.44745	2.39491	0.121731	0.130812	gain	2.11928	2	.....C.........A.................................................................	CCGTCTGTGCCTTCTCATCTGCCGGTCCGTGTGCACTTCGCTTCACCTCTGCACGTTGCATGGAGACCACCGTGAACGCCC	GCACTTCGCTTCACCTCTGC	GCACTTCGCTTCACCTCTGC	GCACTTCGCTTCACCTCTGC	....................	0			N5_GCACTTTATATCACATCTGC	GCACTTTATATCACATCTGC	8.3287	0.699587	1.82273	0.14805	0.700406	0.737653	nc	0.108191	5	......TATA....A.....	GCACTTCGCTTCACCTCTGC
N3_CCGTCAGTGCCTTCTCATCTGCCGGTCCTTGTGCACTTCGCTTCACCTCTGCACGTTGCATGGAGACCACCGTGAACGCCC	CCGTCAGTGCCTTCTCATCTGCCGGTCCTTGTGCACTTCGCTTCACCTCTGCACGTTGCATGGAGACCACCGTGAACGCCC	11.9356	2.41849	1.55819	2.23591	0.134837	0.144625	gain	2.10455	2	.....A......................T....................................................	CCGTCTGTGCCTTCTCATCTGCCGGTCCGTGTGCACTTCGCTTCACCTCTGCACGTTGCATGGAGACCACCGTGAACGCCC	GCACTTCGCTTCACCTCTGC	GCACTTCGCTTCACCTCTGC	GCACTTCGCTTCACCTCTGC	....................	0			N5_GCACTTCGCTTCGAATCTGC	GCACTTCGCTTCGAATCTGC	592.014	0.737966	2.07669	0.124926	0.723752	0.759223	nc	0.103618	3	............GAA.....	GCACTTCGCTTCACCTCTGC
N3_CCGTCTGTGTCTTCTCATCTGCCGGTCCGTGTCAACTTCGCTTCACCTCTGCACGTTGCATGGAGACCACCGTGAACGCCC	CCGTCTGTGTCTTCTCATCTGCCGGTCCGTGTCAACTTCGCTTCACCTCTGCACGTTGCATGGAGACCACCGTGAACGCCC	11.4469	2.43059	1.57372	2.19296	0.138643	0.148581	gain	2.08569	3	.........T......................CA...............................................	CCGTCTGTGCCTTCTCATCTGCCGGTCCGTGTGCACTTCGCTTCACCTCTGCACGTTGCATGGAGACCACCGTGAACGCCC	CAACTTCGCTTCACCTCTGC	GCACTTCGCTTCACCTCTGC	CAACTTCGCTTCACCTCTGC	CA..................	2			N5_GCACTTCGCTCACGCTCTGC	GCACTTCGCTCACGCTCTGC	285.885	0.785699	2.35455	0.110005	0.740139	0.774292	nc	0.102681	4	..........CACG......	GCACTTCGCTTCACCTCTGC
N3_CCGTCTGTGCCTCAACATCTGCCGGTCTGTGTGCACTTCGCTTCACCTCTGCACGTTGCATGGAGACCACCGTGAACGCCC	CCGTCTGTGCCTCAACATCTGCCGGTCTGTGTGCACTTCGCTTCACCTCTGCACGTTGCATGGAGACCACCGTGAACGCCC	28.9094	3.16068	2.41669	1.4587	0.227137	0.239562	gain	2.03457	4	............CAA............T.....................................................	CCGTCTGTGCCTTCTCATCTGCCGGTCCGTGTGCACTTCGCTTCACCTCTGCACGTTGCATGGAGACCACCGTGAACGCCC	GCACTTCGCTTCACCTCTGC	GCACTTCGCTTCACCTCTGC	GCACTTCGCTTCACCTCTGC	....................	0			N5_GCACTTTGATTCACCTCTGC	GCACTTTGATTCACCTCTGC	3607.19	0.26141	0.314239	0.691076	0.405799	0.447053	nc	0.102392	2	......T.A...........	GCACTTCGCTTCACCTCTGC
N3_CCGTCTGTGCCTTCTCATCTGCCGGTCCGTGTGCACTTCGCATCACCTCTGCACGTTGCATGGAGACAACCGTGAACGCCC	CCGTCTGTGCCTTCTCATCTGCCGGTCCGTGTGCACTTCGCATCACCTCTGCACGTTGCATGGAGACAACCGTGAACGCCC	22.4581	2.38114	1.54379	2.17704	0.140084	0.150075	gain	2.03256	2	.........................................A.........................A.............	CCGTCTGTGCCTTCTCATCTGCCGGTCCGTGTGCACTTCGCTTCACCTCTGCACGTTGCATGGAGACCACCGTGAACGCCC	GCACTTCGCATCACCTCTGC	GCACTTCGCTTCACCTCTGC	GCACTTCGCATCACCTCTGC	.........A..........	1			N5_GCACTGGAATTCACCTCTGC	GCACTGGAATTCACCTCTGC	1441.44	0.313186	0.437734	0.510993	0.474709	0.517573	nc	0.101338	4	.....GGAA...........	GCACTTCGCTTCACCTCTGC
N3_CCGTCTGTGCCTTCTCATCTGCCGGTCCGTGTGCACTTCGCTTCACCTCTGCACGTTGCATGGAGACCACCGTGATTGCAC	CCGTCTGTGCCTTCTCATCTGCCGGTCCGTGTGCACTTCGCTTCACCTCTGCACGTTGCATGGAGACCACCGTGATTGCAC	37.6065	3.2679	2.56268	1.37119	0.241607	0.254442	nc	2.01594	3	...........................................................................TT..A.	CCGTCTGTGCCTTCTCATCTGCCGGTCCGTGTGCACTTCGCTTCACCTCTGCACGTTGCATGGAGACCACCGTGAACGCCC	GCACTTCGCTTCACCTCTGC	GCACTTCGCTTCACCTCTGC	GCACTTCGCTTCACCTCTGC	....................	0			N5_GCACTTCGCTCTTAATCTGC	GCACTTCGCTCTTAATCTGC	530.398	0.722075	2.04069	0.123914	0.724827	0.76012	nc	0.100921	5	..........CTTAA.....	GCACTTCGCTTCACCTCTGC
N3_CCGTATGTGCCTTCTCATCTGCCGGTCCGTGTAACCTTCGCTTCACCTCTGCACGTTGCATGGAGACCACCGTGAACGCCC	CCGTATGTGCCTTCTCATCTGCCGGTCCGTGTAACCTTCGCTTCACCTCTGCACGTTGCATGGAGACCACCGTGAACGCCC	25.9544	3.13992	2.45758	1.39562	0.237458	0.250197	nc	1.96061	4	....A...........................AAC..............................................	CCGTCTGTGCCTTCTCATCTGCCGGTCCGTGTGCACTTCGCTTCACCTCTGCACGTTGCATGGAGACCACCGTGAACGCCC	AACCTTCGCTTCACCTCTGC	GCACTTCGCTTCACCTCTGC	AACCTTCGCTTCACCTCTGC	AAC.................	3			N5_GCACTTTAGTTAACCTCTGC	GCACTTTAGTTAACCTCTGC	18.7728	0.499776	1.05307	0.225659	0.634761	0.674287	nc	0.0986506	4	......TAG..A........	GCACTTCGCTTCACCTCTGC
N3_CCGTATGTGCCTTCTCATCTGCCGGTCCGTGTGCACTTCGCTTCACCTCTGCACGTTGCATGGAGACCACCGTGATTGCCC	CCGTATGTGCCTTCTCATCTGCCGGTCCGTGTGCACTTCGCTTCACCTCTGCACGTTGCATGGAGACCACCGTGATTGCCC	10.814	2.28898	1.49916	2.17792	0.140004	0.150014	gain	1.95447	3	....A......................................................................TT....	CCGTCTGTGCCTTCTCATCTGCCGGTCCGTGTGCACTTCGCTTCACCTCTGCACGTTGCATGGAGACCACCGTGAACGCCC	GCACTTCGCTTCACCTCTGC	GCACTTCGCTTCACCTCTGC	GCACTTCGCTTCACCTCTGC	....................	0			N5_GCACTTCGCTGATACTCTGC	GCACTTCGCTGATACTCTGC	637.039	0.707274	2.05762	0.116985	0.732328	0.76682	nc	0.0956901	4	..........GATA......	GCACTTCGCTTCACCTCTGC
N3_CCGTCTGTGCCTTCTAATCTGCCGGTCCGTGTGCACTTCGCTTCACCTCTGCACGTTGCATGGAGACCACCGTGATCGCCC	CCGTCTGTGCCTTCTAATCTGCCGGTCCGTGTGCACTTCGCTTCACCTCTGCACGTTGCATGGAGACCACCGTGATCGCCC	16.1146	2.34087	1.55121	2.10058	0.147244	0.157478	gain	1.94751	2	...............A...........................................................T.....	CCGTCTGTGCCTTCTCATCTGCCGGTCCGTGTGCACTTCGCTTCACCTCTGCACGTTGCATGGAGACCACCGTGAACGCCC	GCACTTCGCTTCACCTCTGC	GCACTTCGCTTCACCTCTGC	GCACTTCGCTTCACCTCTGC	....................	0			N5_GCACTTCGCTTTAATTCTGC	GCACTTCGCTTTAATTCTGC	524.19	0.539117	1.25684	0.18294	0.668858	0.707454	nc	0.0941653	3	...........T.AT.....	GCACTTCGCTTCACCTCTGC
N3_CAGTCTGTGCCTTCTCATCTGCCGGTCCGTGTGCACTTCTGCTCACCTCTGCACGTTGCATGGAGACCACCGTGAACGCCC	CAGTCTGTGCCTTCTCATCTGCCGGTCCGTGTGCACTTCTGCTCACCTCTGCACGTTGCATGGAGACCACCGTGAACGCCC	15.0228	2.35424	1.56616	2.08285	0.148962	0.159289	gain	1.94677	4	.A.....................................TGC.......................................	CCGTCTGTGCCTTCTCATCTGCCGGTCCGTGTGCACTTCGCTTCACCTCTGCACGTTGCATGGAGACCACCGTGAACGCCC	GCACTTCTGCTCACCTCTGC	GCACTTCGCTTCACCTCTGC	GCACTTCTGCTCACCTCTGC	.......TGC..........	3			N5_GCACTACCAGTCACCTCTGC	GCACTACCAGTCACCTCTGC	742.177	0.703455	2.09919	0.111198	0.738785	0.77311	nc	0.0924918	4	.....A.CAG..........	GCACTTCGCTTCACCTCTGC
N3_CCGTCTGTGCCTTCTCATCTGCAGGCCCGTGTGCACTTCGCTTCACCTCTGCACGTTGCATGGAGACCACCGTGAACGCCC	CCGTCTGTGCCTTCTCATCTGCAGGCCCGTGTGCACTTCGCTTCACCTCTGCACGTTGCATGGAGACCACCGTGAACGCCC	16.2161	2.29028	1.50634	2.13966	0.143533	0.15364	gain	1.93081	2	......................A..C.......................................................	CCGTCTGTGCCTTCTCATCTGCCGGTCCGTGTGCACTTCGCTTCACCTCTGCACGTTGCATGGAGACCACCGTGAACGCCC	GCACTTCGCTTCACCTCTGC	GCACTTCGCTTCACCTCTGC	GCACTTCGCTTCACCTCTGC	....................	0			N5_GCACTTTACGTCACCTCTGC	GCACTTTACGTCACCTCTGC	1708.02	0.166431	0.15741	1.11888	0.290159	0.325379	nc	0.0894338	3	......TA.G..........	GCACTTCGCTTCACCTCTGC
N3_CCGTCTGTGCCTTCTCATCTGCCGGTCCGTGTGCACTTCTTTTCACCTCTGCACGTTGCATGGAGACCACCGTGAACGCCA	CCGTCTGTGCCTTCTCATCTGCCGGTCCGTGTGCACTTCTTTTCACCTCTGCACGTTGCATGGAGACCACCGTGAACGCCA	29.0168	3.10807	2.45215	1.37589	0.240802	0.253637	nc	1.92184	3	.......................................TT.......................................A	CCGTCTGTGCCTTCTCATCTGCCGGTCCGTGTGCACTTCGCTTCACCTCTGCACGTTGCATGGAGACCACCGTGAACGCCC	GCACTTCTTTTCACCTCTGC	GCACTTCGCTTCACCTCTGC	GCACTTCTTTTCACCTCTGC	.......TT...........	2			N5_GCACTTCAATTCACCTCTGC	GCACTTCAATTCACCTCTGC	3111.64	0.498094	1.15516	0.185003	0.667108	0.70582	nc	0.0875667	2	.......AA...........	GCACTTCGCTTCACCTCTGC
N3_CCGTCTGTGCCTTCTCATCTGCCGGTCCGTGTCCACTTCGCTTAACCTCTGCACGTTGCATGGAGACCACCGTGAACGCCC	CCGTCTGTGCCTTCTCATCTGCCGGTCCGTGTCCACTTCGCTTAACCTCTGCACGTTGCATGGAGACCACCGTGAACGCCC	48.2478	3.30467	2.70582	1.25032	0.263491	0.276797	nc	1.91418	2	................................C..........A.....................................	CCGTCTGTGCCTTCTCATCTGCCGGTCCGTGTGCACTTCGCTTCACCTCTGCACGTTGCATGGAGACCACCGTGAACGCCC	CCACTTCGCTTAACCTCTGC	GCACTTCGCTTCACCTCTGC	CCACTTCGCTTAACCTCTGC	C..........A........	2			N5_GCACTTCGCTGTGTTTCTGC	GCACTTCGCTGTGTTTCTGC	232.464	0.823841	2.98722	0.0750477	0.784124	0.815603	nc	0.08701	5	..........GTGTT.....	GCACTTCGCTTCACCTCTGC
N3_CCGTCTGTGCCTTCTCATCTGCCGGTCCGTGTGAACTTCGCTTAACCTCTGCACGTTGCATGGAGACCACCGTGAACGCCC	CCGTCTGTGCCTTCTCATCTGCCGGTCCGTGTGAACTTCGCTTAACCTCTGCACGTTGCATGGAGACCACCGTGAACGCCC	15.3089	1.80592	1.04478	2.89404	0.0889078	0.0960787	gain	1.89813	2	.................................A.........A.....................................	CCGTCTGTGCCTTCTCATCTGCCGGTCCGTGTGCACTTCGCTTCACCTCTGCACGTTGCATGGAGACCACCGTGAACGCCC	GAACTTCGCTTAACCTCTGC	GCACTTCGCTTCACCTCTGC	GAACTTCGCTTAACCTCTGC	.A.........A........	2			N5_GCACTTCGCTATAGATCTGC	GCACTTCGCTATAGATCTGC	447.171	0.508479	1.32076	0.147466	0.700969	0.737795	nc	0.0784588	4	..........AT.GA.....	GCACTTCGCTTCACCTCTGC
N3_CCGTCTGTGCCTTCTAATCTGCCGGTCCGTGTGAACTTCGCTTCACCTCTGCACGTTGCATGGAGACCACCGTGAACGCCC	CCGTCTGTGCCTTCTAATCTGCCGGTCCGTGTGAACTTCGCTTCACCTCTGCACGTTGCATGGAGACCACCGTGAACGCCC	51.3417	1.73493	0.977096	3.00109	0.0832083	0.0899811	gain	1.87343	2	...............A.................A...............................................	CCGTCTGTGCCTTCTCATCTGCCGGTCCGTGTGCACTTCGCTTCACCTCTGCACGTTGCATGGAGACCACCGTGAACGCCC	GAACTTCGCTTCACCTCTGC	GCACTTCGCTTCACCTCTGC	GAACTTCGCTTCACCTCTGC	.A..................	1			N5_GCACTTCGCTTGCTCTCTGC	GCACTTCGCTTGCTCTCTGC	184.224	0.673907	2.25121	0.0888018	0.765706	0.798501	nc	0.0781314	3	...........GCT......	GCACTTCGCTTCACCTCTGC
N3_CCGTCTGTGCCTTCTCATCTGCCAGTCCGTGTCCACTTCGCTTCACCTCTGCACGTTGCATGGAGACCACCGTGAACGCCC	CCGTCTGTGCCTTCTCATCTGCCAGTCCGTGTCCACTTCGCTTCACCTCTGCACGTTGCATGGAGACCACCGTGAACGCCC	23.6793	3.02103	2.46095	1.29708	0.254748	0.267879	nc	1.79416	2	.......................A........C................................................	CCGTCTGTGCCTTCTCATCTGCCGGTCCGTGTGCACTTCGCTTCACCTCTGCACGTTGCATGGAGACCACCGTGAACGCCC	CCACTTCGCTTCACCTCTGC	GCACTTCGCTTCACCTCTGC	CCACTTCGCTTCACCTCTGC	C...................	1			N5_GCACTTCGCTTCACCAATTT	GCACTTCGCTTCACCAATTT	285.801	0.650497	2.24145	0.0835158	0.772588	0.804575	nc	0.0728895	4	...............AA.TT	GCACTTCGCTTCACCTCTGC
N3_CCGTCTGTGCCTTCTCATCTGCCGGTCCGTGTGTCATTCGCTTCACCTCTGCACGTTGCATGGAGACCACCGTTAACGCCC	CCGTCTGTGCCTTCTCATCTGCCGGTCCGTGTGTCATTCGCTTCACCTCTGCACGTTGCATGGAGACCACCGTTAACGCCC	41.4888	3.1613	2.70443	1.16011	0.281442	0.294969	nc	1.74064	4	.................................TCA.....................................T.......	CCGTCTGTGCCTTCTCATCTGCCGGTCCGTGTGCACTTCGCTTCACCTCTGCACGTTGCATGGAGACCACCGTGAACGCCC	GTCATTCGCTTCACCTCTGC	GCACTTCGCTTCACCTCTGC	GTCATTCGCTTCACCTCTGC	.TCA................	3			N5_GCACTTTAATTCACCTCTGC	GCACTTTAATTCACCTCTGC	2938.61	0.238241	0.353065	0.454817	0.500056	0.542909	nc	0.0717061	3	......TAA...........	GCACTTCGCTTCACCTCTGC
N3_CCGTCTTCGCCTTCTCATCTGCCGGTCCGTGTGCACTTAGCTTCACCTCTGCACGTTGCATGGAGACCACCGTGAACGCCC	CCGTCTTCGCCTTCTCATCTGCCGGTCCGTGTGCACTTAGCTTCACCTCTGCACGTTGCATGGAGACCACCGTGAACGCCC	10.9214	2.20571	1.53464	1.93724	0.163968	0.174833	gain	1.73201	3	......TC..............................A..........................................	CCGTCTGTGCCTTCTCATCTGCCGGTCCGTGTGCACTTCGCTTCACCTCTGCACGTTGCATGGAGACCACCGTGAACGCCC	GCACTTAGCTTCACCTCTGC	GCACTTCGCTTCACCTCTGC	GCACTTAGCTTCACCTCTGC	......A.............	1			N5_GCACTTCGCTAATATTCTGC	GCACTTCGCTAATATTCTGC	637.609	0.477578	1.3138	0.13154	0.716841	0.75312	nc	0.0690469	5	..........AATAT.....	GCACTTCGCTTCACCTCTGC
N3_CCGTCTGTGCTTTCTCATCTGCCGGTCCGTGTCCACTTCGCTTCACCTCTGCACGTTGCATGGAGACCACCGTGAACGCCC	CCGTCTGTGCTTTCTCATCTGCCGGTCCGTGTCCACTTCGCTTCACCTCTGCACGTTGCATGGAGACCACCGTGAACGCCC	30.9226	3.04243	2.55372	1.21831	0.269693	0.28303	nc	1.73154	2	..........T.....................C................................................	CCGTCTGTGCCTTCTCATCTGCCGGTCCGTGTGCACTTCGCTTCACCTCTGCACGTTGCATGGAGACCACCGTGAACGCCC	CCACTTCGCTTCACCTCTGC	GCACTTCGCTTCACCTCTGC	CCACTTCGCTTCACCTCTGC	C...................	1			N5_GCACTTTCGGTCACCTCTGC	GCACTTTCGGTCACCTCTGC	1368.4	0.402892	0.97073	0.171702	0.678603	0.716003	nc	0.0678405	4	......TCGG..........	GCACTTCGCTTCACCTCTGC
N3_CCGTCTGTGCCTTCTCATCCGCCGGTCCGTGTGACCTTCGCTTCACCTCTGCACGTTGCATGGAGACCACCGTGAACGCCC	CCGTCTGTGCCTTCTCATCCGCCGGTCCGTGTGACCTTCGCTTCACCTCTGCACGTTGCATGGAGACCACCGTGAACGCCC	28.3917	2.93527	2.47957	1.21691	0.269968	0.283272	nc	1.66925	3	...................C.............AC..............................................	CCGTCTGTGCCTTCTCATCTGCCGGTCCGTGTGCACTTCGCTTCACCTCTGCACGTTGCATGGAGACCACCGTGAACGCCC	GACCTTCGCTTCACCTCTGC	GCACTTCGCTTCACCTCTGC	GACCTTCGCTTCACCTCTGC	.AC.................	2			N5_GCACTTCGCTCGTAATCTGC	GCACTTCGCTCGTAATCTGC	522.482	0.481963	1.40511	0.117114	0.732186	0.76682	nc	0.0652474	5	..........CGTAA.....	GCACTTCGCTTCACCTCTGC
N3_CCGTCTGTGCCTTCTAATCTGCCGGTCCGTGTGCACTTTGCTTCACCTCTGCACGTTGCATGGAGACCACCGTGAACGCCC	CCGTCTGTGCCTTCTAATCTGCCGGTCCGTGTGCACTTTGCTTCACCTCTGCACGTTGCATGGAGACCACCGTGAACGCCC	21.614	2.20794	1.56697	1.82444	0.176785	0.188119	gain	1.66159	2	...............A......................T..........................................	CCGTCTGTGCCTTCTCATCTGCCGGTCCGTGTGCACTTCGCTTCACCTCTGCACGTTGCATGGAGACCACCGTGAACGCCC	GCACTTTGCTTCACCTCTGC	GCACTTCGCTTCACCTCTGC	GCACTTTGCTTCACCTCTGC	......T.............	1			N5_GCACTTCGCTCGGTATCTGC	GCACTTCGCTCGGTATCTGC	429.738	0.642362	2.47154	0.0669972	0.79576	0.825463	nc	0.0637337	5	..........CGGTA.....	GCACTTCGCTTCACCTCTGC
N3_CCGCCTGTGCCTTCTCATCTGCCGGTCCGTGTGCACTTCAATTCACCTCTGCACGTTGCATGGAGACCACCGTGAACGCCC	CCGCCTGTGCCTTCTCATCTGCCGGTCCGTGTGCACTTCAATTCACCTCTGCACGTTGCATGGAGACCACCGTGAACGCCC	12.4473	2.07898	1.44471	1.9752	0.159897	0.170636	gain	1.6552	3	...C...................................AA........................................	CCGTCTGTGCCTTCTCATCTGCCGGTCCGTGTGCACTTCGCTTCACCTCTGCACGTTGCATGGAGACCACCGTGAACGCCC	GCACTTCAATTCACCTCTGC	GCACTTCGCTTCACCTCTGC	GCACTTCAATTCACCTCTGC	.......AA...........	2			N5_GCACTATCAGTCACCTCTGC	GCACTATCAGTCACCTCTGC	908.788	0.241263	0.428739	0.316323	0.573826	0.615247	nc	0.0581973	5	.....ATCAG..........	GCACTTCGCTTCACCTCTGC
N3_CCGTCTGTGCCTTCACATCTGCCGGTCCGTGTGCACTTCGCTTAACCTCTGCACGTTGCATGGAGACCACCGTGAACGCCC	CCGTCTGTGCCTTCACATCTGCCGGTCCGTGTGCACTTCGCTTAACCTCTGCACGTTGCATGGAGACCACCGTGAACGCCC	17.5013	2.18882	1.59332	1.75477	0.185279	0.196858	gain	1.6026	2	..............A............................A.....................................	CCGTCTGTGCCTTCTCATCTGCCGGTCCGTGTGCACTTCGCTTCACCTCTGCACGTTGCATGGAGACCACCGTGAACGCCC	GCACTTCGCTTAACCTCTGC	GCACTTCGCTTCACCTCTGC	GCACTTCGCTTAACCTCTGC	...........A........	1			N5_GCACTTCGCTCAATCTCTGC	GCACTTCGCTCAATCTCTGC	622.462	0.546104	2.04445	0.070925	0.789995	0.820471	nc	0.0559078	3	..........CA.T......	GCACTTCGCTTCACCTCTGC
N3_CCGTCTGTGCCTTCTCATCTGCCGGTCCGTGTGCACTTCGCTTCACCTCTGCACGTTGCATGGAGACCACAGTGAATGCCC	CCGTCTGTGCCTTCTCATCTGCCGGTCCGTGTGCACTTCGCTTCACCTCTGCACGTTGCATGGAGACCACAGTGAATGCCC	14.4017	2.09595	1.49036	1.85714	0.172956	0.18423	gain	1.59725	2	......................................................................A.....T....	CCGTCTGTGCCTTCTCATCTGCCGGTCCGTGTGCACTTCGCTTCACCTCTGCACGTTGCATGGAGACCACCGTGAACGCCC	GCACTTCGCTTCACCTCTGC	GCACTTCGCTTCACCTCTGC	GCACTTCGCTTCACCTCTGC	....................	0			N5_GCACTTGGAGTCACCTCTGC	GCACTTGGAGTCACCTCTGC	235.331	0.447172	1.40626	0.100722	0.750964	0.784189	nc	0.0556195	3	......G.AG..........	GCACTTCGCTTCACCTCTGC
N3_ACGTCTGTGCCTTCTCATATGCCGGTCCGTGTGCACTTCGCTTCACCTCTGCACGTTGCATGGAGACCACCGTGAACGCCC	ACGTCTGTGCCTTCTCATATGCCGGTCCGTGTGCACTTCGCTTCACCTCTGCACGTTGCATGGAGACCACCGTGAACGCCC	17.7268	2.17676	1.5915	1.72729	0.188758	0.20042	gain	1.57618	2	A.................A..............................................................	CCGTCTGTGCCTTCTCATCTGCCGGTCCGTGTGCACTTCGCTTCACCTCTGCACGTTGCATGGAGACCACCGTGAACGCCC	GCACTTCGCTTCACCTCTGC	GCACTTCGCTTCACCTCTGC	GCACTTCGCTTCACCTCTGC	....................	0			N5_GCACTTCGCTACATTTCTGC	GCACTTCGCTACATTTCTGC	496.736	0.537901	2.00876	0.0712892	0.789469	0.820471	nc	0.0552236	3	..........A..TT.....	GCACTTCGCTTCACCTCTGC
N3_CCGTCTGTGCCTTCTCATATGCAGGTCCGTGTGCACTTCGCTTCACCTCTGCACGTTGCATGGAGACCACCGTGAACGCCC	CCGTCTGTGCCTTCTCATATGCAGGTCCGTGTGCACTTCGCTTCACCTCTGCACGTTGCATGGAGACCACCGTGAACGCCC	52.8158	2.32642	1.7918	1.53191	0.215826	0.228013	gain	1.54916	2	..................A...A..........................................................	CCGTCTGTGCCTTCTCATCTGCCGGTCCGTGTGCACTTCGCTTCACCTCTGCACGTTGCATGGAGACCACCGTGAACGCCC	GCACTTCGCTTCACCTCTGC	GCACTTCGCTTCACCTCTGC	GCACTTCGCTTCACCTCTGC	....................	0			N5_GCACTGGTATTCACCTCTGC	GCACTGGTATTCACCTCTGC	340.226	0.42783	1.33125	0.102918	0.748356	0.781914	nc	0.0538603	4	.....GGTA...........	GCACTTCGCTTCACCTCTGC
N3_CCGTCTGTGCCTTCTCATCTGCCGTAACGTGTGCACTTCGCTTCACCTCTGCACGTTGCATGGAGACCACCGTGAACGCCC	CCGTCTGTGCCTTCTCATCTGCCGTAACGTGTGCACTTCGCTTCACCTCTGCACGTTGCATGGAGACCACCGTGAACGCCC	18.626	2.07695	1.50778	1.78822	0.181143	0.192561	gain	1.54106	3	........................TAA......................................................	CCGTCTGTGCCTTCTCATCTGCCGGTCCGTGTGCACTTCGCTTCACCTCTGCACGTTGCATGGAGACCACCGTGAACGCCC	GCACTTCGCTTCACCTCTGC	GCACTTCGCTTCACCTCTGC	GCACTTCGCTTCACCTCTGC	....................	0			N5_GCACTTCGCTGCCATTCTGC	GCACTTCGCTGCCATTCTGC	380.946	0.532893	2.08744	0.0648027	0.79906	0.828388	nc	0.0519148	4	..........G.CAT.....	GCACTTCGCTTCACCTCTGC
N3_CCGTCTGTGCCTTCTCATCTGCCGGTCCGTGTGCACTTCTGATCACCTCTGCACGTTGCATGGAGACCACCGTGAACGCCC	CCGTCTGTGCCTTCTCATCTGCCGGTCCGTGTGCACTTCTGATCACCTCTGCACGTTGCATGGAGACCACCGTGAACGCCC	32.0144	1.76357	1.16006	2.19351	0.138594	0.148553	gain	1.5136	3	.......................................TGA.......................................	CCGTCTGTGCCTTCTCATCTGCCGGTCCGTGTGCACTTCGCTTCACCTCTGCACGTTGCATGGAGACCACCGTGAACGCCC	GCACTTCTGATCACCTCTGC	GCACTTCGCTTCACCTCTGC	GCACTTCTGATCACCTCTGC	.......TGA..........	3			N5_GCACTTTAGATCACATCTGC	GCACTTTAGATCACATCTGC	3.73801	0.418602	1.49949	0.0887058	0.765829	0.798501	nc	0.0485027	5	......TAGA....A.....	GCACTTCGCTTCACCTCTGC
N3_CCGTCTGTGCCTTCTCATCTGCCGGTCCGTGTGCACTTCGCTTCACCTCTGCACGTTGCATGGAGACCACCGTTAACTAGC	CCGTCTGTGCCTTCTCATCTGCCGGTCCGTGTGCACTTCGCTTCACCTCTGCACGTTGCATGGAGACCACCGTTAACTAGC	27.7306	2.83599	2.52153	1.10477	0.293221	0.306856	nc	1.51103	4	.........................................................................T...TAG.	CCGTCTGTGCCTTCTCATCTGCCGGTCCGTGTGCACTTCGCTTCACCTCTGCACGTTGCATGGAGACCACCGTGAACGCCC	GCACTTCGCTTCACCTCTGC	GCACTTCGCTTCACCTCTGC	GCACTTCGCTTCACCTCTGC	....................	0			N5_GCACTTCGCTTGCATTCTGC	GCACTTCGCTTGCATTCTGC	274.487	0.378515	1.17916	0.102746	0.748559	0.781914	nc	0.0476073	4	...........GCAT.....	GCACTTCGCTTCACCTCTGC
N3_CCGTATGTGCCTGTTCATCTGCCGGTCCGTGTGCACTTCGCTTCACCTCTGCACGTTGCATGGAGACCACCGTGAACGCCC	CCGTATGTGCCTGTTCATCTGCCGGTCCGTGTGCACTTCGCTTCACCTCTGCACGTTGCATGGAGACCACCGTGAACGCCC	22.6419	2.75768	2.41471	1.15157	0.28322	0.296734	nc	1.51087	3	....A.......GT...................................................................	CCGTCTGTGCCTTCTCATCTGCCGGTCCGTGTGCACTTCGCTTCACCTCTGCACGTTGCATGGAGACCACCGTGAACGCCC	GCACTTCGCTTCACCTCTGC	GCACTTCGCTTCACCTCTGC	GCACTTCGCTTCACCTCTGC	....................	0			N5_GCACTTAAATTCACCTCTGC	GCACTTAAATTCACCTCTGC	558.187	0.406511	1.38451	0.0859204	0.769429	0.80177	nc	0.0462737	3	......AAA...........	GCACTTCGCTTCACCTCTGC
N3_CCGTCTGTGCCTTCTCATCTGCCGGTCCGTGTCCACTTAGCTTCACCTCTGCACGTTGCATGGAGACCACCGTGAACGCCC	CCGTCTGTGCCTTCTCATCTGCCGGTCCGTGTCCACTTAGCTTCACCTCTGCACGTTGCATGGAGACCACCGTGAACGCCC	27.7423	2.83105	2.52026	1.10247	0.293726	0.307282	nc	1.50628	2	................................C.....A..........................................	CCGTCTGTGCCTTCTCATCTGCCGGTCCGTGTGCACTTCGCTTCACCTCTGCACGTTGCATGGAGACCACCGTGAACGCCC	CCACTTAGCTTCACCTCTGC	GCACTTCGCTTCACCTCTGC	CCACTTAGCTTCACCTCTGC	C.....A.............	2			N5_GCACTATGGCTCACCTCTGC	GCACTATGGCTCACCTCTGC	572.225	0.488089	2.04333	0.0567845	0.811652	0.840431	nc	0.0442355	4	.....AT.GC..........	GCACTTCGCTTCACCTCTGC
N3_CCGTCTTCGCCTTCTCATCTGCCGGTCCGTGTGCACTTCGCTTCACCTCTGCACGTTGCATGGAGACCACCGTTAACGCCC	CCGTCTTCGCCTTCTCATCTGCCGGTCCGTGTGCACTTCGCTTCACCTCTGCACGTTGCATGGAGACCACCGTTAACGCCC	36.9051	2.8022	2.48559	1.1148	0.291042	0.304626	nc	1.50211	3	......TC.................................................................T.......	CCGTCTGTGCCTTCTCATCTGCCGGTCCGTGTGCACTTCGCTTCACCTCTGCACGTTGCATGGAGACCACCGTGAACGCCC	GCACTTCGCTTCACCTCTGC	GCACTTCGCTTCACCTCTGC	GCACTTCGCTTCACCTCTGC	....................	0			N5_GCACTTCGCTACAGTTCTGC	GCACTTCGCTACAGTTCTGC	376.716	0.479008	2.0689	0.0533569	0.817322	0.846047	nc	0.0419645	3	..........A..GT.....	GCACTTCGCTTCACCTCTGC
N3_CCGTCTCAGCCTTCTCATCTGCAGGTCCGTGTGCACTTCGCTTCACCTCTGCACGTTGCATGGAGACCACCGTGAACGCCC	CCGTCTCAGCCTTCTCATCTGCAGGTCCGTGTGCACTTCGCTTCACCTCTGCACGTTGCATGGAGACCACCGTGAACGCCC	11.1304	2.06314	1.53038	1.71612	0.190193	0.201876	gain	1.48712	3	......CA..............A..........................................................	CCGTCTGTGCCTTCTCATCTGCCGGTCCGTGTGCACTTCGCTTCACCTCTGCACGTTGCATGGAGACCACCGTGAACGCCC	GCACTTCGCTTCACCTCTGC	GCACTTCGCTTCACCTCTGC	GCACTTCGCTTCACCTCTGC	....................	0			N5_GCACTTCGCTATACATCTGC	GCACTTCGCTATACATCTGC	264.851	0.50571	2.31638	0.047421	0.827613	0.855415	nc	0.0415555	3	..........AT..A.....	GCACTTCGCTTCACCTCTGC
N3_CCGTCTGTGCCTTCTCATCTGCCGGTACGTGTGCACTTCTCTTCACCTCTGCACGTTGCATGGAGACCACCGTGAACGCCC	CCGTCTGTGCCTTCTCATCTGCCGGTACGTGTGCACTTCTCTTCACCTCTGCACGTTGCATGGAGACCACCGTGAACGCCC	23.7687	2.71312	2.3898	1.14156	0.285323	0.298789	nc	1.47773	2	..........................A............T.........................................	CCGTCTGTGCCTTCTCATCTGCCGGTCCGTGTGCACTTCGCTTCACCTCTGCACGTTGCATGGAGACCACCGTGAACGCCC	GCACTTCTCTTCACCTCTGC	GCACTTCGCTTCACCTCTGC	GCACTTCTCTTCACCTCTGC	.......T............	1			N5_GCACTTGGAATCACCTCTGC	GCACTTGGAATCACCTCTGC	317.89	0.510449	2.38242	0.0456673	0.830782	0.858176	nc	0.0410978	3	......G.AA..........	GCACTTCGCTTCACCTCTGC
N3_CCGTCTGTGCCTTCTCATCTGCCGGTCCGTGTGCACTTCGCTTCACCTCTGCACGTTGCATGGAGACAACCGTGAATGCCC	CCGTCTGTGCCTTCTCATCTGCCGGTCCGTGTGCACTTCGCTTCACCTCTGCACGTTGCATGGAGACAACCGTGAATGCCC	20.0928	2.03931	1.5046	1.72113	0.189548	0.201225	gain	1.47295	2	...................................................................A........T....	CCGTCTGTGCCTTCTCATCTGCCGGTCCGTGTGCACTTCGCTTCACCTCTGCACGTTGCATGGAGACCACCGTGAACGCCC	GCACTTCGCTTCACCTCTGC	GCACTTCGCTTCACCTCTGC	GCACTTCGCTTCACCTCTGC	....................	0			N5_GCACTTCAGGTCACCTCTGC	GCACTTCAGGTCACCTCTGC	995.62	0.374967	1.4034	0.0711837	0.789621	0.820471	nc	0.0384646	3	.......AGG..........	GCACTTCGCTTCACCTCTGC
N3_CCGTCTGTGCCTTCTCATCTGCCGGTCAGTGTGCACTTCATTTCACCTCTGCACGTTGCATGGAGACCACCGTGAACGCCC	CCGTCTGTGCCTTCTCATCTGCCGGTCAGTGTGCACTTCATTTCACCTCTGCACGTTGCATGGAGACCACCGTGAACGCCC	25.6985	2.77143	2.51112	1.07283	0.300308	0.313857	nc	1.44789	3	...........................A...........AT........................................	CCGTCTGTGCCTTCTCATCTGCCGGTCCGTGTGCACTTCGCTTCACCTCTGCACGTTGCATGGAGACCACCGTGAACGCCC	GCACTTCATTTCACCTCTGC	GCACTTCGCTTCACCTCTGC	GCACTTCATTTCACCTCTGC	.......AT...........	2			N5_GCACTTCGCTATGGATCTGC	GCACTTCGCTATGGATCTGC	361.578	0.349041	1.23006	0.0803181	0.776867	0.808786	nc	0.0382735	5	..........ATGGA.....	GCACTTCGCTTCACCTCTGC
N3_CCGTCTGTGCCTTCTCATCTGCCGGTCCGTGTGCACTTCGCTTCACCTCTGCACGTTACATGGAGACCACCGTGAACACCC	CCGTCTGTGCCTTCTCATCTGCCGGTCCGTGTGCACTTCGCTTCACCTCTGCACGTTACATGGAGACCACCGTGAACACCC	29.6604	2.80812	2.6382	0.990743	0.319561	0.333152	nc	1.39127	2	.........................................................A...................A...	CCGTCTGTGCCTTCTCATCTGCCGGTCCGTGTGCACTTCGCTTCACCTCTGCACGTTGCATGGAGACCACCGTGAACGCCC	GCACTTCGCTTCACCTCTGC	GCACTTCGCTTCACCTCTGC	GCACTTCGCTTCACCTCTGC	....................	0			N5_GCACTGGCTGTCACCTCTGC	GCACTGGCTGTCACCTCTGC	312.538	0.494856	2.45678	0.0403701	0.840759	0.866922	nc	0.0372768	5	.....GGCTG..........	GCACTTCGCTTCACCTCTGC
N3_CCGTCTGTGCCTTCTCATCTGCCTGTCCGTGTTTTCTTCGCTTCACCTCTGCACGTTGCATGGAGACCACCGTGAACGCCC	CCGTCTGTGCCTTCTCATCTGCCTGTCCGTGTTTTCTTCGCTTCACCTCTGCACGTTGCATGGAGACCACCGTGAACGCCC	17.5714	1.95025	1.4748	1.66399	0.197066	0.208926	gain	1.37569	4	.......................T........TTT..............................................	CCGTCTGTGCCTTCTCATCTGCCGGTCCGTGTGCACTTCGCTTCACCTCTGCACGTTGCATGGAGACCACCGTGAACGCCC	TTTCTTCGCTTCACCTCTGC	GCACTTCGCTTCACCTCTGC	TTTCTTCGCTTCACCTCTGC	TTT.................	3			N5_GCACTTCGAGTCACCTCTGC	GCACTTCGAGTCACCTCTGC	1375.28	0.212604	0.499698	0.180857	0.670638	0.709119	nc	0.0368893	2	........AG..........	GCACTTCGCTTCACCTCTGC
N3_CCGTCTGTGCCTTCTCATCTGCCGGTCCGTGTGGGCTTCGCTTCACCTCTGCACGTTGCATGGAGACCACCGTTAACGCCC	CCGTCTGTGCCTTCTCATCTGCCGGTCCGTGTGGGCTTCGCTTCACCTCTGCACGTTGCATGGAGACCACCGTTAACGCCC	26.2849	2.66248	2.47659	1.02318	0.311765	0.325347	nc	1.34767	3	.................................GG......................................T.......	CCGTCTGTGCCTTCTCATCTGCCGGTCCGTGTGCACTTCGCTTCACCTCTGCACGTTGCATGGAGACCACCGTGAACGCCC	GGGCTTCGCTTCACCTCTGC	GCACTTCGCTTCACCTCTGC	GGGCTTCGCTTCACCTCTGC	.GG.................	2			N5_GCACTTCGCTACAGGTCTGC	GCACTTCGCTACAGGTCTGC	195.514	0.458556	2.18684	0.0437835	0.834257	0.860991	nc	0.0360885	3	..........A..GG.....	GCACTTCGCTTCACCTCTGC
N3_CCGTCTGTGCCTTCTCATCTGCCGGTCCGTGTTCACTTCGCTTCACCTCTGCACGTTGCATGGAGACAACCGTGAACGCCC	CCGTCTGTGCCTTCTCATCTGCCGGTCCGTGTTCACTTCGCTTCACCTCTGCACGTTGCATGGAGACAACCGTGAACGCCC	8.02827	1.9598	1.52397	1.59952	0.205971	0.217929	gain	1.3448	2	................................T..................................A.............	CCGTCTGTGCCTTCTCATCTGCCGGTCCGTGTGCACTTCGCTTCACCTCTGCACGTTGCATGGAGACCACCGTGAACGCCC	TCACTTCGCTTCACCTCTGC	GCACTTCGCTTCACCTCTGC	TCACTTCGCTTCACCTCTGC	T...................	1			N5_GCACTACGTATCACCTCTGC	GCACTACGTATCACCTCTGC	519.401	0.315343	1.23314	0.0652707	0.798351	0.827902	nc	0.0308424	3	.....A..TA..........	GCACTTCGCTTCACCTCTGC
N3_CCGTCTGTGCCTTCTAATATGCCGGTCCGTGTGCACTTCGCTTCACCTCTGCACGTTGCATGGAGACCACCGTGAACGCCC	CCGTCTGTGCCTTCTAATATGCCGGTCCGTGTGCACTTCGCTTCACCTCTGCACGTTGCATGGAGACCACCGTGAACGCCC	16.4753	1.58501	1.07392	2.12864	0.144569	0.154722	gain	1.33129	2	...............A..A..............................................................	CCGTCTGTGCCTTCTCATCTGCCGGTCCGTGTGCACTTCGCTTCACCTCTGCACGTTGCATGGAGACCACCGTGAACGCCC	GCACTTCGCTTCACCTCTGC	GCACTTCGCTTCACCTCTGC	GCACTTCGCTTCACCTCTGC	....................	0			N5_GCACTTCGCTCCAATTCTGC	GCACTTCGCTCCAATTCTGC	753.997	0.438443	2.34665	0.0347711	0.852076	0.878066	nc	0.0304813	3	..........C..AT.....	GCACTTCGCTTCACCTCTGC
N3_CCGTATGTGCCTTCTCATCTGCCGGTCCGTGTCCACTTCGCTTCACCTCTGCACGTTGCATGGAGACCACCGTGAACGCCC	CCGTATGTGCCTTCTCATCTGCCGGTCCGTGTCCACTTCGCTTCACCTCTGCACGTTGCATGGAGACCACCGTGAACGCCC	26.281	2.6634	2.50139	1.00379	0.316395	0.32996	nc	1.33109	2	....A...........................C................................................	CCGTCTGTGCCTTCTCATCTGCCGGTCCGTGTGCACTTCGCTTCACCTCTGCACGTTGCATGGAGACCACCGTGAACGCCC	CCACTTCGCTTCACCTCTGC	GCACTTCGCTTCACCTCTGC	CCACTTCGCTTCACCTCTGC	C...................	1			N5_GCACTTCGCTAGCCCTCTGC	GCACTTCGCTAGCCCTCTGC	485.171	0.332516	1.38903	0.0571738	0.81102	0.840281	nc	0.0302484	3	..........AGC.......	GCACTTCGCTTCACCTCTGC
N3_CCGTCAGTGCCTTCTCATCTGCCGGTCCGTGTGCACTTCGCTTCACATCTGCACGTTGCATGGAGACCACCGTGAACGCCC	CCGTCAGTGCCTTCTCATCTGCCGGTCCGTGTGCACTTCGCTTCACATCTGCACGTTGCATGGAGACCACCGTGAACGCCC	16.7453	2.00037	1.57762	1.52135	0.217416	0.229615	gain	1.32566	2	.....A........................................A..................................	CCGTCTGTGCCTTCTCATCTGCCGGTCCGTGTGCACTTCGCTTCACCTCTGCACGTTGCATGGAGACCACCGTGAACGCCC	GCACTTCGCTTCACATCTGC	GCACTTCGCTTCACCTCTGC	GCACTTCGCTTCACATCTGC	..............A.....	1			N5_GCACTTCGACTCACCTCTGC	GCACTTCGACTCACCTCTGC	1763.87	0.225551	0.67304	0.112198	0.737655	0.772163	nc	0.0298059	2	........AC..........	GCACTTCGCTTCACCTCTGC
N3_CCGTCTGTGCCTTCTCATCTGCCGGTCCGTGTGACCTTCGCTTCACATCTGCACGTTGCATGGAGACCACCGTGAACGCCC	CCGTCTGTGCCTTCTCATCTGCCGGTCCGTGTGACCTTCGCTTCACATCTGCACGTTGCATGGAGACCACCGTGAACGCCC	6.89026	1.86047	1.41701	1.66814	0.196508	0.208405	gain	1.31464	3	.................................AC...........A..................................	CCGTCTGTGCCTTCTCATCTGCCGGTCCGTGTGCACTTCGCTTCACCTCTGCACGTTGCATGGAGACCACCGTGAACGCCC	GACCTTCGCTTCACATCTGC	GCACTTCGCTTCACCTCTGC	GACCTTCGCTTCACATCTGC	.AC...........A.....	3			N5_GCACTTCGCTTTCCATCTGC	GCACTTCGCTTTCCATCTGC	304.078	0.498322	3.07487	0.0261305	0.871582	0.89389	nc	0.0297457	3	...........TC.A.....	GCACTTCGCTTCACCTCTGC
N3_CCGTCTGTGCCTTCTCATATGCCGGTCCGTGTGCACTTCGCTTCACCTCTGCACGTTGCATGGAGACCGCCGTGAACGCCC	CCGTCTGTGCCTTCTCATATGCCGGTCCGTGTGCACTTCGCTTCACCTCTGCACGTTGCATGGAGACCGCCGTGAACGCCC	24.6283	2.56747	2.44362	0.984687	0.321044	0.334644	nc	1.26688	2	..................A.................................................G............	CCGTCTGTGCCTTCTCATCTGCCGGTCCGTGTGCACTTCGCTTCACCTCTGCACGTTGCATGGAGACCACCGTGAACGCCC	GCACTTCGCTTCACCTCTGC	GCACTTCGCTTCACCTCTGC	GCACTTCGCTTCACCTCTGC	....................	0			N5_GCACTTCGCTAGCAATCTGC	GCACTTCGCTAGCAATCTGC	264.024	0.487013	3.02869	0.0257324	0.872556	0.894623	nc	0.0288345	5	..........AGCAA.....	GCACTTCGCTTCACCTCTGC
N3_CCGTCTGTGCCTTCTCATCTGCAGGTCCGTGTAACCTTCGCTTCACCTCTGCACGTTGCATGGAGACCACCGTGAACGCCC	CCGTCTGTGCCTTCTCATCTGCAGGTCCGTGTAACCTTCGCTTCACCTCTGCACGTTGCATGGAGACCACCGTGAACGCCC	13.7044	1.8819	1.48032	1.53709	0.215052	0.227233	gain	1.25609	4	......................A.........AAC..............................................	CCGTCTGTGCCTTCTCATCTGCCGGTCCGTGTGCACTTCGCTTCACCTCTGCACGTTGCATGGAGACCACCGTGAACGCCC	AACCTTCGCTTCACCTCTGC	GCACTTCGCTTCACCTCTGC	AACCTTCGCTTCACCTCTGC	AAC.................	3			N5_GCACTTCGCTATGCCTCTGC	GCACTTCGCTATGCCTCTGC	460.53	0.368535	2.03984	0.0325502	0.856825	0.881783	nc	0.0247315	3	..........ATG.......	GCACTTCGCTTCACCTCTGC
N3_CCGTCTGTGCCTTCTCATATGCCGGTCCGTGTTTTCTTCGCTTCACCTCTGCACGTTGCATGGAGACCACCGTGAACGCCC	CCGTCTGTGCCTTCTCATATGCCGGTCCGTGTTTTCTTCGCTTCACCTCTGCACGTTGCATGGAGACCACCGTGAACGCCC	12.8184	1.8723	1.47871	1.54569	0.213773	0.225944	gain	1.25453	4	..................A.............TTT..............................................	CCGTCTGTGCCTTCTCATCTGCCGGTCCGTGTGCACTTCGCTTCACCTCTGCACGTTGCATGGAGACCACCGTGAACGCCC	TTTCTTCGCTTCACCTCTGC	GCACTTCGCTTCACCTCTGC	TTTCTTCGCTTCACCTCTGC	TTT.................	3			N5_GCACTTTCTATAACCTCTGC	GCACTTTCTATAACCTCTGC	5.52775	0.306739	1.52198	0.0422772	0.837092	0.863659	nc	0.0236884	5	......TCTA.A........	GCACTTCGCTTCACCTCTGC
N3_CCGTCTGTGCCTTCTCATCTGCCGGTCCGTGTGCACTTCAATTCACCTCTTCACGTTGCATGGAGACCACCGTGAACGCCC	CCGTCTGTGCCTTCTCATCTGCCGGTCCGTGTGCACTTCAATTCACCTCTTCACGTTGCATGGAGACCACCGTGAACGCCC	32.5731	2.54086	2.43343	0.97684	0.32298	0.336606	nc	1.24711	3	.......................................AA.........T..............................	CCGTCTGTGCCTTCTCATCTGCCGGTCCGTGTGCACTTCGCTTCACCTCTGCACGTTGCATGGAGACCACCGTGAACGCCC	GCACTTCAATTCACCTCTTC	GCACTTCGCTTCACCTCTGC	GCACTTCAATTCACCTCTTC	.......AA.........T.	3			N5_GCACTTTCAGTCACCTCTGC	GCACTTTCAGTCACCTCTGC	1676.65	0.168987	0.511409	0.109126	0.741142	0.774871	nc	0.0219851	4	......TCAG..........	GCACTTCGCTTCACCTCTGC
N3_CCGTCTGTGCCTTCTCATCTGCCGGTCCGTGTGCACTTCGCATAACCTCTGCACGTTGCATGGAGACCACCGTGAACGCCC	CCGTCTGTGCCTTCTCATCTGCCGGTCCGTGTGCACTTCGCATAACCTCTGCACGTTGCATGGAGACCACCGTGAACGCCC	39.5761	1.36659	0.879009	2.36977	0.123705	0.132888	gain	1.24033	2	.........................................A.A.....................................	CCGTCTGTGCCTTCTCATCTGCCGGTCCGTGTGCACTTCGCTTCACCTCTGCACGTTGCATGGAGACCACCGTGAACGCCC	GCACTTCGCATAACCTCTGC	GCACTTCGCTTCACCTCTGC	GCACTTCGCATAACCTCTGC	.........A.A........	2			N5_GCACTTCGCTGCGGTTCTGC	GCACTTCGCTGCGGTTCTGC	159.49	0.415477	2.89198	0.0205652	0.88597	0.905413	nc	0.0218462	4	..........G.GGT.....	GCACTTCGCTTCACCTCTGC
N3_CCGTCTGTGCCTTCTCATCTGCCGGTCCGTGTGATTTTCGCTTCACCTCTGCACGTTGCATGGAGACCACCGTTAACGCCC	CCGTCTGTGCCTTCTCATCTGCCGGTCCGTGTGATTTTCGCTTCACCTCTGCACGTTGCATGGAGACCACCGTTAACGCCC	29.9689	2.69318	2.71777	0.866395	0.351955	0.36602	nc	1.22139	4	.................................ATT.....................................T.......	CCGTCTGTGCCTTCTCATCTGCCGGTCCGTGTGCACTTCGCTTCACCTCTGCACGTTGCATGGAGACCACCGTGAACGCCC	GATTTTCGCTTCACCTCTGC	GCACTTCGCTTCACCTCTGC	GATTTTCGCTTCACCTCTGC	.ATT................	3			N5_GCACTTCGCTTATACTCTGC	GCACTTCGCTTATACTCTGC	563.629	0.341245	2.03485	0.0280552	0.866979	0.89023	nc	0.0211542	3	...........ATA......	GCACTTCGCTTCACCTCTGC
N3_ACGTATGTGCCTTCTCATCTGCCGGTCCGTGTGCACTTCGCTTCACCTCTGCACGTTGCATGGAGACCACCGTGAACGCCC	ACGTATGTGCCTTCTCATCTGCCGGTCCGTGTGCACTTCGCTTCACCTCTGCACGTTGCATGGAGACCACCGTGAACGCCC	10.1741	1.77492	1.38509	1.60539	0.20514	0.217123	gain	1.22106	2	A...A............................................................................	CCGTCTGTGCCTTCTCATCTGCCGGTCCGTGTGCACTTCGCTTCACCTCTGCACGTTGCATGGAGACCACCGTGAACGCCC	GCACTTCGCTTCACCTCTGC	GCACTTCGCTTCACCTCTGC	GCACTTCGCTTCACCTCTGC	....................	0			N5_GCACTTCGCTCCTCTTCTGC	GCACTTCGCTCCTCTTCTGC	423.453	0.334984	1.99727	0.0280648	0.866957	0.89023	nc	0.0207699	3	..........C.T.T.....	GCACTTCGCTTCACCTCTGC
N3_CCGTATGTGCCTTCTCATCTGCCGGTCCGTGTACACTTCGCTTCACCTCTGCACGTTGCATGGAGACCACCGTGAACGCCC	CCGTATGTGCCTTCTCATCTGCCGGTCCGTGTACACTTCGCTTCACCTCTGCACGTTGCATGGAGACCACCGTGAACGCCC	19.3524	1.81717	1.42967	1.55	0.213136	0.225321	gain	1.21995	2	....A...........................A................................................	CCGTCTGTGCCTTCTCATCTGCCGGTCCGTGTGCACTTCGCTTCACCTCTGCACGTTGCATGGAGACCACCGTGAACGCCC	ACACTTCGCTTCACCTCTGC	GCACTTCGCTTCACCTCTGC	ACACTTCGCTTCACCTCTGC	A...................	1			N5_GCACTTCGCTCTCATTCTGC	GCACTTCGCTCTCATTCTGC	280.707	0.358303	2.32238	0.0237424	0.877542	0.898666	nc	0.0203272	5	..........CTCAT.....	GCACTTCGCTTCACCTCTGC
N3_CCGTCTGTGCCTGTTCATCTGCCGGTCCGTGTGTACTTCGCTTCACCTCTGCACGTTGCATGGAGACCACCGTGAACGCCC	CCGTCTGTGCCTGTTCATCTGCCGGTCCGTGTGTACTTCGCTTCACCTCTGCACGTTGCATGGAGACCACCGTGAACGCCC	31.3994	2.57947	2.56914	0.900283	0.342706	0.356694	nc	1.19966	3	............GT...................T...............................................	CCGTCTGTGCCTTCTCATCTGCCGGTCCGTGTGCACTTCGCTTCACCTCTGCACGTTGCATGGAGACCACCGTGAACGCCC	GTACTTCGCTTCACCTCTGC	GCACTTCGCTTCACCTCTGC	GTACTTCGCTTCACCTCTGC	.T..................	1			N5_CGTTGTCGCTTCACCTCTGC	CGTTGTCGCTTCACCTCTGC	244.047	0.356645	2.98214	0.0142677	0.904921	0.920412	nc	0.0154746	5	CGTTG...............	GCACTTCGCTTCACCTCTGC
N3_CCGTCTGTGCCTTCTCATCTGCCGGTCCGTGTGACTTTCGCTTAACCTCTGCACGTTGCATGGAGACCACCGTGAACGCCC	CCGTCTGTGCCTTCTCATCTGCCGGTCCGTGTGACTTTCGCTTAACCTCTGCACGTTGCATGGAGACCACCGTGAACGCCC	20.9618	2.5059	2.45199	0.9365	0.33318	0.347007	nc	1.19612	4	.................................ACT.......A.....................................	CCGTCTGTGCCTTCTCATCTGCCGGTCCGTGTGCACTTCGCTTCACCTCTGCACGTTGCATGGAGACCACCGTGAACGCCC	GACTTTCGCTTAACCTCTGC	GCACTTCGCTTCACCTCTGC	GACTTTCGCTTAACCTCTGC	.ACT.......A........	4			N5_GCACTTCGCTTTGCGTCTGC	GCACTTCGCTTTGCGTCTGC	109.916	0.327693	2.75957	0.014066	0.905592	0.920819	nc	0.0141129	3	...........TG.G.....	GCACTTCGCTTCACCTCTGC
N3_CCGTCTGTGCCTTCTCATCTGCCTGTCCGTGTGCAGTTCGCTTCACCTCTGCACGTTGCATGGAGACCACCGTGAACGCCC	CCGTCTGTGCCTTCTCATCTGCCTGTCCGTGTGCAGTTCGCTTCACCTCTGCACGTTGCATGGAGACCACCGTGAACGCCC	11.5404	1.81776	1.47388	1.45482	0.227756	0.240175	gain	1.16797	2	.......................T...........G.............................................	CCGTCTGTGCCTTCTCATCTGCCGGTCCGTGTGCACTTCGCTTCACCTCTGCACGTTGCATGGAGACCACCGTGAACGCCC	GCAGTTCGCTTCACCTCTGC	GCACTTCGCTTCACCTCTGC	GCAGTTCGCTTCACCTCTGC	...G................	1			N5_GCACTACATTTCACCTCTGC	GCACTACATTTCACCTCTGC	506.119	0.205775	1.1411	0.0324873	0.856962	0.881783	nc	0.0137948	3	.....A.AT...........	GCACTTCGCTTCACCTCTGC
N3_CAGTCTGTGCCTTCTCATCTGCCGGTCCGTGTTACCTTCGCTTCACCTCTGCACGTTGCATGGAGACCACCGTGAACGCCC	CAGTCTGTGCCTTCTCATCTGCCGGTCCGTGTTACCTTCGCTTCACCTCTGCACGTTGCATGGAGACCACCGTGAACGCCC	10.7541	1.84685	1.53095	1.40458	0.235957	0.248658	gain	1.15828	4	.A..............................TAC..............................................	CCGTCTGTGCCTTCTCATCTGCCGGTCCGTGTGCACTTCGCTTCACCTCTGCACGTTGCATGGAGACCACCGTGAACGCCC	TACCTTCGCTTCACCTCTGC	GCACTTCGCTTCACCTCTGC	TACCTTCGCTTCACCTCTGC	TAC.................	3			N5_GCACTTCGCTGTCATTCTGC	GCACTTCGCTGTCATTCTGC	237.939	0.284717	2.2618	0.0158178	0.899915	0.916132	nc	0.0130396	5	..........GTCAT.....	GCACTTCGCTTCACCTCTGC
N3_CCGTCTGTGCCTTCTCATCTGCAGGTCCGTGTGAGTTTCGCTTCACCTCTGCACGTTGCATGGAGACCACCGTGAACGCCC	CCGTCTGTGCCTTCTCATCTGCAGGTCCGTGTGAGTTTCGCTTCACCTCTGCACGTTGCATGGAGACCACCGTGAACGCCC	21.0379	2.47422	2.48071	0.893352	0.34457	0.358576	nc	1.14488	4	......................A..........AGT.............................................	CCGTCTGTGCCTTCTCATCTGCCGGTCCGTGTGCACTTCGCTTCACCTCTGCACGTTGCATGGAGACCACCGTGAACGCCC	GAGTTTCGCTTCACCTCTGC	GCACTTCGCTTCACCTCTGC	GAGTTTCGCTTCACCTCTGC	.AGT................	3			N5_GCACTTCGCTATGGGTCTGC	GCACTTCGCTATGGGTCTGC	133.584	0.302194	2.87932	0.0110001	0.91647	0.929963	nc	0.0114476	5	..........ATGGG.....	GCACTTCGCTTCACCTCTGC
N3_CCGTCTGTGCCTTCTCATCTGCCGGTCCGTGTGAACTTCGCTTCACCTCTGCACGTTGCATGGAGACCACCGTTAACGCCC	CCGTCTGTGCCTTCTCATCTGCCGGTCCGTGTGAACTTCGCTTCACCTCTGCACGTTGCATGGAGACCACCGTTAACGCCC	49.095	1.4441	1.03382	1.8906	0.169134	0.18025	gain	1.11451	2	.................................A.......................................T.......	CCGTCTGTGCCTTCTCATCTGCCGGTCCGTGTGCACTTCGCTTCACCTCTGCACGTTGCATGGAGACCACCGTGAACGCCC	GAACTTCGCTTCACCTCTGC	GCACTTCGCTTCACCTCTGC	GAACTTCGCTTCACCTCTGC	.A..................	1			N5_GCACTATAAATCACCTCTGC	GCACTATAAATCACCTCTGC	1327.19	0.196193	1.31085	0.0223813	0.881077	0.900947	nc	0.0107879	5	.....ATAAA..........	GCACTTCGCTTCACCTCTGC
N3_CCGTCTGTGCCTTCTCATCTGCCGGTCCGTGTTACCTTCGCTTCACCTCTGCACGTTGCATGGAGACAACCGTGAACGCCC	CCGTCTGTGCCTTCTCATCTGCCGGTCCGTGTTACCTTCGCTTCACCTCTGCACGTTGCATGGAGACAACCGTGAACGCCC	15.0992	1.79955	1.51872	1.35305	0.244746	0.257661	nc	1.10004	4	................................TAC................................A.............	CCGTCTGTGCCTTCTCATCTGCCGGTCCGTGTGCACTTCGCTTCACCTCTGCACGTTGCATGGAGACCACCGTGAACGCCC	TACCTTCGCTTCACCTCTGC	GCACTTCGCTTCACCTCTGC	TACCTTCGCTTCACCTCTGC	TAC.................	3			N5_GCACTTCGCTGTTAGTCTGC	GCACTTCGCTGTTAGTCTGC	422.647	0.152793	0.823629	0.0344004	0.852858	0.878609	nc	0.0105616	5	..........GTTAG.....	GCACTTCGCTTCACCTCTGC
N3_CCGTCTGTGCCTTCTAATCTGCCGGTCCGTGTAACCTTCGCTTCACCTCTGCACGTTGCATGGAGACCACCGTGAACGCCC	CCGTCTGTGCCTTCTAATCTGCCGGTCCGTGTAACCTTCGCTTCACCTCTGCACGTTGCATGGAGACCACCGTGAACGCCC	30.8973	2.40923	2.46207	0.86675	0.351857	0.365977	nc	1.09291	4	...............A................AAC..............................................	CCGTCTGTGCCTTCTCATCTGCCGGTCCGTGTGCACTTCGCTTCACCTCTGCACGTTGCATGGAGACCACCGTGAACGCCC	AACCTTCGCTTCACCTCTGC	GCACTTCGCTTCACCTCTGC	AACCTTCGCTTCACCTCTGC	AAC.................	3			N5_GCACTTGACATCACCTCTGC	GCACTTGACATCACCTCTGC	226.671	0.205779	1.56777	0.0172171	0.895606	0.912824	nc	0.00985333	3	......GA.A..........	GCACTTCGCTTCACCTCTGC
N3_CCGTCTGTGCCTTCTCATCTGCCGGTCCGTGTACACTTCGCTTCACCTCTGCACGTTGCATGGAGACCACCTTGAACGCCC	CCGTCTGTGCCTTCTCATCTGCCGGTCCGTGTACACTTCGCTTCACCTCTGCACGTTGCATGGAGACCACCTTGAACGCCC	19.3406	1.81759	1.55296	1.30945	0.252495	0.265642	nc	1.08646	2	................................A......................................T.........	CCGTCTGTGCCTTCTCATCTGCCGGTCCGTGTGCACTTCGCTTCACCTCTGCACGTTGCATGGAGACCACCGTGAACGCCC	ACACTTCGCTTCACCTCTGC	GCACTTCGCTTCACCTCTGC	ACACTTCGCTTCACCTCTGC	A...................	1			N5_GCACTTCGCTTTAGGTCTGC	GCACTTCGCTTTAGGTCTGC	425.179	0.167977	1.09983	0.0233167	0.878637	0.899252	nc	0.00943875	3	...........T.GG.....	GCACTTCGCTTCACCTCTGC
N3_CCGTCTGTGCCTTCTCATCTGCCGGTCCGTGTGCACTTTGATTCACCTCTGCACGTTGCATGGAGACCACCGTGAACGCCA	CCGTCTGTGCCTTCTCATCTGCCGGTCCGTGTGCACTTTGATTCACCTCTGCACGTTGCATGGAGACCACCGTGAACGCCA	13.9216	1.70124	1.3995	1.43839	0.2304	0.242882	gain	1.08457	3	......................................T.A.......................................A	CCGTCTGTGCCTTCTCATCTGCCGGTCCGTGTGCACTTCGCTTCACCTCTGCACGTTGCATGGAGACCACCGTGAACGCCC	GCACTTTGATTCACCTCTGC	GCACTTCGCTTCACCTCTGC	GCACTTTGATTCACCTCTGC	......T.A...........	2			N5_GCACTTCGCTATTGCTCTGC	GCACTTCGCTATTGCTCTGC	242.66	0.230663	2.29542	0.0100849	0.920008	0.933004	nc	0.00835193	4	..........ATTG......	GCACTTCGCTTCACCTCTGC
N3_CCGGTTGTGCCTTCTCATCTGCCGGTCCGTGTGCACTTCGCTTCACCTCTGCACGTGGCATGGAGACCACCGTGAACGCCC	CCGGTTGTGCCTTCTCATCTGCCGGTCCGTGTGCACTTCGCTTCACCTCTGCACGTGGCATGGAGACCACCGTGAACGCCC	23.1221	2.40593	2.50761	0.830703	0.362069	0.376167	nc	1.06151	3	...GT...................................................G........................	CCGTCTGTGCCTTCTCATCTGCCGGTCCGTGTGCACTTCGCTTCACCTCTGCACGTTGCATGGAGACCACCGTGAACGCCC	GCACTTCGCTTCACCTCTGC	GCACTTCGCTTCACCTCTGC	GCACTTCGCTTCACCTCTGC	....................	0			N5_GCACTTCGCTGATATTCTGC	GCACTTCGCTGATATTCTGC	626.422	0.170975	1.2781	0.0178827	0.893619	0.911338	nc	0.0083517	5	..........GATAT.....	GCACTTCGCTTCACCTCTGC
N3_CCGTCTGTGCCTTCTCATCTGCCGGTCCGTGTTACTTTCGCTTCACCTCTGCACGTTGCATGGAGACCACCGTGAACGCCC	CCGTCTGTGCCTTCTCATCTGCCGGTCCGTGTTACTTTCGCTTCACCTCTGCACGTTGCATGGAGACCACCGTGAACGCCC	40.1831	2.47649	2.63498	0.792701	0.373285	0.3875	nc	1.05984	4	................................TACT.............................................	CCGTCTGTGCCTTCTCATCTGCCGGTCCGTGTGCACTTCGCTTCACCTCTGCACGTTGCATGGAGACCACCGTGAACGCCC	TACTTTCGCTTCACCTCTGC	GCACTTCGCTTCACCTCTGC	TACTTTCGCTTCACCTCTGC	TACT................	4			N5_GCACTTCGCTCAGGTTCTGC	GCACTTCGCTCAGGTTCTGC	340.5	0.187986	1.55603	0.0145831	0.903881	0.919897	nc	0.00825053	5	..........CAGGT.....	GCACTTCGCTTCACCTCTGC
N3_CCGTCTGTGCCTTCTCATCTGCCGGTCCGTGTGCACTTCGCTTCACCTCTGCACGTTTCATGGATACCACCGTGAACGCCC	CCGTCTGTGCCTTCTCATCTGCCGGTCCGTGTGCACTTCGCTTCACCTCTGCACGTTTCATGGATACCACCGTGAACGCCC	9.40573	1.704	1.43119	1.37028	0.241765	0.254565	nc	1.0507	2	.........................................................T......T................	CCGTCTGTGCCTTCTCATCTGCCGGTCCGTGTGCACTTCGCTTCACCTCTGCACGTTGCATGGAGACCACCGTGAACGCCC	GCACTTCGCTTCACCTCTGC	GCACTTCGCTTCACCTCTGC	GCACTTCGCTTCACCTCTGC	....................	0			N5_GCACTTCGCTTTCTGTCTGC	GCACTTCGCTTTCTGTCTGC	271.435	0.223705	2.34782	0.00906807	0.924135	0.936914	nc	0.00766516	4	...........TCTG.....	GCACTTCGCTTCACCTCTGC
N3_CCGTCTGTGCCTTCTCATCTGCCGGTCCGTGTGACCTTCGCTTAACCTCTGCACGTTGCATGGAGACCACCGTGAACGCCC	CCGTCTGTGCCTTCTCATCTGCCGGTCCGTGTGACCTTCGCTTAACCTCTGCACGTTGCATGGAGACCACCGTGAACGCCC	11.722	1.71607	1.47524	1.30157	0.253927	0.26706	nc	1.02156	3	.................................AC........A.....................................	CCGTCTGTGCCTTCTCATCTGCCGGTCCGTGTGCACTTCGCTTCACCTCTGCACGTTGCATGGAGACCACCGTGAACGCCC	GACCTTCGCTTAACCTCTGC	GCACTTCGCTTCACCTCTGC	GACCTTCGCTTAACCTCTGC	.AC........A........	3			N5_GCACTTCGCTAGTCATCTGC	GCACTTCGCTAGTCATCTGC	476.638	0.173666	1.50594	0.0132902	0.908221	0.922951	nc	0.00726075	4	..........AGT.A.....	GCACTTCGCTTCACCTCTGC
N3_CCGTCTGTGCCTTCTCATCTGCCGGTCCGTGTTCACTTCGATTCACCTCTGCACGTTGCATGGAGACCACCGTGAACGCCC	CCGTCTGTGCCTTCTCATCTGCCGGTCCGTGTTCACTTCGATTCACCTCTGCACGTTGCATGGAGACCACCGTGAACGCCC	11.6433	1.42349	1.08927	1.69292	0.193216	0.204982	gain	1.01631	2	................................T.......A........................................	CCGTCTGTGCCTTCTCATCTGCCGGTCCGTGTGCACTTCGCTTCACCTCTGCACGTTGCATGGAGACCACCGTGAACGCCC	TCACTTCGATTCACCTCTGC	GCACTTCGCTTCACCTCTGC	TCACTTCGATTCACCTCTGC	T.......A...........	2			N5_GCACTTCGCTCGAACTCTGC	GCACTTCGCTCGAACTCTGC	249.941	0.174286	1.55786	0.0125057	0.910959	0.925189	nc	0.00705875	3	..........CG.A......	GCACTTCGCTTCACCTCTGC
N3_CCGTCTGTGCCTTCTCATCTGCCGGTCCGTGTATACTTCGCTTCACCTCTGCACGTTGCATGGAGACCACCGTGAACGCCT	CCGTCTGTGCCTTCTCATCTGCCGGTCCGTGTATACTTCGCTTCACCTCTGCACGTTGCATGGAGACCACCGTGAACGCCT	34.2546	2.36659	2.52975	0.794283	0.372808	0.387069	nc	1.01412	3	................................AT..............................................T	CCGTCTGTGCCTTCTCATCTGCCGGTCCGTGTGCACTTCGCTTCACCTCTGCACGTTGCATGGAGACCACCGTGAACGCCC	ATACTTCGCTTCACCTCTGC	GCACTTCGCTTCACCTCTGC	ATACTTCGCTTCACCTCTGC	AT..................	2			N5_GCACTTCGCTCTGAATCTGC	GCACTTCGCTCTGAATCTGC	296.626	0.18683	2.01713	0.0085707	0.926239	0.938494	nc	0.00621714	5	..........CTGAA.....	GCACTTCGCTTCACCTCTGC
N3_CCGTCTGTGCCTTCTCATCTGCCGGTCCGTGTATCCTTCGCTTCACCTCTGCACGTTGCATGGAGACCACCGTTAACGCCC	CCGTCTGTGCCTTCTCATCTGCCGGTCCGTGTATCCTTCGCTTCACCTCTGCACGTTGCATGGAGACCACCGTTAACGCCC	50.0573	2.42059	2.62575	0.765766	0.38153	0.3958	nc	1.01295	4	................................ATC......................................T.......	CCGTCTGTGCCTTCTCATCTGCCGGTCCGTGTGCACTTCGCTTCACCTCTGCACGTTGCATGGAGACCACCGTGAACGCCC	ATCCTTCGCTTCACCTCTGC	GCACTTCGCTTCACCTCTGC	ATCCTTCGCTTCACCTCTGC	ATC.................	3			N5_GCACTTCGCTATTAATCTGC	GCACTTCGCTATTAATCTGC	455.018	0.149448	1.34921	0.0122625	0.911825	0.925796	nc	0.00599111	5	..........ATTAA.....	GCACTTCGCTTCACCTCTGC
N3_CCGTCTGTGCCTTCTCATCTGCCGGTCCGTGTGTCGTTCGCTTCACCTCTGCACGTTGCATGGATACCACCGTGAACGCCC	CCGTCTGTGCCTTCTCATCTGCCGGTCCGTGTGTCGTTCGCTTCACCTCTGCACGTTGCATGGATACCACCGTGAACGCCC	6.22917	1.65764	1.45545	1.3427	0.246558	0.259526	nc	1.00798	4	.................................TCG............................T................	CCGTCTGTGCCTTCTCATCTGCCGGTCCGTGTGCACTTCGCTTCACCTCTGCACGTTGCATGGAGACCACCGTGAACGCCC	GTCGTTCGCTTCACCTCTGC	GCACTTCGCTTCACCTCTGC	GTCGTTCGCTTCACCTCTGC	.TCG................	3			N5_GCACTTCGCTGTTACTCTGC	GCACTTCGCTGTTACTCTGC	576.58	0.144347	1.27815	0.012747	0.910108	0.924597	nc	0.00590483	4	..........GTTA......	GCACTTCGCTTCACCTCTGC
N3_CCGTCTGTGCCTTCTCATCTGCAGGTCCGTGTGTCATTCGCTTCACCTCTGCACGTTGCATGGAGACCACCGTGAACGCCC	CCGTCTGTGCCTTCTCATCTGCAGGTCCGTGTGTCATTCGCTTCACCTCTGCACGTTGCATGGAGACCACCGTGAACGCCC	12.5326	1.72003	1.52452	1.21872	0.269611	0.282991	nc	0.979145	4	......................A..........TCA.............................................	CCGTCTGTGCCTTCTCATCTGCCGGTCCGTGTGCACTTCGCTTCACCTCTGCACGTTGCATGGAGACCACCGTGAACGCCC	GTCATTCGCTTCACCTCTGC	GCACTTCGCTTCACCTCTGC	GTCATTCGCTTCACCTCTGC	.TCA................	3			N5_GCACTTCGCTCAGCTTCTGC	GCACTTCGCTCAGCTTCTGC	382.982	0.19686	2.45502	0.00642292	0.936123	0.946839	nc	0.00564338	4	..........CAG.T.....	GCACTTCGCTTCACCTCTGC
N3_CCGTCTGTGCCTTCTCATCTGCCGGTCCGTGTGCACTTCGCTACACCTCTGCACGTTGCATGGAGACCACCGTTAACGCCC	CCGTCTGTGCCTTCTCATCTGCCGGTCCGTGTGCACTTCGCTACACCTCTGCACGTTGCATGGAGACCACCGTTAACGCCC	10.6009	1.69436	1.51567	1.202	0.272922	0.286229	nc	0.955556	2	..........................................A..............................T.......	CCGTCTGTGCCTTCTCATCTGCCGGTCCGTGTGCACTTCGCTTCACCTCTGCACGTTGCATGGAGACCACCGTGAACGCCC	GCACTTCGCTACACCTCTGC	GCACTTCGCTTCACCTCTGC	GCACTTCGCTACACCTCTGC	..........A.........	1			N5_GCACTTTCGTTCACCTCTGC	GCACTTTCGTTCACCTCTGC	1937.61	0.0909129	0.672681	0.0182615	0.892505	0.910741	nc	0.00449013	3	......TCG...........	GCACTTCGCTTCACCTCTGC
N3_CCGTCTGTGCCTTCTCATATGCCGGTCCGTGTGCACTTCGCTTCACCTCTGCACGTTGCATTGAGACCACCGTGAACGCCC	CCGTCTGTGCCTTCTCATATGCCGGTCCGTGTGCACTTCGCTTCACCTCTGCACGTTGCATTGAGACCACCGTGAACGCCC	14.6578	1.71669	1.54842	1.17105	0.279185	0.292651	nc	0.951231	2	..................A..........................................T...................	CCGTCTGTGCCTTCTCATCTGCCGGTCCGTGTGCACTTCGCTTCACCTCTGCACGTTGCATGGAGACCACCGTGAACGCCC	GCACTTCGCTTCACCTCTGC	GCACTTCGCTTCACCTCTGC	GCACTTCGCTTCACCTCTGC	....................	0			N5_GCACTTTTTGTAACCTCTGC	GCACTTTTTGTAACCTCTGC	23.0038	0.100947	0.841853	0.0144745	0.904238	0.919989	nc	0.00441314	5	......TTTG.A........	GCACTTCGCTTCACCTCTGC
N3_CCGTCTATGCCTTCTCATCTGCCGGTCCGTGTAACCTTCGCTTCACCTCTGCACGTTGCATGGAGACCACCGTGAACGCCC	CCGTCTATGCCTTCTCATCTGCCGGTCCGTGTAACCTTCGCTTCACCTCTGCACGTTGCATGGAGACCACCGTGAACGCCC	20.6164	2.25174	2.4802	0.755932	0.384605	0.398793	nc	0.934438	4	......A.........................AAC..............................................	CCGTCTGTGCCTTCTCATCTGCCGGTCCGTGTGCACTTCGCTTCACCTCTGCACGTTGCATGGAGACCACCGTGAACGCCC	AACCTTCGCTTCACCTCTGC	GCACTTCGCTTCACCTCTGC	AACCTTCGCTTCACCTCTGC	AAC.................	3			N5_GGGGTTCGCTTCACCTCTGC	GGGGTTCGCTTCACCTCTGC	1051.44	0.0448567	0.199989	0.0504239	0.822327	0.850207	nc	0.00381082	3	.GGG................	GCACTTCGCTTCACCTCTGC
N3_CCGTCTGTGCCTTCACATCTGCCGGTACGTGTGCACTTCGCTTCACCTCTGCACGTTGCATGGAGACCACCGTGAACGCCC	CCGTCTGTGCCTTCACATCTGCCGGTACGTGTGCACTTCGCTTCACCTCTGCACGTTGCATGGAGACCACCGTGAACGCCC	16.5831	1.65078	1.48231	1.19092	0.275145	0.288512	nc	0.925159	2	..............A...........A......................................................	CCGTCTGTGCCTTCTCATCTGCCGGTCCGTGTGCACTTCGCTTCACCTCTGCACGTTGCATGGAGACCACCGTGAACGCCC	GCACTTCGCTTCACCTCTGC	GCACTTCGCTTCACCTCTGC	GCACTTCGCTTCACCTCTGC	....................	0			N5_GCACTTTTGATCACCTCTGC	GCACTTTTGATCACCTCTGC	168.522	0.118468	1.38935	0.00727007	0.932051	0.943551	nc	0.00362044	4	......TTGA..........	GCACTTCGCTTCACCTCTGC
N3_CCGTCTGTGCCTTCTCATCTGCCGGTCCGTGTGCACTTCGCTTCACCTCTTCACGTTGCATGGAGACCACCGTTAACGCCC	CCGTCTGTGCCTTCTCATCTGCCGGTCCGTGTGCACTTCGCTTCACCTCTTCACGTTGCATGGAGACCACCGTTAACGCCC	18.9872	1.63871	1.48182	1.17346	0.278692	0.292183	nc	0.909278	2	..................................................T......................T.......	CCGTCTGTGCCTTCTCATCTGCCGGTCCGTGTGCACTTCGCTTCACCTCTGCACGTTGCATGGAGACCACCGTGAACGCCC	GCACTTCGCTTCACCTCTTC	GCACTTCGCTTCACCTCTGC	GCACTTCGCTTCACCTCTTC	..................T.	1			N5_GCACTTCGCTTTCGATCTGC	GCACTTCGCTTTCGATCTGC	262.414	0.12814	2.06086	0.00386424	0.950433	0.959623	nc	0.00282914	4	...........TCGA.....	GCACTTCGCTTCACCTCTGC
N3_CCGTCTGTGCCTTCTCATCTGCCGGTCCGTGTGCACTTCGCTTCACCTCTGCACGTTGCATGGAGACCACCGTTATCGCCC	CCGTCTGTGCCTTCTCATCTGCCGGTCCGTGTGCACTTCGCTTCACCTCTGCACGTTGCATGGAGACCACCGTTATCGCCC	18.9676	1.64573	1.50973	1.13898	0.285867	0.299308	nc	0.895008	2	.........................................................................T.T.....	CCGTCTGTGCCTTCTCATCTGCCGGTCCGTGTGCACTTCGCTTCACCTCTGCACGTTGCATGGAGACCACCGTGAACGCCC	GCACTTCGCTTCACCTCTGC	GCACTTCGCTTCACCTCTGC	GCACTTCGCTTCACCTCTGC	....................	0			N5_GTACTTTTCATCACCTCTGC	GTACTTTTCATCACCTCTGC	16.5698	0.0904272	1.21652	0.00581694	0.939205	0.949678	nc	0.00246319	4	.T....TT.A..........	GCACTTCGCTTCACCTCTGC
N3_CCGTCTGTGCCTTCTCATCTGCCGGTCCGTGTGCAGTTCGCTTCACCTCTGCACGTTGCATGGAGACCACCGTTAACGCCC	CCGTCTGTGCCTTCTCATCTGCCGGTCCGTGTGCAGTTCGCTTCACCTCTGCACGTTGCATGGAGACCACCGTTAACGCCC	30.7448	2.15534	2.49188	0.689585	0.406305	0.420605	nc	0.843057	2	...................................G.....................................T.......	CCGTCTGTGCCTTCTCATCTGCCGGTCCGTGTGCACTTCGCTTCACCTCTGCACGTTGCATGGAGACCACCGTGAACGCCC	GCAGTTCGCTTCACCTCTGC	GCACTTCGCTTCACCTCTGC	GCAGTTCGCTTCACCTCTGC	...G................	1			N5_GCACTTCGCTCTTTTTCTGC	GCACTTCGCTCTTTTTCTGC	370.309	0.116846	2.31841	0.0025361	0.959836	0.968265	nc	0.00208021	5	..........CTTTT.....	GCACTTCGCTTCACCTCTGC
N3_CCGTCTGTGCCTTCTCATCTGCCGGTCCGTGTAAACTTCGCTTCACCTCTGCACGTTGCATGGAGACAACCGTGAACGCCC	CCGTCTGTGCCTTCTCATCTGCCGGTCCGTGTAAACTTCGCTTCACCTCTGCACGTTGCATGGAGACAACCGTGAACGCCC	7.61794	1.52848	1.42081	1.15548	0.282404	0.295928	nc	0.839334	3	................................AA.................................A.............	CCGTCTGTGCCTTCTCATCTGCCGGTCCGTGTGCACTTCGCTTCACCTCTGCACGTTGCATGGAGACCACCGTGAACGCCC	AAACTTCGCTTCACCTCTGC	GCACTTCGCTTCACCTCTGC	AAACTTCGCTTCACCTCTGC	AA..................	2			N5_GCACTTCGCTCCGTTTCTGC	GCACTTCGCTCCGTTTCTGC	280.998	0.104562	2.30616	0.00205443	0.963848	0.971459	nc	0.00167212	4	..........C.GTT.....	GCACTTCGCTTCACCTCTGC
N3_CCGTATGTGCCTTCTCATCTGCCGGTCCGTGTGCACTTAGCTTCACCTCTGCACGTTGCATGGAGACCACCGTGAACGCCC	CCGTATGTGCCTTCTCATCTGCCGGTCCGTGTGCACTTAGCTTCACCTCTGCACGTTGCATGGAGACCACCGTGAACGCCC	9.81288	1.55114	1.45074	1.13035	0.2877	0.301178	nc	0.839262	2	....A.................................A..........................................	CCGTCTGTGCCTTCTCATCTGCCGGTCCGTGTGCACTTCGCTTCACCTCTGCACGTTGCATGGAGACCACCGTGAACGCCC	GCACTTAGCTTCACCTCTGC	GCACTTCGCTTCACCTCTGC	GCACTTAGCTTCACCTCTGC	......A.............	1			N5_GCACTTCATGTCACCTCTGC	GCACTTCATGTCACCTCTGC	1753.01	0.0295036	0.230031	0.0164913	0.897818	0.91435	nc	0.00138112	3	.......ATG..........	GCACTTCGCTTCACCTCTGC
N3_CCGTATGTGCCTTCTCATCTGCCGGTCCGTGTGCACTTCGCTTCACCTCTGCACGTTGCATGGAGACCACAGTGAACGCCC	CCGTATGTGCCTTCTCATCTGCCGGTCCGTGTGCACTTCGCTTCACCTCTGCACGTTGCATGGAGACCACAGTGAACGCCC	17.214	1.56499	1.49935	1.05996	0.303225	0.3168	nc	0.811034	2	....A.................................................................A..........	CCGTCTGTGCCTTCTCATCTGCCGGTCCGTGTGCACTTCGCTTCACCTCTGCACGTTGCATGGAGACCACCGTGAACGCCC	GCACTTCGCTTCACCTCTGC	GCACTTCGCTTCACCTCTGC	GCACTTCGCTTCACCTCTGC	....................	0			N5_GCACTTCGCTGATGATCTGC	GCACTTCGCTGATGATCTGC	184.839	0.0813587	1.99814	0.00165714	0.967529	0.974599	nc	0.00116637	5	..........GATGA.....	GCACTTCGCTTCACCTCTGC
N3_CCGTCTGTGCCTTCTCATCTGCCGGTACGTGTTACCTTCGCTTCACCTCTGCACGTTGCATGGAGACCACCGTGAACGCCC	CCGTCTGTGCCTTCTCATCTGCCGGTACGTGTTACCTTCGCTTCACCTCTGCACGTTGCATGGAGACCACCGTGAACGCCC	17.4855	1.48336	1.40961	1.08486	0.297613	0.311246	nc	0.780763	4	..........................A.....TAC..............................................	CCGTCTGTGCCTTCTCATCTGCCGGTCCGTGTGCACTTCGCTTCACCTCTGCACGTTGCATGGAGACCACCGTGAACGCCC	TACCTTCGCTTCACCTCTGC	GCACTTCGCTTCACCTCTGC	TACCTTCGCTTCACCTCTGC	TAC.................	3			N5_GCACTTTGTATCACCTCTGC	GCACTTTGTATCACCTCTGC	2720.02	0.0238876	0.182196	0.0172226	0.895589	0.912824	nc	0.001144	3	......T.TA..........	GCACTTCGCTTCACCTCTGC
N3_CCGTCTGTGCCTTCTCATCTGCCGGTCCGTGTATGCTTCGCTTCACCTCTGCACGTTGCATGGATACCACCGTGAACGCCC	CCGTCTGTGCCTTCTCATCTGCCGGTCCGTGTATGCTTCGCTTCACCTCTGCACGTTGCATGGATACCACCGTGAACGCCC	17.0895	1.60735	1.60412	0.958041	0.327681	0.341393	nc	0.778842	4	................................ATG.............................T................	CCGTCTGTGCCTTCTCATCTGCCGGTCCGTGTGCACTTCGCTTCACCTCTGCACGTTGCATGGAGACCACCGTGAACGCCC	ATGCTTCGCTTCACCTCTGC	GCACTTCGCTTCACCTCTGC	ATGCTTCGCTTCACCTCTGC	ATG.................	3			N5_GCACTTCGCTGATTTTCTGC	GCACTTCGCTGATTTTCTGC	428.51	0.062466	1.30517	0.00229001	0.961833	0.969712	nc	0.00105571	5	..........GATTT.....	GCACTTCGCTTCACCTCTGC
N3_CCGTCTGTGCCTTCACATCTGCCGGTCCGTGTGCACTTCGCTTCACATCTGCACGTTGCATGGAGACCACCGTGAACGCCC	CCGTCTGTGCCTTCACATCTGCCGGTCCGTGTGCACTTCGCTTCACATCTGCACGTTGCATGGAGACCACCGTGAACGCCC	14.5362	1.52481	1.48352	1.02187	0.312075	0.325617	nc	0.771157	2	..............A...............................A..................................	CCGTCTGTGCCTTCTCATCTGCCGGTCCGTGTGCACTTCGCTTCACCTCTGCACGTTGCATGGAGACCACCGTGAACGCCC	GCACTTCGCTTCACATCTGC	GCACTTCGCTTCACCTCTGC	GCACTTCGCTTCACATCTGC	..............A.....	1			N5_GCACTGGATGTCACCTCTGC	GCACTGGATGTCACCTCTGC	512.597	0.0552528	1.10821	0.00248528	0.96024	0.968389	nc	0.000973569	5	.....GGATG..........	GCACTTCGCTTCACCTCTGC
N3_CCGACTGTGCCTTCTCATCTGCCGGTCCGTGTGCACTTCGCTTCACCTCTGCACGTTGCATGGAGACCACCGTTAACGCCC	CCGACTGTGCCTTCTCATCTGCCGGTCCGTGTGCACTTCGCTTCACCTCTGCACGTTGCATGGAGACCACCGTTAACGCCC	30.066	2.07954	2.51547	0.631039	0.426974	0.441207	nc	0.768593	2	...A.....................................................................T.......	CCGTCTGTGCCTTCTCATCTGCCGGTCCGTGTGCACTTCGCTTCACCTCTGCACGTTGCATGGAGACCACCGTGAACGCCC	GCACTTCGCTTCACCTCTGC	GCACTTCGCTTCACCTCTGC	GCACTTCGCTTCACCTCTGC	....................	0			N5_GCACTATTATTCACCTCTGC	GCACTATTATTCACCTCTGC	470.652	0.0720008	2.03558	0.00125035	0.971792	0.978036	nc	0.000894717	4	.....ATTA...........	GCACTTCGCTTCACCTCTGC
N3_CCGTCTGTGCCTGTTCATCTGCCGGTCCGTGTACACTTCGCTTCACCTCTGCACGTTGCATGGAGACCACCGTGAACGCCC	CCGTCTGTGCCTGTTCATCTGCCGGTCCGTGTACACTTCGCTTCACCTCTGCACGTTGCATGGAGACCACCGTGAACGCCC	34.2505	2.10724	2.59095	0.61137	0.434273	0.448455	nc	0.763321	3	............GT..................A................................................	CCGTCTGTGCCTTCTCATCTGCCGGTCCGTGTGCACTTCGCTTCACCTCTGCACGTTGCATGGAGACCACCGTGAACGCCC	ACACTTCGCTTCACCTCTGC	GCACTTCGCTTCACCTCTGC	ACACTTCGCTTCACCTCTGC	A...................	1			N5_GCACTTAAAATCACCTCTGC	GCACTTAAAATCACCTCTGC	488.562	0.0492914	1.31799	0.00139835	0.97017	0.976689	nc	0.000648278	4	......AAAA..........	GCACTTCGCTTCACCTCTGC
N3_CCGTCTTCGCCTTCTCATCTGCAGGTCCGTGTGCACTTCGCTTCACCTCTGCACGTTGCATGGAGACCACCGTGAACGCCC	CCGTCTTCGCCTTCTCATCTGCAGGTCCGTGTGCACTTCGCTTCACCTCTGCACGTTGCATGGAGACCACCGTGAACGCCC	7.37257	1.46101	1.43654	1.01376	0.314004	0.327575	nc	0.734982	3	......TC..............A..........................................................	CCGTCTGTGCCTTCTCATCTGCCGGTCCGTGTGCACTTCGCTTCACCTCTGCACGTTGCATGGAGACCACCGTGAACGCCC	GCACTTCGCTTCACCTCTGC	GCACTTCGCTTCACCTCTGC	GCACTTCGCTTCACCTCTGC	....................	0			N5_GCACTACTCGTCACCTCTGC	GCACTACTCGTCACCTCTGC	966.535	0.0544389	2.08102	0.000683744	0.979139	0.984567	nc	0.000498426	3	.....A.T.G..........	GCACTTCGCTTCACCTCTGC
N3_CCGTCTGTGCCTTCTCATCTGCCGGTCCGTGTGCACTTCGCTTCACCTCTGCACGTTTCATGGAGACCACCGTGAACGCCA	CCGTCTGTGCCTTCTCATCTGCCGGTCCGTGTGCACTTCGCTTCACCTCTGCACGTTTCATGGAGACCACCGTGAACGCCA	44.6113	2.03617	2.5164	0.607864	0.435593	0.449746	nc	0.734891	2	.........................................................T......................A	CCGTCTGTGCCTTCTCATCTGCCGGTCCGTGTGCACTTCGCTTCACCTCTGCACGTTGCATGGAGACCACCGTGAACGCCC	GCACTTCGCTTCACCTCTGC	GCACTTCGCTTCACCTCTGC	GCACTTCGCTTCACCTCTGC	....................	0			N5_GCACTTCGCTCCGTATCTGC	GCACTTCGCTCCGTATCTGC	303.246	0.052479	2.1086	0.000618912	0.980152	0.985299	nc	0.000456904	4	..........C.GTA.....	GCACTTCGCTTCACCTCTGC
N3_CCGACTGTGCCTTCTCATCTGCCGGTCAGTGTGCACTTCGCTTCACCTCTGCACGTTGCATGGAGACCACCGTGAACGCCC	CCGACTGTGCCTTCTCATCTGCCGGTCAGTGTGCACTTCGCTTCACCTCTGCACGTTGCATGGAGACCACCGTGAACGCCC	20.2152	2.01043	2.50704	0.596489	0.439921	0.45414	nc	0.716969	2	...A.......................A.....................................................	CCGTCTGTGCCTTCTCATCTGCCGGTCCGTGTGCACTTCGCTTCACCTCTGCACGTTGCATGGAGACCACCGTGAACGCCC	GCACTTCGCTTCACCTCTGC	GCACTTCGCTTCACCTCTGC	GCACTTCGCTTCACCTCTGC	....................	0			N5_GCACTTGGTATCACCTCTGC	GCACTTGGTATCACCTCTGC	238.526	0.0344653	2.24355	0.0002357	0.987751	0.990337	nc	0.000184477	3	......G.TA..........	GCACTTCGCTTCACCTCTGC
N3_CCGTCTGTGCATTTTCATCTGCCGGTCCGTGTGCACTTCGCTTCACCTCTGCACGTTGCATGGAGACCACCGTGAACGCCC	CCGTCTGTGCATTTTCATCTGCCGGTCCGTGTGCACTTCGCTTCACCTCTGCACGTTGCATGGAGACCACCGTGAACGCCC	6.39738	1.33575	1.28368	1.10434	0.293315	0.306904	nc	0.71151	2	..........A..T...................................................................	CCGTCTGTGCCTTCTCATCTGCCGGTCCGTGTGCACTTCGCTTCACCTCTGCACGTTGCATGGAGACCACCGTGAACGCCC	GCACTTCGCTTCACCTCTGC	GCACTTCGCTTCACCTCTGC	GCACTTCGCTTCACCTCTGC	....................	0			N5_GCACTATCAATCACCTCTGC	GCACTATCAATCACCTCTGC	1185.2	0.0239067	1.23528	0.000374301	0.984564	0.989157	nc	0.00016151	5	.....ATCAA..........	GCACTTCGCTTCACCTCTGC
N3_CCGTCTGTGCCTTCTCATCTGCCGGTCCGTGTGCACTTCGCTCCCCCTCTGCACGTTGCATGGAGACCACCGTGAACGCCT	CCGTCTGTGCCTTCTCATCTGCCGGTCCGTGTGCACTTCGCTCCCCCTCTGCACGTTGCATGGAGACCACCGTGAACGCCT	10.8409	1.47336	1.51786	0.922036	0.336941	0.350867	nc	0.696085	3	..........................................C.C...................................T	CCGTCTGTGCCTTCTCATCTGCCGGTCCGTGTGCACTTCGCTTCACCTCTGCACGTTGCATGGAGACCACCGTGAACGCCC	GCACTTCGCTCCCCCTCTGC	GCACTTCGCTTCACCTCTGC	GCACTTCGCTCCCCCTCTGC	..........C.C.......	2			N5_GCACTTTCTGTCACCTCTGC	GCACTTTCTGTCACCTCTGC	1846.66	0.0104872	0.26308	0.00158994	0.968194	0.974984	nc	0.000147218	4	......TCTG..........	GCACTTCGCTTCACCTCTGC
N3_CCGTCTGTGCCTTCTCATCTGCAGGTCCGTGTGTCTTTCGCTTCACCTCTGCACGTTGCATGGAGACCACCGTGAACGCCC	CCGTCTGTGCCTTCTCATCTGCAGGTCCGTGTGTCTTTCGCTTCACCTCTGCACGTTGCATGGAGACCACCGTGAACGCCC	7.9128	1.34884	1.33216	1.03588	0.308781	0.322339	nc	0.688381	4	......................A..........TCT.............................................	CCGTCTGTGCCTTCTCATCTGCCGGTCCGTGTGCACTTCGCTTCACCTCTGCACGTTGCATGGAGACCACCGTGAACGCCC	GTCTTTCGCTTCACCTCTGC	GCACTTCGCTTCACCTCTGC	GTCTTTCGCTTCACCTCTGC	.TCT................	3			N5_GCACTTCTTGTCACCTCTGC	GCACTTCTTGTCACCTCTGC	1824.79	0.0226673	1.43178	0.000250387	0.987375	0.990249	nc	0.000125074	3	.......TTG..........	GCACTTCGCTTCACCTCTGC
N3_CCGTCTGTGCCTTCTCATCTGCAGGTCCGTGTGCACTTCGCTTCACCTCTGCACGTTGCATGGAGACCACCGTGAATGCCC	CCGTCTGTGCCTTCTCATCTGCAGGTCCGTGTGCACTTCGCTTCACCTCTGCACGTTGCATGGAGACCACCGTGAATGCCC	24.9245	1.92649	2.44566	0.58111	0.445878	0.459989	nc	0.675781	2	......................A.....................................................T....	CCGTCTGTGCCTTCTCATCTGCCGGTCCGTGTGCACTTCGCTTCACCTCTGCACGTTGCATGGAGACCACCGTGAACGCCC	GCACTTCGCTTCACCTCTGC	GCACTTCGCTTCACCTCTGC	GCACTTCGCTTCACCTCTGC	....................	0			N5_GCACTATTTGTCACCTCTGC	GCACTATTTGTCACCTCTGC	599.457	0.0218303	1.48449	0.000216047	0.988273	0.990572	nc	0.000111841	5	.....ATTTG..........	GCACTTCGCTTCACCTCTGC
N3_CCGTCTGTGCCTTCCCATATGCCGGTCCGTGTGCACTTCGCTTCACCTCTGCACGTTGCATGGAGACCACCGTGAACGCCC	CCGTCTGTGCCTTCCCATATGCCGGTCCGTGTGCACTTCGCTTCACCTCTGCACGTTGCATGGAGACCACCGTGAACGCCC	26.6846	1.90491	2.47402	0.553683	0.456817	0.47089	nc	0.648161	2	..............C...A..............................................................	CCGTCTGTGCCTTCTCATCTGCCGGTCCGTGTGCACTTCGCTTCACCTCTGCACGTTGCATGGAGACCACCGTGAACGCCC	GCACTTCGCTTCACCTCTGC	GCACTTCGCTTCACCTCTGC	GCACTTCGCTTCACCTCTGC	....................	0			N5_GCACTTCGCTGACAATCTGC	GCACTTCGCTGACAATCTGC	251.628	0.0262297	2.24859	0.000135856	0.9907	0.992428	nc	0.000106433	5	..........GACAA.....	GCACTTCGCTTCACCTCTGC
N3_CCGTCTGTGCCTTCTCATCTGCCGGTCCGTGTGCACTTCGCTTCACCTCTGCACGTTGCATGGGGACCACCGTGAACGCCC	CCGTCTGTGCCTTCTCATCTGCCGGTCCGTGTGCACTTCGCTTCACCTCTGCACGTTGCATGGGGACCACCGTGAACGCCC	317.322	0.871289	0.654735	1.74108	0.187002	0.198623	nc	0.634432	1	...............................................................G.................	CCGTCTGTGCCTTCTCATCTGCCGGTCCGTGTGCACTTCGCTTCACCTCTGCACGTTGCATGGAGACCACCGTGAACGCCC	GCACTTCGCTTCACCTCTGC	GCACTTCGCTTCACCTCTGC	GCACTTCGCTTCACCTCTGC	....................	0			N5_GCACTTTCCATCACCTCTGC	GCACTTTCCATCACCTCTGC	1834.84	0.00872166	0.790545	0.00012162	0.991201	0.992641	nc	3.34761e-05	3	......TC.A..........	GCACTTCGCTTCACCTCTGC
N3_CCGTCTGTGCCTTCTCATCTGCCGGTCAGTGTGCACTTCGCTTCACCTCTGCACGTTGCATGGAGACCACCATGAACGCCC	CCGTCTGTGCCTTCTCATCTGCCGGTCAGTGTGCACTTCGCTTCACCTCTGCACGTTGCATGGAGACCACCATGAACGCCC	10.9503	1.41679	1.52552	0.846219	0.357624	0.371732	nc	0.6327	2	...........................A...........................................A.........	CCGTCTGTGCCTTCTCATCTGCCGGTCCGTGTGCACTTCGCTTCACCTCTGCACGTTGCATGGAGACCACCGTGAACGCCC	GCACTTCGCTTCACCTCTGC	GCACTTCGCTTCACCTCTGC	GCACTTCGCTTCACCTCTGC	....................	0			N5_GCACTACTATTCACCTCTGC	GCACTACTATTCACCTCTGC	357.807	0.0129953	2.33218	3.09389e-05	0.995562	0.996126	nc	2.51031e-05	3	.....A.TA...........	GCACTTCGCTTCACCTCTGC
N3_CCGTCTGTGCCTTCTCATATGCCGGTACGTGTGCACTTCGCTTCACCTCTGCACGTTGCATGGAGACCACCGTGAACGCCC	CCGTCTGTGCCTTCTCATATGCCGGTACGTGTGCACTTCGCTTCACCTCTGCACGTTGCATGGAGACCACCGTGAACGCCC	30.892	1.88453	2.53269	0.517792	0.471785	0.485607	nc	0.61484	2	..................A.......A......................................................	CCGTCTGTGCCTTCTCATCTGCCGGTCCGTGTGCACTTCGCTTCACCTCTGCACGTTGCATGGAGACCACCGTGAACGCCC	GCACTTCGCTTCACCTCTGC	GCACTTCGCTTCACCTCTGC	GCACTTCGCTTCACCTCTGC	....................	0			N5_GCACTTTCCCTCACCTCTGC	GCACTTTCCCTCACCTCTGC	1402	-0.00466226	1.24606	1.40506e-05	0.997009	0.997009	nc	-6.06482e-06	3	......TC.C..........	GCACTTCGCTTCACCTCTGC
N3_CCGTCTGTGCCTTCTCATCTGCCGGTCCGTGTGCACTTCGCTTCACCTCTGCACGTTGCATGGAGACCACCGTGAACGCCC	CCGTCTGTGCCTTCTCATCTGCCGGTCCGTGTGCACTTCGCTTCACCTCTGCACGTTGCATGGAGACCACCGTGAACGCCC	728292	0.509279	0.272245	3.48133	0.0620649	0.0673817	nc	0.614778	0	.................................................................................	CCGTCTGTGCCTTCTCATCTGCCGGTCCGTGTGCACTTCGCTTCACCTCTGCACGTTGCATGGAGACCACCGTGAACGCCC	GCACTTCGCTTCACCTCTGC	GCACTTCGCTTCACCTCTGC	GCACTTCGCTTCACCTCTGC	....................	0			N5_GCACTTCGCTGAACTTCTGC	GCACTTCGCTGAACTTCTGC	509.525	-0.0102208	1.96224	2.72245e-05	0.995837	0.996126	nc	-1.85179e-05	3	..........GA..T.....	GCACTTCGCTTCACCTCTGC
N3_ACGTCTGTGCCTTCTCATCTGCCGGTCCGTGTCCACTTCGCTTCACCTCTGCACGTTGCATGGAGACCACCGTGAACGCCC	ACGTCTGTGCCTTCTCATCTGCCGGTCCGTGTCCACTTCGCTTCACCTCTGCACGTTGCATGGAGACCACCGTGAACGCCC	10.9032	1.4657	1.65432	0.760739	0.383097	0.397361	nc	0.610744	2	A...............................C................................................	CCGTCTGTGCCTTCTCATCTGCCGGTCCGTGTGCACTTCGCTTCACCTCTGCACGTTGCATGGAGACCACCGTGAACGCCC	CCACTTCGCTTCACCTCTGC	GCACTTCGCTTCACCTCTGC	CCACTTCGCTTCACCTCTGC	C...................	1			N5_GCACTTAGCATCACCTCTGC	GCACTTAGCATCACCTCTGC	579.419	-0.0174437	2.02009	7.47249e-05	0.993103	0.993968	nc	-5.24317e-05	2	......A..A..........	GCACTTCGCTTCACCTCTGC
N3_CCGTCTGTGCCTTCTCATCTGCCGGTCCGTGTGCACTTCGCTTAACCTCTGCACGTTGCATGGAGACCACCGTGATCGCCC	CCGTCTGTGCCTTCTCATCTGCCGGTCCGTGTGCACTTCGCTTAACCTCTGCACGTTGCATGGAGACCACCGTGATCGCCC	27.6567	1.81261	2.41238	0.532365	0.465614	0.479646	nc	0.60174	2	...........................................A...............................T.....	CCGTCTGTGCCTTCTCATCTGCCGGTCCGTGTGCACTTCGCTTCACCTCTGCACGTTGCATGGAGACCACCGTGAACGCCC	GCACTTCGCTTAACCTCTGC	GCACTTCGCTTCACCTCTGC	GCACTTCGCTTAACCTCTGC	...........A........	1			N5_GCACTTCGCTAACTGTCTGC	GCACTTCGCTAACTGTCTGC	303.909	-0.0243665	2.33353	0.000109232	0.991661	0.992814	nc	-8.86137e-05	5	..........AACTG.....	GCACTTCGCTTCACCTCTGC
N3_CCGTCTGTGCCTTCTAATCTGCCGGTCCGTGTCCACTTCGCTTCACCTCTGCACGTTGCATGGAGACCACCGTGAACGCCC	CCGTCTGTGCCTTCTAATCTGCCGGTCCGTGTCCACTTCGCTTCACCTCTGCACGTTGCATGGAGACCACCGTGAACGCCC	29.0384	1.83508	2.50396	0.503901	0.477791	0.491549	nc	0.588625	2	...............A................C................................................	CCGTCTGTGCCTTCTCATCTGCCGGTCCGTGTGCACTTCGCTTCACCTCTGCACGTTGCATGGAGACCACCGTGAACGCCC	CCACTTCGCTTCACCTCTGC	GCACTTCGCTTCACCTCTGC	CCACTTCGCTTCACCTCTGC	C...................	1			N5_GCACTTTTTTTCACCTCTGC	GCACTTTTTTTCACCTCTGC	1904.6	-0.014965	0.820131	0.000333128	0.985438	0.989458	nc	-9.53377e-05	3	......TTT...........	GCACTTCGCTTCACCTCTGC
N3_CCGTCTGTGCCTTCTCATCTGCCGGTCCGTGTGCACTTCACGTCACCTCTGCACGTTGCATGGAGACCACCGTGAACGCCA	CCGTCTGTGCCTTCTCATCTGCCGGTCCGTGTGCACTTCACGTCACCTCTGCACGTTGCATGGAGACCACCGTGAACGCCA	8.86859	1.2952	1.40544	0.836506	0.360398	0.374492	nc	0.574056	3	.......................................A.G......................................A	CCGTCTGTGCCTTCTCATCTGCCGGTCCGTGTGCACTTCGCTTCACCTCTGCACGTTGCATGGAGACCACCGTGAACGCCC	GCACTTCACGTCACCTCTGC	GCACTTCGCTTCACCTCTGC	GCACTTCACGTCACCTCTGC	.......A.G..........	2			N5_GCACTATTTATCACCTCTGC	GCACTATTTATCACCTCTGC	814.216	-0.0264859	2.05316	0.000166665	0.9897	0.991714	nc	-0.000119095	5	.....ATTTA..........	GCACTTCGCTTCACCTCTGC
N3_CCGTCTGTGCCTTCTCATCTGCCGGTCCGTGTGCACTTACATTCACCTCTGCACGTTGCATGGAGACCACCGTGAACGCCC	CCGTCTGTGCCTTCTCATCTGCCGGTCCGTGTGCACTTACATTCACCTCTGCACGTTGCATGGAGACCACCGTGAACGCCC	31.3467	1.0738	1.02494	1.08451	0.297691	0.311276	nc	0.565068	3	......................................ACA........................................	CCGTCTGTGCCTTCTCATCTGCCGGTCCGTGTGCACTTCGCTTCACCTCTGCACGTTGCATGGAGACCACCGTGAACGCCC	GCACTTACATTCACCTCTGC	GCACTTCGCTTCACCTCTGC	GCACTTACATTCACCTCTGC	......ACA...........	3			N5_GCACTTCCTGTCACCTCTGC	GCACTTCCTGTCACCTCTGC	1292.02	-0.0232834	1.4251	0.000267169	0.986959	0.990119	nc	-0.000132737	3	.......CTG..........	GCACTTCGCTTCACCTCTGC
N3_CCGTCTGTGCCTTCTCATCTGCCTGTCCGTGTGCACTTCGCTTCACCTCTGCACGTTGCATGGAGACCACCGTGAATGCCC	CCGTCTGTGCCTTCTCATCTGCCTGTCCGTGTGCACTTCGCTTCACCTCTGCACGTTGCATGGAGACCACCGTGAATGCCC	22.6412	1.31975	1.48182	0.772269	0.379516	0.393775	nc	0.555312	2	.......................T....................................................T....	CCGTCTGTGCCTTCTCATCTGCCGGTCCGTGTGCACTTCGCTTCACCTCTGCACGTTGCATGGAGACCACCGTGAACGCCC	GCACTTCGCTTCACCTCTGC	GCACTTCGCTTCACCTCTGC	GCACTTCGCTTCACCTCTGC	....................	0			N5_GCACTATGAATCACCTCTGC	GCACTATGAATCACCTCTGC	977.171	-0.0244246	1.49089	0.000268633	0.986923	0.990119	nc	-0.000139626	4	.....AT.AA..........	GCACTTCGCTTCACCTCTGC
N3_CCGTCTGTGCCTTCTCATATGCCGGTCCGTGTGCACTTCGCTTCACCTATGCACGTTGCATGGAGACCACCGTGAACGCCC	CCGTCTGTGCCTTCTCATATGCCGGTCCGTGTGCACTTCGCTTCACCTATGCACGTTGCATGGAGACCACCGTGAACGCCC	8.89923	1.30161	1.50662	0.751363	0.386045	0.400221	nc	0.538037	2	..................A.............................A................................	CCGTCTGTGCCTTCTCATCTGCCGGTCCGTGTGCACTTCGCTTCACCTCTGCACGTTGCATGGAGACCACCGTGAACGCCC	GCACTTCGCTTCACCTATGC	GCACTTCGCTTCACCTCTGC	GCACTTCGCTTCACCTATGC	................A...	1			N5_GCACTTCGCTGCTACTCTGC	GCACTTCGCTGCTACTCTGC	257.867	-0.0425135	2.25205	0.000356737	0.984931	0.989237	nc	-0.000280345	3	..........G.TA......	GCACTTCGCTTCACCTCTGC
N3_CCGTCTGTGCCTTCTAATCTGCCGGTCCGTGTGAGTTTCGCTTCACCTCTGCACGTTGCATGGAGACCACCGTGAACGCCC	CCGTCTGTGCCTTCTAATCTGCCGGTCCGTGTGAGTTTCGCTTCACCTCTGCACGTTGCATGGAGACCACCGTGAACGCCC	13.3782	1.34382	1.57871	0.705456	0.400956	0.415272	nc	0.533366	4	...............A.................AGT.............................................	CCGTCTGTGCCTTCTCATCTGCCGGTCCGTGTGCACTTCGCTTCACCTCTGCACGTTGCATGGAGACCACCGTGAACGCCC	GAGTTTCGCTTCACCTCTGC	GCACTTCGCTTCACCTCTGC	GAGTTTCGCTTCACCTCTGC	.AGT................	3			N5_GCACTTCGCTAATCATCTGC	GCACTTCGCTAATCATCTGC	328.689	-0.0531609	3.05918	0.000302283	0.986128	0.989863	nc	-0.000322501	4	..........AAT.A.....	GCACTTCGCTTCACCTCTGC
N3_CCGTCTGTGCCTTCTCATCTGCCGGTCCGTGTGCACTTCGCTTCACCTCTTCACGTTGCATGGAGACCACCGTGAACGCCA	CCGTCTGTGCCTTCTCATCTGCCGGTCCGTGTGCACTTCGCTTCACCTCTTCACGTTGCATGGAGACCACCGTGAACGCCA	8.1725	1.19882	1.32151	0.837835	0.360017	0.374157	nc	0.531891	2	..................................................T.............................A	CCGTCTGTGCCTTCTCATCTGCCGGTCCGTGTGCACTTCGCTTCACCTCTGCACGTTGCATGGAGACCACCGTGAACGCCC	GCACTTCGCTTCACCTCTTC	GCACTTCGCTTCACCTCTGC	GCACTTCGCTTCACCTCTTC	..................T.	1			N5_GCACTTCGCTCTTATTCTGC	GCACTTCGCTCTTATTCTGC	310.655	-0.0576634	2.35464	0.000600193	0.980455	0.985316	nc	-0.000494317	5	..........CTTAT.....	GCACTTCGCTTCACCTCTGC
N3_CCGTCTGTGCCTTTGCATCTGCCGGTCCGTGTACACTTCGCTTCACCTCTGCACGTTGCATGGAGACCACCGTGAACGCCC	CCGTCTGTGCCTTTGCATCTGCCGGTCCGTGTACACTTCGCTTCACCTCTGCACGTTGCATGGAGACCACCGTGAACGCCC	15.0991	1.26727	1.4569	0.750244	0.386399	0.400522	nc	0.523337	3	.............TG.................A................................................	CCGTCTGTGCCTTCTCATCTGCCGGTCCGTGTGCACTTCGCTTCACCTCTGCACGTTGCATGGAGACCACCGTGAACGCCC	ACACTTCGCTTCACCTCTGC	GCACTTCGCTTCACCTCTGC	ACACTTCGCTTCACCTCTGC	A...................	1			N5_GCACTTCGCTAGCACTCTGC	GCACTTCGCTAGCACTCTGC	297.573	-0.0687658	2.31186	0.000885234	0.976264	0.9822	nc	-0.00071741	4	..........AGCA......	GCACTTCGCTTCACCTCTGC
N3_CCGTCTGTGCCTTCTCATCTGCCGGTCCGTGTCCACTTCGCTTCACCTCTGCACGTTGCATGGAGACCACCGTTAACGCCC	CCGTCTGTGCCTTCTCATCTGCCGGTCCGTGTCCACTTCGCTTCACCTCTGCACGTTGCATGGAGACCACCGTTAACGCCC	55.7578	1.87276	2.86178	0.400937	0.526606	0.538876	nc	0.521591	2	................................C........................................T.......	CCGTCTGTGCCTTCTCATCTGCCGGTCCGTGTGCACTTCGCTTCACCTCTGCACGTTGCATGGAGACCACCGTGAACGCCC	CCACTTCGCTTCACCTCTGC	GCACTTCGCTTCACCTCTGC	CCACTTCGCTTCACCTCTGC	C...................	1			N5_GCACTTTACGTAACCTCTGC	GCACTTTACGTAACCTCTGC	3.20919	-0.0230857	1.07126	0.00860076	0.92611	0.938494	nc	-0.000769618	4	......TA.G.A........	GCACTTCGCTTCACCTCTGC
N3_CCATCTGTGCCTTCTCATCTGCCGGTCCGTGTGCACTTCGCTTCACCTCTGCACGTTGCATGGAGACCACCGTGAACGCCA	CCATCTGTGCCTTCTCATCTGCCGGTCCGTGTGCACTTCGCTTCACCTCTGCACGTTGCATGGAGACCACCGTGAACGCCA	13.6716	1.21855	1.44154	0.712062	0.39876	0.413132	nc	0.486552	2	..A.............................................................................A	CCGTCTGTGCCTTCTCATCTGCCGGTCCGTGTGCACTTCGCTTCACCTCTGCACGTTGCATGGAGACCACCGTGAACGCCC	GCACTTCGCTTCACCTCTGC	GCACTTCGCTTCACCTCTGC	GCACTTCGCTTCACCTCTGC	....................	0			N5_GCACTTCGCTGGACTTCTGC	GCACTTCGCTGGACTTCTGC	244.86	-0.0882104	2.99549	0.000867739	0.9765	0.9822	nc	-0.000911023	3	..........GG..T.....	GCACTTCGCTTCACCTCTGC
N3_CCGTCTGTGCCTTCTCATCTGCCGGTCCGTGTGCACTTCGCTTAACCTCTGCACGTTGCATGGAGACCACCTTAAACGCCC	CCGTCTGTGCCTTCTCATCTGCCGGTCCGTGTGCACTTCGCTTAACCTCTGCACGTTGCATGGAGACCACCTTAAACGCCC	13.5578	1.26865	1.53622	0.667927	0.413775	0.428127	nc	0.486192	3	...........................................A...........................T.A.......	CCGTCTGTGCCTTCTCATCTGCCGGTCCGTGTGCACTTCGCTTCACCTCTGCACGTTGCATGGAGACCACCGTGAACGCCC	GCACTTCGCTTAACCTCTGC	GCACTTCGCTTCACCTCTGC	GCACTTCGCTTAACCTCTGC	...........A........	1			N5_GCACTTCGCTCGGGTTCTGC	GCACTTCGCTCGGGTTCTGC	194.373	-0.101269	2.2562	0.00201509	0.964195	0.971525	nc	-0.0016036	5	..........CGGGT.....	GCACTTCGCTTCACCTCTGC
N3_CCGTCGGTGCCTTCTCATCTGCAGGTCCGTGTGCACTTCGCTTCACCTCTGCACGTTGCATGGAGACCACCGTGAACGCCC	CCGTCGGTGCCTTCTCATCTGCAGGTCCGTGTGCACTTCGCTTCACCTCTGCACGTTGCATGGAGACCACCGTGAACGCCC	19.3426	1.19246	1.39405	0.726182	0.394124	0.408462	nc	0.482193	2	.....G................A..........................................................	CCGTCTGTGCCTTCTCATCTGCCGGTCCGTGTGCACTTCGCTTCACCTCTGCACGTTGCATGGAGACCACCGTGAACGCCC	GCACTTCGCTTCACCTCTGC	GCACTTCGCTTCACCTCTGC	GCACTTCGCTTCACCTCTGC	....................	0			N5_GCACTTCGCTACTTCTCTGC	GCACTTCGCTACTTCTCTGC	414.213	-0.100355	1.95062	0.00264727	0.958966	0.967671	nc	-0.00182616	3	..........A.TT......	GCACTTCGCTTCACCTCTGC
N3_CCGTCTGTGCCTGTTCATCTGCCGGTACGTGTGCACTTCGCTTCACCTCTGCACGTTGCATGGAGACCACCGTGAACGCCC	CCGTCTGTGCCTGTTCATCTGCCGGTACGTGTGCACTTCGCTTCACCTCTGCACGTTGCATGGAGACCACCGTGAACGCCC	25.0728	1.59495	2.35077	0.439966	0.507139	0.520134	nc	0.470307	3	............GT............A......................................................	CCGTCTGTGCCTTCTCATCTGCCGGTCCGTGTGCACTTCGCTTCACCTCTGCACGTTGCATGGAGACCACCGTGAACGCCC	GCACTTCGCTTCACCTCTGC	GCACTTCGCTTCACCTCTGC	GCACTTCGCTTCACCTCTGC	....................	0			N5_GCACTATGCATCACCTCTGC	GCACTATGCATCACCTCTGC	1164.47	-0.0876451	1.34992	0.00421574	0.948231	0.95768	nc	-0.00202337	3	.....AT..A..........	GCACTTCGCTTCACCTCTGC
N3_CCGTCTGTGCCTTCTCATCTGCAGGTCCGTGTGCACTTTGCTTCACCTCTGCACGTTGCATGGAGACCACCGTGAACGCCC	CCGTCTGTGCCTTCTCATCTGCAGGTCCGTGTGCACTTTGCTTCACCTCTGCACGTTGCATGGAGACCACCGTGAACGCCC	17.9977	1.32261	1.70237	0.583609	0.444901	0.459131	nc	0.46521	2	......................A...............T..........................................	CCGTCTGTGCCTTCTCATCTGCCGGTCCGTGTGCACTTCGCTTCACCTCTGCACGTTGCATGGAGACCACCGTGAACGCCC	GCACTTTGCTTCACCTCTGC	GCACTTCGCTTCACCTCTGC	GCACTTTGCTTCACCTCTGC	......T.............	1			N5_GCACTTCGCTTATATTCTGC	GCACTTCGCTTATATTCTGC	344.301	-0.107238	1.97261	0.0029556	0.956644	0.965611	nc	-0.00206429	4	...........ATAT.....	GCACTTCGCTTCACCTCTGC
N3_CCGTCTGTGCCTTCTCATCTGCCGGTCCGTGTGCAATTCGCTTCACCTCTGCACGTTGCATGGAGACCACCGTGAACGCCA	CCGTCTGTGCCTTCTCATCTGCCGGTCCGTGTGCAATTCGCTTCACCTCTGCACGTTGCATGGAGACCACCGTGAACGCCA	14.4704	1.20864	1.49963	0.646542	0.421352	0.435682	nc	0.453671	2	...................................A............................................A	CCGTCTGTGCCTTCTCATCTGCCGGTCCGTGTGCACTTCGCTTCACCTCTGCACGTTGCATGGAGACCACCGTGAACGCCC	GCAATTCGCTTCACCTCTGC	GCACTTCGCTTCACCTCTGC	GCAATTCGCTTCACCTCTGC	...A................	1			N5_GCACTTTACATAACCTCTGC	GCACTTTACATAACCTCTGC	5.84134	-0.102206	1.78394	0.00425592	0.947985	0.95768	nc	-0.00237104	4	......TA.A.A........	GCACTTCGCTTCACCTCTGC
N3_CCATCTGTGCCTTCTCATCTGCCGGTCCGTGTGCACTTCGCTTCACCTCTGCACGTTGCATGGAGACAACCGTGAACGCCC	CCATCTGTGCCTTCTCATCTGCCGGTCCGTGTGCACTTCGCTTCACCTCTGCACGTTGCATGGAGACAACCGTGAACGCCC	3.55409	1.0284	1.16391	0.827592	0.36297	0.37704	nc	0.452629	2	..A................................................................A.............	CCGTCTGTGCCTTCTCATCTGCCGGTCCGTGTGCACTTCGCTTCACCTCTGCACGTTGCATGGAGACCACCGTGAACGCCC	GCACTTCGCTTCACCTCTGC	GCACTTCGCTTCACCTCTGC	GCACTTCGCTTCACCTCTGC	....................	0			N5_GCACTTCTTATCACCTCTGC	GCACTTCTTATCACCTCTGC	2738.7	-0.0649641	0.460725	0.0198808	0.88787	0.907086	nc	-0.00335542	3	.......TTA..........	GCACTTCGCTTCACCTCTGC
N3_CCGTCTGTGCCTTCTAATCTGCCGGTCCGTGTGACCTTCGCTTCACCTCTGCACGTTGCATGGAGACCACCGTGAACGCCC	CCGTCTGTGCCTTCTAATCTGCCGGTCCGTGTGACCTTCGCTTCACCTCTGCACGTTGCATGGAGACCACCGTGAACGCCC	27.6097	1.56351	2.38828	0.41018	0.521878	0.534298	nc	0.441584	3	...............A.................AC..............................................	CCGTCTGTGCCTTCTCATCTGCCGGTCCGTGTGCACTTCGCTTCACCTCTGCACGTTGCATGGAGACCACCGTGAACGCCC	GACCTTCGCTTCACCTCTGC	GCACTTCGCTTCACCTCTGC	GACCTTCGCTTCACCTCTGC	.AC.................	2			N5_GCACTTGTCCTCACCTCTGC	GCACTTGTCCTCACCTCTGC	435.329	-0.144101	1.98416	0.00527356	0.942109	0.952055	nc	-0.00373204	3	......GT.C..........	GCACTTCGCTTCACCTCTGC
N3_CCGTCTGTGCCTTCTCATCTGCCGGTCCGTGTGCACTTCGCTTCACCTCTGCACGTTGCATGGAGATCACCGTGAACGCCC	CCGTCTGTGCCTTCTCATCTGCCGGTCCGTGTGCACTTCGCTTCACCTCTGCACGTTGCATGGAGATCACCGTGAACGCCC	258.022	1.33288	1.84992	0.501557	0.478817	0.492524	nc	0.426296	1	..................................................................T..............	CCGTCTGTGCCTTCTCATCTGCCGGTCCGTGTGCACTTCGCTTCACCTCTGCACGTTGCATGGAGACCACCGTGAACGCCC	GCACTTCGCTTCACCTCTGC	GCACTTCGCTTCACCTCTGC	GCACTTCGCTTCACCTCTGC	....................	0			N5_GCACTGGCCTTCACCTCTGC	GCACTGGCCTTCACCTCTGC	663.564	-0.16933	2.02202	0.00701045	0.933272	0.944233	nc	-0.00507848	3	.....GGC............	GCACTTCGCTTCACCTCTGC
N3_CCGTCTGTGCCTTCTCATCTGCCGGTCCGTGTGCACTTCGCTTCACCTCTGCACGTTGCATGGAGACAACCGTGAACGCCC	CCGTCTGTGCCTTCTCATCTGCCGGTCCGTGTGCACTTCGCTTCACCTCTGCACGTTGCATGGAGACAACCGTGAACGCCC	2507.61	1.01501	1.15294	0.759615	0.383449	0.39766	nc	0.42254	1	...................................................................A.............	CCGTCTGTGCCTTCTCATCTGCCGGTCCGTGTGCACTTCGCTTCACCTCTGCACGTTGCATGGAGACCACCGTGAACGCCC	GCACTTCGCTTCACCTCTGC	GCACTTCGCTTCACCTCTGC	GCACTTCGCTTCACCTCTGC	....................	0			N5_GCACTATTCGTCACCTCTGC	GCACTATTCGTCACCTCTGC	1281.29	-0.0909327	0.536652	0.0287096	0.865451	0.889291	nc	-0.0057067	4	.....ATT.G..........	GCACTTCGCTTCACCTCTGC
N3_CCGTCTGTGCCTTCTCATATGCCGGTCCGTGTGCACTTTGATTCACCTCTGCACGTTGCATGGAGACCACCGTGAACGCCC	CCGTCTGTGCCTTCTCATATGCCGGTCCGTGTGCACTTTGATTCACCTCTGCACGTTGCATGGAGACCACCGTGAACGCCC	13.2205	1.10415	1.36915	0.654361	0.418558	0.432934	nc	0.417638	3	..................A...................T.A........................................	CCGTCTGTGCCTTCTCATCTGCCGGTCCGTGTGCACTTCGCTTCACCTCTGCACGTTGCATGGAGACCACCGTGAACGCCC	GCACTTTGATTCACCTCTGC	GCACTTCGCTTCACCTCTGC	GCACTTTGATTCACCTCTGC	......T.A...........	2			N5_GCACTTCGCTTCACCGATTT	GCACTTCGCTTCACCGATTT	261.735	-0.220232	2.96207	0.00552454	0.94075	0.950961	nc	-0.00584182	4	...............GA.TT	GCACTTCGCTTCACCTCTGC
N3_CCGTCTGTGCCTTCTCATCTGCCGGTCCGTGTGCACTTCGCTTAACCTCTGCACGTTGCATGGAGACCACCGTGAACGCCT	CCGTCTGTGCCTTCTCATCTGCCGGTCCGTGTGCACTTCGCTTAACCTCTGCACGTTGCATGGAGACCACCGTGAACGCCT	38.7671	1.51134	2.44889	0.365257	0.545601	0.558043	nc	0.397671	2	...........................................A....................................T	CCGTCTGTGCCTTCTCATCTGCCGGTCCGTGTGCACTTCGCTTCACCTCTGCACGTTGCATGGAGACCACCGTGAACGCCC	GCACTTCGCTTAACCTCTGC	GCACTTCGCTTCACCTCTGC	GCACTTCGCTTAACCTCTGC	...........A........	1			N5_GCACTTCGCTGAATTTCTGC	GCACTTCGCTGAATTTCTGC	601.943	-0.180199	1.95958	0.00845255	0.926747	0.938734	nc	-0.00595353	4	..........GA.TT.....	GCACTTCGCTTCACCTCTGC
N3_CCGTCTGTGCCTTCTCATCTGCCGGTCCGTGTTACCTTCGCTTCACCTCTGCACGTTGCATGGAGACCACCGTGAACGCCA	CCGTCTGTGCCTTCTCATCTGCCGGTCCGTGTTACCTTCGCTTCACCTCTGCACGTTGCATGGAGACCACCGTGAACGCCA	6.80546	1.05596	1.3402	0.638626	0.424209	0.438468	nc	0.393262	4	................................TAC.............................................A	CCGTCTGTGCCTTCTCATCTGCCGGTCCGTGTGCACTTCGCTTCACCTCTGCACGTTGCATGGAGACCACCGTGAACGCCC	TACCTTCGCTTCACCTCTGC	GCACTTCGCTTCACCTCTGC	TACCTTCGCTTCACCTCTGC	TAC.................	3			N5_GCACTTTCGATAACCTCTGC	GCACTTTCGATAACCTCTGC	9.2301	-0.183509	1.82782	0.0100959	0.919964	0.933004	nc	-0.00664834	5	......TCGA.A........	GCACTTCGCTTCACCTCTGC
N3_CCGTCTGTGCCTTCTCATCTGCCGGTCCGTGTGCACTTCGCTAGACCTCTGCACGTTGCATGGAGACCACCGTGAACGCCA	CCGTCTGTGCCTTCTCATCTGCCGGTCCGTGTGCACTTCGCTAGACCTCTGCACGTTGCATGGAGACCACCGTGAACGCCA	8.5025	1.03376	1.29136	0.658314	0.417156	0.431555	nc	0.39252	3	..........................................AG....................................A	CCGTCTGTGCCTTCTCATCTGCCGGTCCGTGTGCACTTCGCTTCACCTCTGCACGTTGCATGGAGACCACCGTGAACGCCC	GCACTTCGCTAGACCTCTGC	GCACTTCGCTTCACCTCTGC	GCACTTCGCTAGACCTCTGC	..........AG........	2			N5_GCACTTCGCTCCTGCTCTGC	GCACTTCGCTCCTGCTCTGC	189.825	-0.241276	2.87863	0.00701933	0.93323	0.944233	nc	-0.007241	3	..........C.TG......	GCACTTCGCTTCACCTCTGC
N3_CCGTCTGTGCCTTCTCATCTGCCGGTCCGTGTGCACTTTGCTTCACCTCTGCACGTTGCATGGAGACCACCGTGAACGCCA	CCGTCTGTGCCTTCTCATCTGCCGGTCCGTGTGCACTTTGCTTCACCTCTGCACGTTGCATGGAGACCACCGTGAACGCCA	43.5507	1.54263	2.58606	0.339575	0.560075	0.572477	nc	0.388364	2	......................................T.........................................A	CCGTCTGTGCCTTCTCATCTGCCGGTCCGTGTGCACTTCGCTTCACCTCTGCACGTTGCATGGAGACCACCGTGAACGCCC	GCACTTTGCTTCACCTCTGC	GCACTTCGCTTCACCTCTGC	GCACTTTGCTTCACCTCTGC	......T.............	1			N5_GCACTTCGCTCAGGATCTGC	GCACTTCGCTCAGGATCTGC	138.375	-0.236226	2.75527	0.00733953	0.931728	0.943501	nc	-0.00725473	5	..........CAGGA.....	GCACTTCGCTTCACCTCTGC
N3_CCGTCTGTGCCTTATCATATGCCGGTCCGTGTGCACTTCGCTTCACCTCTGCACGTTGCATGGAGACCACCGTGAACGCCC	CCGTCTGTGCCTTATCATATGCCGGTCCGTGTGCACTTCGCTTCACCTCTGCACGTTGCATGGAGACCACCGTGAACGCCC	24.1563	1.48659	2.42899	0.358204	0.549505	0.561946	nc	0.386554	2	.............A....A..............................................................	CCGTCTGTGCCTTCTCATCTGCCGGTCCGTGTGCACTTCGCTTCACCTCTGCACGTTGCATGGAGACCACCGTGAACGCCC	GCACTTCGCTTCACCTCTGC	GCACTTCGCTTCACCTCTGC	GCACTTCGCTTCACCTCTGC	....................	0			N5_GCACTACAACTCACCTCTGC	GCACTACAACTCACCTCTGC	638.243	-0.162789	1.25793	0.01674	0.897054	0.91403	nc	-0.00768061	4	.....A.AAC..........	GCACTTCGCTTCACCTCTGC
N3_CCGTCTGTGCCTTCTCATCTGCCGGTCCGTGTGCACTTCGCTTCACCTTAGCACGTTGCATGGAGACCACCGTGAACGCCC	CCGTCTGTGCCTTCTCATCTGCCGGTCCGTGTGCACTTCGCTTCACCTTAGCACGTTGCATGGAGACCACCGTGAACGCCC	20.6704	1.49428	2.46984	0.351672	0.553168	0.565508	nc	0.384244	2	................................................TA...............................	CCGTCTGTGCCTTCTCATCTGCCGGTCCGTGTGCACTTCGCTTCACCTCTGCACGTTGCATGGAGACCACCGTGAACGCCC	GCACTTCGCTTCACCTTAGC	GCACTTCGCTTCACCTCTGC	GCACTTCGCTTCACCTTAGC	................TA..	2			N5_GCACTTGATTTCACCTCTGC	GCACTTGATTTCACCTCTGC	349.149	-0.197336	1.81869	0.011766	0.913622	0.927346	nc	-0.00774218	3	......GAT...........	GCACTTCGCTTCACCTCTGC
N3_CCGTCTGTGCCTTCTCATCTGCCGGTCCGTGTGCACTTCGCATGACCTCTGCACGTTGCATGGAGACCACCGTGAACGCCC	CCGTCTGTGCCTTCTCATCTGCCGGTCCGTGTGCACTTCGCATGACCTCTGCACGTTGCATGGAGACCACCGTGAACGCCC	60.1004	1.5539	2.64866	0.329059	0.566214	0.578565	nc	0.383842	2	.........................................A.G.....................................	CCGTCTGTGCCTTCTCATCTGCCGGTCCGTGTGCACTTCGCTTCACCTCTGCACGTTGCATGGAGACCACCGTGAACGCCC	GCACTTCGCATGACCTCTGC	GCACTTCGCTTCACCTCTGC	GCACTTCGCATGACCTCTGC	.........A.G........	2			N5_GCACTATTGCTCACCTCTGC	GCACTATTGCTCACCTCTGC	572.904	-0.165987	1.22074	0.0184803	0.891867	0.910359	nc	-0.00824954	5	.....ATTGC..........	GCACTTCGCTTCACCTCTGC
N3_CCGTCTGTGCCTCCTCATCTGCAGGTCCGTGTGCACTTCGCTTCACCTCTGCACGTTGCATGGAGACCACCGTGAACGCCC	CCGTCTGTGCCTCCTCATCTGCAGGTCCGTGTGCACTTCGCTTCACCTCTGCACGTTGCATGGAGACCACCGTGAACGCCC	13.1932	1.10457	1.46614	0.569151	0.450596	0.464705	nc	0.382415	2	............C.........A..........................................................	CCGTCTGTGCCTTCTCATCTGCCGGTCCGTGTGCACTTCGCTTCACCTCTGCACGTTGCATGGAGACCACCGTGAACGCCC	GCACTTCGCTTCACCTCTGC	GCACTTCGCTTCACCTCTGC	GCACTTCGCTTCACCTCTGC	....................	0			N5_GCACTTCCTATCACCTCTGC	GCACTTCCTATCACCTCTGC	1574.11	-0.128799	0.715807	0.0323687	0.857221	0.881786	nc	-0.00861761	3	.......CTA..........	GCACTTCGCTTCACCTCTGC
N3_CCGTCTGTGCCTTCTCATCTGCCGGTCCGTGTGCACTTAGCTTCACCTCTGCACGTTGCATGGAGACCACCTTAAACGCCC	CCGTCTGTGCCTTCTCATCTGCCGGTCCGTGTGCACTTAGCTTCACCTCTGCACGTTGCATGGAGACCACCTTAAACGCCC	11.5693	1.13965	1.59072	0.508723	0.475692	0.489549	nc	0.367737	3	......................................A................................T.A.......	CCGTCTGTGCCTTCTCATCTGCCGGTCCGTGTGCACTTCGCTTCACCTCTGCACGTTGCATGGAGACCACCGTGAACGCCC	GCACTTAGCTTCACCTCTGC	GCACTTCGCTTCACCTCTGC	GCACTTAGCTTCACCTCTGC	......A.............	1			N5_GCACTACTGTTCACCTCTGC	GCACTACTGTTCACCTCTGC	640.279	-0.170922	1.23061	0.0192807	0.889565	0.908548	nc	-0.00868666	3	.....A.TG...........	GCACTTCGCTTCACCTCTGC
N3_CAGTCTGTGCCTTCTCATCTGCCGGTCCGTGTGCACTTCGCTTCACCTCTGCACGTTGCATGGAGACCACCTTGAACGCCC	CAGTCTGTGCCTTCTCATCTGCCGGTCCGTGTGCACTTCGCTTCACCTCTGCACGTTGCATGGAGACCACCTTGAACGCCC	18.1592	1.08244	1.47172	0.539362	0.462697	0.476874	nc	0.362297	2	.A.....................................................................T.........	CCGTCTGTGCCTTCTCATCTGCCGGTCCGTGTGCACTTCGCTTCACCTCTGCACGTTGCATGGAGACCACCGTGAACGCCC	GCACTTCGCTTCACCTCTGC	GCACTTCGCTTCACCTCTGC	GCACTTCGCTTCACCTCTGC	....................	0			N5_GCACTTAGCCTCACCTCTGC	GCACTTAGCCTCACCTCTGC	519.056	-0.169045	1.10345	0.0234593	0.878269	0.899143	nc	-0.0095295	2	......A..C..........	GCACTTCGCTTCACCTCTGC
N3_CCGTCTGTGCCTTCTCATCTGCCGGTCCGTGTGAACTTCTCTTCACCTCTGCACGTTGCATGGAGACCACCGTGAACGCCC	CCGTCTGTGCCTTCTCATCTGCCGGTCCGTGTGAACTTCTCTTCACCTCTGCACGTTGCATGGAGACCACCGTGAACGCCC	11.0529	1.00304	1.33482	0.574554	0.448455	0.462572	nc	0.34934	2	.................................A.....T.........................................	CCGTCTGTGCCTTCTCATCTGCCGGTCCGTGTGCACTTCGCTTCACCTCTGCACGTTGCATGGAGACCACCGTGAACGCCC	GAACTTCTCTTCACCTCTGC	GCACTTCGCTTCACCTCTGC	GAACTTCTCTTCACCTCTGC	.A.....T............	2			N5_GCACTTTCTTTCACCTCTGC	GCACTTTCTTTCACCTCTGC	2507.61	-0.1133	0.503613	0.050603	0.822017	0.850142	nc	-0.00964399	3	......TCT...........	GCACTTCGCTTCACCTCTGC
N3_CCGTCTGTGCCTTCTCATCTGCCGGTCCGTGTGCACTTCGCTTGTCCTCTGCACGTTGCATGGAGACCACCGTGAACGCCA	CCGTCTGTGCCTTCTCATCTGCCGGTCCGTGTGCACTTCGCTTGTCCTCTGCACGTTGCATGGAGACCACCGTGAACGCCA	6.73776	1.02095	1.39949	0.530096	0.466566	0.480548	nc	0.338023	3	...........................................GT...................................A	CCGTCTGTGCCTTCTCATCTGCCGGTCCGTGTGCACTTCGCTTCACCTCTGCACGTTGCATGGAGACCACCGTGAACGCCC	GCACTTCGCTTGTCCTCTGC	GCACTTCGCTTCACCTCTGC	GCACTTCGCTTGTCCTCTGC	...........GT.......	2			N5_GCACTTTTATTCACCTCTGC	GCACTTTTATTCACCTCTGC	1823.73	-0.194492	1.19121	0.0266403	0.870346	0.892889	nc	-0.0117294	3	......TTA...........	GCACTTCGCTTCACCTCTGC
N3_CCGTCTGTGCCTTCTCATCTGCCTGTCCGTGTTCACTTCGCTTCACCTCTGCACGTTGCATGGAGACCACCGTGAACGCCC	CCGTCTGTGCCTTCTCATCTGCCTGTCCGTGTTCACTTCGCTTCACCTCTGCACGTTGCATGGAGACCACCGTGAACGCCC	14.9195	1.06867	1.5279	0.489492	0.484154	0.497609	nc	0.336649	2	.......................T........T................................................	CCGTCTGTGCCTTCTCATCTGCCGGTCCGTGTGCACTTCGCTTCACCTCTGCACGTTGCATGGAGACCACCGTGAACGCCC	TCACTTCGCTTCACCTCTGC	GCACTTCGCTTCACCTCTGC	TCACTTCGCTTCACCTCTGC	T...................	1			N5_GCACTTCCCGTCACCTCTGC	GCACTTCCCGTCACCTCTGC	871.844	-0.26259	2.04519	0.016465	0.897899	0.91435	nc	-0.012282	2	.......C.G..........	GCACTTCGCTTCACCTCTGC
N3_CCGTCTGTGCCTTCTCATCTGCCGGTCCGTGTGCACTTCGCTTCACCTCTGCACGTTTCATGGAGACCACCGTTAACGCCC	CCGTCTGTGCCTTCTCATCTGCCGGTCCGTGTGCACTTCGCTTCACCTCTGCACGTTTCATGGAGACCACCGTTAACGCCC	29.8261	1.37597	2.39557	0.31873	0.572372	0.58429	nc	0.333428	2	.........................................................T...............T.......	CCGTCTGTGCCTTCTCATCTGCCGGTCCGTGTGCACTTCGCTTCACCTCTGCACGTTGCATGGAGACCACCGTGAACGCCC	GCACTTCGCTTCACCTCTGC	GCACTTCGCTTCACCTCTGC	GCACTTCGCTTCACCTCTGC	....................	0			N5_GCACTTCGCTGATTGTCTGC	GCACTTCGCTGATTGTCTGC	387.171	-0.287351	2.42783	0.0139873	0.905855	0.920819	nc	-0.0123392	5	..........GATTG.....	GCACTTCGCTTCACCTCTGC
N3_CCGTCTGTGCCTTCTAATCTGCCGGTCCGTGTTGACTTCGCTTCACCTCTGCACGTTGCATGGAGACCACCGTGAACGCCC	CCGTCTGTGCCTTCTAATCTGCCGGTCCGTGTTGACTTCGCTTCACCTCTGCACGTTGCATGGAGACCACCGTGAACGCCC	10.7335	1.03271	1.44335	0.506327	0.476733	0.49054	nc	0.332249	3	...............A................TG...............................................	CCGTCTGTGCCTTCTCATCTGCCGGTCCGTGTGCACTTCGCTTCACCTCTGCACGTTGCATGGAGACCACCGTGAACGCCC	TGACTTCGCTTCACCTCTGC	GCACTTCGCTTCACCTCTGC	TGACTTCGCTTCACCTCTGC	TG..................	2			N5_GCACTTTGGCTCACCTCTGC	GCACTTTGGCTCACCTCTGC	1537.98	-0.124243	0.47757	0.0676633	0.79477	0.824684	nc	-0.0123943	3	......T.GC..........	GCACTTCGCTTCACCTCTGC
N3_CCGTCTGTGCCTTCTCATCTGCCGGTCCGTGTGCACTTCGCTTCACCTCTGCACGTTGCATGGAGACCACCGTGATCGCCA	CCGTCTGTGCCTTCTCATCTGCCGGTCCGTGTGCACTTCGCTTCACCTCTGCACGTTGCATGGAGACCACCGTGATCGCCA	26.2952	1.33759	2.3021	0.32696	0.567455	0.579645	nc	0.329139	2	...........................................................................T....A	CCGTCTGTGCCTTCTCATCTGCCGGTCCGTGTGCACTTCGCTTCACCTCTGCACGTTGCATGGAGACCACCGTGAACGCCC	GCACTTCGCTTCACCTCTGC	GCACTTCGCTTCACCTCTGC	GCACTTCGCTTCACCTCTGC	....................	0			N5_GCACTTCGCTAGTAATCTGC	GCACTTCGCTAGTAATCTGC	450.688	-0.259595	1.56383	0.0275225	0.868236	0.890989	nc	-0.0159293	5	..........AGTAA.....	GCACTTCGCTTCACCTCTGC
N3_CCGTCTGTGCATTCTCATCTGCCGGTCCGTGTGCACTTCGCTTCACCTCTGCACGTTGCATGGAGACCACAGTGAACGCCC	CCGTCTGTGCATTCTCATCTGCCGGTCCGTGTGCACTTCGCTTCACCTCTGCACGTTGCATGGAGACCACAGTGAACGCCC	5.38582	0.905086	1.19409	0.611488	0.434228	0.448455	nc	0.327897	2	..........A...........................................................A..........	CCGTCTGTGCCTTCTCATCTGCCGGTCCGTGTGCACTTCGCTTCACCTCTGCACGTTGCATGGAGACCACCGTGAACGCCC	GCACTTCGCTTCACCTCTGC	GCACTTCGCTTCACCTCTGC	GCACTTCGCTTCACCTCTGC	....................	0			N5_GCACTGGATATCACCTCTGC	GCACTGGATATCACCTCTGC	428.458	-0.239309	1.307	0.033487	0.854802	0.880349	nc	-0.0163051	5	.....GGATA..........	GCACTTCGCTTCACCTCTGC
N3_CCGTCAGTGCCTTCTCATCTGCCGGTCCGTGTGCACTTAGCTTCACCTCTGCACGTTGCATGGAGACCACCGTGAACGCCC	CCGTCAGTGCCTTCTCATCTGCCGGTCCGTGTGCACTTAGCTTCACCTCTGCACGTTGCATGGAGACCACCGTGAACGCCC	5.32921	0.927771	1.24611	0.587895	0.443234	0.457486	nc	0.327843	2	.....A................................A..........................................	CCGTCTGTGCCTTCTCATCTGCCGGTCCGTGTGCACTTCGCTTCACCTCTGCACGTTGCATGGAGACCACCGTGAACGCCC	GCACTTAGCTTCACCTCTGC	GCACTTCGCTTCACCTCTGC	GCACTTAGCTTCACCTCTGC	......A.............	1			N5_GCACTTCCCCTCACCTCTGC	GCACTTCCCCTCACCTCTGC	815.785	-0.307985	2.04187	0.0227106	0.880212	0.900597	nc	-0.0170663	2	.......C.C..........	GCACTTCGCTTCACCTCTGC
N3_CCGTATGTGCCTTCTCATCTGCCGGTCCGTGTGCACTTTGCTTCACCTCTGCACGTTGCATGGAGACCACCGTGAACGCCC	CCGTATGTGCCTTCTCATCTGCCGGTCCGTGTGCACTTTGCTTCACCTCTGCACGTTGCATGGAGACCACCGTGAACGCCC	16.5597	1.06151	1.53306	0.471633	0.492237	0.505506	nc	0.326761	2	....A.................................T..........................................	CCGTCTGTGCCTTCTCATCTGCCGGTCCGTGTGCACTTCGCTTCACCTCTGCACGTTGCATGGAGACCACCGTGAACGCCC	GCACTTTGCTTCACCTCTGC	GCACTTCGCTTCACCTCTGC	GCACTTTGCTTCACCTCTGC	......T.............	1			N5_GCACTTCGCTGCACGTCTGC	GCACTTCGCTGCACGTCTGC	88.3367	-0.355749	2.64	0.0181148	0.892935	0.91091	nc	-0.0174958	2	..........G...G.....	GCACTTCGCTTCACCTCTGC
N3_CCGTCTGTGCATTCTCATCTGCCGGTCCGTGTGCAATTCGCTTCACCTCTGCACGTTGCATGGAGACCACCGTGAACGCCC	CCGTCTGTGCATTCTCATCTGCCGGTCCGTGTGCAATTCGCTTCACCTCTGCACGTTGCATGGAGACCACCGTGAACGCCC	2.82375	0.874558	1.13843	0.638499	0.424255	0.438468	nc	0.325662	2	..........A........................A.............................................	CCGTCTGTGCCTTCTCATCTGCCGGTCCGTGTGCACTTCGCTTCACCTCTGCACGTTGCATGGAGACCACCGTGAACGCCC	GCAATTCGCTTCACCTCTGC	GCACTTCGCTTCACCTCTGC	GCAATTCGCTTCACCTCTGC	...A................	1			N5_GCACTTCGCTGCTAGTCTGC	GCACTTCGCTGCTAGTCTGC	199.2	-0.325994	2.16587	0.0226094	0.880477	0.900601	nc	-0.0180216	4	..........G.TAG.....	GCACTTCGCTTCACCTCTGC
N3_CCGTCTGTGCCTTCTCATCTGCCGGTACGTGTGCACTTTGCTTCACCTCTGCACGTTGCATGGAGACCACCGTGAACGCCC	CCGTCTGTGCCTTCTCATCTGCCGGTACGTGTGCACTTTGCTTCACCTCTGCACGTTGCATGGAGACCACCGTGAACGCCC	7.03763	0.970548	1.41444	0.527357	0.46772	0.481658	nc	0.320294	2	..........................A...........T..........................................	CCGTCTGTGCCTTCTCATCTGCCGGTCCGTGTGCACTTCGCTTCACCTCTGCACGTTGCATGGAGACCACCGTGAACGCCC	GCACTTTGCTTCACCTCTGC	GCACTTCGCTTCACCTCTGC	GCACTTTGCTTCACCTCTGC	......T.............	1			N5_GCACTTCGCTCATAATCTGC	GCACTTCGCTCATAATCTGC	327.752	-0.334421	2.27141	0.0216323	0.883069	0.902717	nc	-0.0180604	5	..........CATAA.....	GCACTTCGCTTCACCTCTGC
N3_CCGTCTGTGCATTCTCATCTGCCGGTCCGTGTGCACTTCGCTTCACCTCTGCACGTTGCATGGAGACCACCGTGAACGCCT	CCGTCTGTGCATTCTCATCTGCCGGTCCGTGTGCACTTCGCTTCACCTCTGCACGTTGCATGGAGACCACCGTGAACGCCT	10.7024	1.03845	1.50292	0.472498	0.49184	0.505181	nc	0.320026	2	..........A.....................................................................T	CCGTCTGTGCCTTCTCATCTGCCGGTCCGTGTGCACTTCGCTTCACCTCTGCACGTTGCATGGAGACCACCGTGAACGCCC	GCACTTCGCTTCACCTCTGC	GCACTTCGCTTCACCTCTGC	GCACTTCGCTTCACCTCTGC	....................	0			N5_GCACTTCATATCACCTCTGC	GCACTTCATATCACCTCTGC	2010.07	-0.166664	0.560461	0.0883859	0.766239	0.798687	nc	-0.0192723	3	.......ATA..........	GCACTTCGCTTCACCTCTGC
N3_CCGTCTGTGCCTTCTCATCTGCCGGTCCGTGTGCACTTCGCATCACCTCTGCACGTTGCATGGAGACCACCGTTAACGCCC	CCGTCTGTGCCTTCTCATCTGCCGGTCCGTGTGCACTTCGCATCACCTCTGCACGTTGCATGGAGACCACCGTTAACGCCC	16.0497	1.03459	1.49885	0.470246	0.492874	0.506078	nc	0.317891	2	.........................................A...............................T.......	CCGTCTGTGCCTTCTCATCTGCCGGTCCGTGTGCACTTCGCTTCACCTCTGCACGTTGCATGGAGACCACCGTGAACGCCC	GCACTTCGCATCACCTCTGC	GCACTTCGCTTCACCTCTGC	GCACTTCGCATCACCTCTGC	.........A..........	1			N5_GCACTTATGTTCACCTCTGC	GCACTTATGTTCACCTCTGC	318.925	-0.409805	2.98417	0.0187997	0.890942	0.909685	nc	-0.0205519	3	......ATG...........	GCACTTCGCTTCACCTCTGC
N3_CCGGTTGTGCCTTCTCATCTGCCGGTCCGTGTGCACTTCGCTTCACCTCTGCACGTTGCATGGAGACCACCGTGAACGCCA	CCGGTTGTGCCTTCTCATCTGCCGGTCCGTGTGCACTTCGCTTCACCTCTGCACGTTGCATGGAGACCACCGTGAACGCCA	4.45631	0.929117	1.28467	0.5582	0.454987	0.469156	nc	0.317759	3	...GT...........................................................................A	CCGTCTGTGCCTTCTCATCTGCCGGTCCGTGTGCACTTCGCTTCACCTCTGCACGTTGCATGGAGACCACCGTGAACGCCC	GCACTTCGCTTCACCTCTGC	GCACTTCGCTTCACCTCTGC	GCACTTCGCTTCACCTCTGC	....................	0			N5_GCACTTCGCTCCTAATCTGC	GCACTTCGCTCCTAATCTGC	225.724	-0.3065	1.69443	0.032662	0.856583	0.881783	nc	-0.0206063	4	..........C.TAA.....	GCACTTCGCTTCACCTCTGC
N3_CCGTCTGTGCCTTATCATCTGCCGGTCAGTGTGCACTTCGCTTCACCTCTGCACGTTGCATGGAGACCACCGTGAACGCCC	CCGTCTGTGCCTTATCATCTGCCGGTCAGTGTGCACTTCGCTTCACCTCTGCACGTTGCATGGAGACCACCGTGAACGCCC	25.2776	1.29103	2.30099	0.305581	0.580404	0.592108	nc	0.30503	2	.............A.............A.....................................................	CCGTCTGTGCCTTCTCATCTGCCGGTCCGTGTGCACTTCGCTTCACCTCTGCACGTTGCATGGAGACCACCGTGAACGCCC	GCACTTCGCTTCACCTCTGC	GCACTTCGCTTCACCTCTGC	GCACTTCGCTTCACCTCTGC	....................	0			N5_GCACTATCTTTCACCTCTGC	GCACTATCTTTCACCTCTGC	609.929	-0.268321	1.26049	0.0452531	0.831539	0.858701	nc	-0.0214971	4	.....ATCT...........	GCACTTCGCTTCACCTCTGC
N3_CCGTCTGTGCCTGTTCATCTGCCGGTCCGTGTGCACTTCGCTTCACCTCTGCACGTTGCATGGAGACCACCGTTAACGCCC	CCGTCTGTGCCTGTTCATCTGCCGGTCCGTGTGCACTTCGCTTCACCTCTGCACGTTGCATGGAGACCACCGTTAACGCCC	43.6845	1.35245	2.50608	0.281473	0.595737	0.607358	nc	0.304228	3	............GT...........................................................T.......	CCGTCTGTGCCTTCTCATCTGCCGGTCCGTGTGCACTTCGCTTCACCTCTGCACGTTGCATGGAGACCACCGTGAACGCCC	GCACTTCGCTTCACCTCTGC	GCACTTCGCTTCACCTCTGC	GCACTTCGCTTCACCTCTGC	....................	0			N5_GCACTACACGTCACCTCTGC	GCACTACACGTCACCTCTGC	263.524	-0.343732	2.02408	0.0287766	0.865296	0.889291	nc	-0.0215985	3	.....A.A.G..........	GCACTTCGCTTCACCTCTGC
N3_CCGTCTGTGCCTTCACATCTGCCGGTCCGTGTGCACTTCGCTTCACCTCTGCACGTTGCATGGAGACCACCGTGAACACCC	CCGTCTGTGCCTTCACATCTGCCGGTCCGTGTGCACTTCGCTTCACCTCTGCACGTTGCATGGAGACCACCGTGAACACCC	23.0334	0.978996	1.46308	0.441587	0.506358	0.519417	nc	0.289335	2	..............A..............................................................A...	CCGTCTGTGCCTTCTCATCTGCCGGTCCGTGTGCACTTCGCTTCACCTCTGCACGTTGCATGGAGACCACCGTGAACGCCC	GCACTTCGCTTCACCTCTGC	GCACTTCGCTTCACCTCTGC	GCACTTCGCTTCACCTCTGC	....................	0			N5_GGGGATCGCTTCACCTCTGC	GGGGATCGCTTCACCTCTGC	358.955	-0.369798	2.32889	0.0251488	0.873997	0.895568	nc	-0.0216295	4	.GGGA...............	GCACTTCGCTTCACCTCTGC
N3_CCGTCTGTGCCTTCTCATATGCCGGTCCGTGTTACCTTCGCTTCACCTCTGCACGTTGCATGGAGACCACCGTGAACGCCC	CCGTCTGTGCCTTCTCATATGCCGGTCCGTGTTACCTTCGCTTCACCTCTGCACGTTGCATGGAGACCACCGTGAACGCCC	9.6175	0.90654	1.34008	0.469854	0.493054	0.506181	nc	0.278403	4	..................A.............TAC..............................................	CCGTCTGTGCCTTCTCATCTGCCGGTCCGTGTGCACTTCGCTTCACCTCTGCACGTTGCATGGAGACCACCGTGAACGCCC	TACCTTCGCTTCACCTCTGC	GCACTTCGCTTCACCTCTGC	TACCTTCGCTTCACCTCTGC	TAC.................	3			N5_GCACTTCGCTGCCCATCTGC	GCACTTCGCTGCCCATCTGC	145.14	-0.353056	2.08268	0.0286676	0.865549	0.889291	nc	-0.0221396	3	..........G.C.A.....	GCACTTCGCTTCACCTCTGC
N3_CCGTCTGTGCCAGTTCATCTGCCGGTCCGTGTGCACTTAGCTTCACCTCTGCACGTTGCATGGAGACCACCGTGAACGCCC	CCGTCTGTGCCAGTTCATCTGCCGGTCCGTGTGCACTTAGCTTCACCTCTGCACGTTGCATGGAGACCACCGTGAACGCCC	6.31533	0.855887	1.24327	0.500692	0.479196	0.492834	nc	0.273444	4	...........AGT........................A..........................................	CCGTCTGTGCCTTCTCATCTGCCGGTCCGTGTGCACTTCGCTTCACCTCTGCACGTTGCATGGAGACCACCGTGAACGCCC	GCACTTAGCTTCACCTCTGC	GCACTTCGCTTCACCTCTGC	GCACTTAGCTTCACCTCTGC	......A.............	1			N5_GCACTTCGCTGTGTATCTGC	GCACTTCGCTGTGTATCTGC	164.833	-0.361087	2.09716	0.0295722	0.863464	0.887943	nc	-0.0230213	5	..........GTGTA.....	GCACTTCGCTTCACCTCTGC
N3_CCGTCTGTGCCTTCTCATCTGCCTGTCCGTGTGTCTTTCGCTTCACCTCTGCACGTTGCATGGAGACCACCGTGAACGCCC	CCGTCTGTGCCTTCTCATCTGCCTGTCCGTGTGTCTTTCGCTTCACCTCTGCACGTTGCATGGAGACCACCGTGAACGCCC	14.5404	0.949565	1.46869	0.420513	0.516681	0.529405	nc	0.272314	4	.......................T.........TCT.............................................	CCGTCTGTGCCTTCTCATCTGCCGGTCCGTGTGCACTTCGCTTCACCTCTGCACGTTGCATGGAGACCACCGTGAACGCCC	GTCTTTCGCTTCACCTCTGC	GCACTTCGCTTCACCTCTGC	GTCTTTCGCTTCACCTCTGC	.TCT................	3			N5_GCACTACTGGTCACCTCTGC	GCACTACTGGTCACCTCTGC	122.957	-0.431716	2.75391	0.0244861	0.875654	0.896999	nc	-0.0248959	4	.....A.TGG..........	GCACTTCGCTTCACCTCTGC
N3_CCGTCTGTGCCTTCTCATCTGCCGGTCCGTGTGCACTTCGCTTCACATCTGCACGTTGCATGGAGACCACCTTGAACGCCC	CCGTCTGTGCCTTCTCATCTGCCGGTCCGTGTGCACTTCGCTTCACATCTGCACGTTGCATGGAGACCACCTTGAACGCCC	26.9993	1.2258	2.32036	0.272492	0.601665	0.612907	nc	0.270467	2	..............................................A........................T.........	CCGTCTGTGCCTTCTCATCTGCCGGTCCGTGTGCACTTCGCTTCACCTCTGCACGTTGCATGGAGACCACCGTGAACGCCC	GCACTTCGCTTCACATCTGC	GCACTTCGCTTCACCTCTGC	GCACTTCGCTTCACATCTGC	..............A.....	1			N5_GCACTTTCTCTCACCTCTGC	GCACTTTCTCTCACCTCTGC	1638.26	-0.255633	0.968087	0.0696381	0.791864	0.821917	nc	-0.0259082	4	......TCTC..........	GCACTTCGCTTCACCTCTGC
N3_CCGTCTGTGCCTTCTCATCTGCCGGTCCGTGTGCACTTCGCTTCACCTCTGCACGTTGCATGGAGACCAACGTGAACGCCC	CCGTCTGTGCCTTCTCATCTGCCGGTCCGTGTGCACTTCGCTTCACCTCTGCACGTTGCATGGAGACCAACGTGAACGCCC	184.805	0.588799	0.635193	0.852565	0.355828	0.369925	nc	0.26423	1	.....................................................................A...........	CCGTCTGTGCCTTCTCATCTGCCGGTCCGTGTGCACTTCGCTTCACCTCTGCACGTTGCATGGAGACCACCGTGAACGCCC	GCACTTCGCTTCACCTCTGC	GCACTTCGCTTCACCTCTGC	GCACTTCGCTTCACCTCTGC	....................	0			N5_GCACTTCGCTTGTGATCTGC	GCACTTCGCTTGTGATCTGC	125.904	-0.439039	2.74032	0.0255767	0.872938	0.894749	nc	-0.0259105	4	...........GTGA.....	GCACTTCGCTTCACCTCTGC
N3_CCGTCTGTGCCTTCTCATCTGCCGGTCCGTGTGAACTTCGCTTCACCTCTGCACGTTGCATGGAGACCACCGTGAACGCCT	CCGTCTGTGCCTTCTCATCTGCCGGTCCGTGTGAACTTCGCTTCACCTCTGCACGTTGCATGGAGACCACCGTGAACGCCT	11.2793	0.912006	1.43587	0.409864	0.522038	0.534375	nc	0.257457	2	.................................A..............................................T	CCGTCTGTGCCTTCTCATCTGCCGGTCCGTGTGCACTTCGCTTCACCTCTGCACGTTGCATGGAGACCACCGTGAACGCCC	GAACTTCGCTTCACCTCTGC	GCACTTCGCTTCACCTCTGC	GAACTTCGCTTCACCTCTGC	.A..................	1			N5_GCACTTCGCTGTTGGTCTGC	GCACTTCGCTGTTGGTCTGC	112.66	-0.451127	2.70046	0.0277977	0.867585	0.890587	nc	-0.0278291	5	..........GTTGG.....	GCACTTCGCTTCACCTCTGC
N3_CCGTCTGTGCCTTCTCATCTGCCGGTCCGTGTGCACGGCGCTTCACCTCTGCACGTTGCATGGAGACCACCGTGAACGCCC	CCGTCTGTGCCTTCTCATCTGCCGGTCCGTGTGCACGGCGCTTCACCTCTGCACGTTGCATGGAGACCACCGTGAACGCCC	32.078	1.21624	2.38687	0.252751	0.615145	0.625933	nc	0.256655	2	....................................GG...........................................	CCGTCTGTGCCTTCTCATCTGCCGGTCCGTGTGCACTTCGCTTCACCTCTGCACGTTGCATGGAGACCACCGTGAACGCCC	GCACGGCGCTTCACCTCTGC	GCACTTCGCTTCACCTCTGC	GCACGGCGCTTCACCTCTGC	....GG..............	2			N5_GCACTTCGCTCCAAATCTGC	GCACTTCGCTCCAAATCTGC	378.814	-0.44591	2.27749	0.0381885	0.845065	0.871102	nc	-0.0326004	3	..........C..AA.....	GCACTTCGCTTCACCTCTGC
N3_CCGTCTGTGCCTTCTCATCTGCCGGTACGTGTGCACTTTGATTCACCTCTGCACGTTGCATGGAGACCACCGTGAACGCCC	CCGTCTGTGCCTTCTCATCTGCCGGTACGTGTGCACTTTGATTCACCTCTGCACGTTGCATGGAGACCACCGTGAACGCCC	7.9615	0.879452	1.36445	0.429477	0.512246	0.525116	nc	0.2555	3	..........................A...........T.A........................................	CCGTCTGTGCCTTCTCATCTGCCGGTCCGTGTGCACTTCGCTTCACCTCTGCACGTTGCATGGAGACCACCGTGAACGCCC	GCACTTTGATTCACCTCTGC	GCACTTCGCTTCACCTCTGC	GCACTTTGATTCACCTCTGC	......T.A...........	2			N5_GCACTACTCCTCACCTCTGC	GCACTACTCCTCACCTCTGC	896.281	-0.432551	2.03435	0.0450444	0.831922	0.858839	nc	-0.0345682	3	.....A.T.C..........	GCACTTCGCTTCACCTCTGC
N3_CCGTCTGTGCCTTCTCATCTGCCGGTCCGTGTGCACTTCGCTTCACCTCTGCACGTTGCCTGGAGACCACCGTTAACGCCC	CCGTCTGTGCCTTCTCATCTGCCGGTCCGTGTGCACTTCGCTTCACCTCTGCACGTTGCCTGGAGACCACCGTTAACGCCC	13.7879	0.913187	1.45694	0.389195	0.532723	0.545048	nc	0.249756	2	...........................................................C.............T.......	CCGTCTGTGCCTTCTCATCTGCCGGTCCGTGTGCACTTCGCTTCACCTCTGCACGTTGCATGGAGACCACCGTGAACGCCC	GCACTTCGCTTCACCTCTGC	GCACTTCGCTTCACCTCTGC	GCACTTCGCTTCACCTCTGC	....................	0			N5_GCACTTTGACTCACCTCTGC	GCACTTTGACTCACCTCTGC	1809.21	-0.254031	0.668785	0.144093	0.704246	0.740791	nc	-0.0386828	3	......T.AC..........	GCACTTCGCTTCACCTCTGC
N3_CCATCTGTGCCTTCTCATCTGCCGGTCCGTGTGCACTTCGCCAAACCTCTGCACGTTGCATGGAGACCACCGTGAACGCCC	CCATCTGTGCCTTCTCATCTGCCGGTCCGTGTGCACTTCGCCAAACCTCTGCACGTTGCATGGAGACCACCGTGAACGCCC	6.23923	0.869277	1.38366	0.413362	0.520268	0.532735	nc	0.246677	4	..A......................................CAA.....................................	CCGTCTGTGCCTTCTCATCTGCCGGTCCGTGTGCACTTCGCTTCACCTCTGCACGTTGCATGGAGACCACCGTGAACGCCC	GCACTTCGCCAAACCTCTGC	GCACTTCGCTTCACCTCTGC	GCACTTCGCCAAACCTCTGC	.........CAA........	3			N5_GCACTTCGCTATCCCTCTGC	GCACTTCGCTATCCCTCTGC	531.721	-0.458146	2.00769	0.0518594	0.819859	0.848164	nc	-0.0395201	3	..........ATC.......	GCACTTCGCTTCACCTCTGC
N3_CCGTCTGTGCCTTCTCATCTGCCGGTCCGTGTGCACTTTGCTTCACCTCTGCACGTTGCATGGAGACCACCGTTAACGCCC	CCGTCTGTGCCTTCTCATCTGCCGGTCCGTGTGCACTTTGCTTCACCTCTGCACGTTGCATGGAGACCACCGTTAACGCCC	19.6319	0.913617	1.61537	0.315096	0.57457	0.586439	nc	0.219869	2	......................................T..................................T.......	CCGTCTGTGCCTTCTCATCTGCCGGTCCGTGTGCACTTCGCTTCACCTCTGCACGTTGCATGGAGACCACCGTGAACGCCC	GCACTTTGCTTCACCTCTGC	GCACTTCGCTTCACCTCTGC	GCACTTTGCTTCACCTCTGC	......T.............	1			N5_GCACTGTTTTTCACCTCTGC	GCACTGTTTTTCACCTCTGC	135.171	-0.49955	2.1641	0.0530189	0.817891	0.846382	nc	-0.043613	4	.....GTTT...........	GCACTTCGCTTCACCTCTGC
N3_CCGTCTGTGCCTTCACATCTGCCGGTCCGTGTGCACTTCGCTTCACCTCTGCACGTTGCATGGAGACCACCGTTAACGCCC	CCGTCTGTGCCTTCACATCTGCCGGTCCGTGTGCACTTCGCTTCACCTCTGCACGTTGCATGGAGACCACCGTTAACGCCC	20.7347	0.89403	1.60555	0.306613	0.579766	0.591552	nc	0.211659	2	..............A..........................................................T.......	CCGTCTGTGCCTTCTCATCTGCCGGTCCGTGTGCACTTCGCTTCACCTCTGCACGTTGCATGGAGACCACCGTGAACGCCC	GCACTTCGCTTCACCTCTGC	GCACTTCGCTTCACCTCTGC	GCACTTCGCTTCACCTCTGC	....................	0			N5_GCACTTCGCTATTCGTCTGC	GCACTTCGCTATTCGTCTGC	197.257	-0.580595	2.85801	0.0409982	0.839541	0.865926	nc	-0.0441008	4	..........ATT.G.....	GCACTTCGCTTCACCTCTGC
N3_CCGTCTGTGCCTTCTCATCTGCCGGTACGTGTGCACTTCGCTTCACCTCTGCACGTTGCATGGAGACCACCGTGAATGCCC	CCGTCTGTGCCTTCTCATCTGCCGGTACGTGTGCACTTCGCTTCACCTCTGCACGTTGCATGGAGACCACCGTGAATGCCC	19.686	0.826973	1.44228	0.326186	0.567913	0.58002	nc	0.203202	2	..........................A.................................................T....	CCGTCTGTGCCTTCTCATCTGCCGGTCCGTGTGCACTTCGCTTCACCTCTGCACGTTGCATGGAGACCACCGTGAACGCCC	GCACTTCGCTTCACCTCTGC	GCACTTCGCTTCACCTCTGC	GCACTTCGCTTCACCTCTGC	....................	0			N5_GCACTTCCATTCACCTCTGC	GCACTTCCATTCACCTCTGC	1085	-0.404528	1.34482	0.0901935	0.763931	0.797005	nc	-0.0473078	2	.......CA...........	GCACTTCGCTTCACCTCTGC
N3_CCGTCTGTGCCTTCTCATCTGCCGGTCCGTGTGCACTTCGCTTCACCTCTGCACGTTGCATGGATACCACCTTAAACGCCC	CCGTCTGTGCCTTCTCATCTGCCGGTCCGTGTGCACTTCGCTTCACCTCTGCACGTTGCATGGATACCACCTTAAACGCCC	9.86967	0.814501	1.47564	0.321296	0.57083	0.58281	nc	0.198326	3	................................................................T......T.A.......	CCGTCTGTGCCTTCTCATCTGCCGGTCCGTGTGCACTTCGCTTCACCTCTGCACGTTGCATGGAGACCACCGTGAACGCCC	GCACTTCGCTTCACCTCTGC	GCACTTCGCTTCACCTCTGC	GCACTTCGCTTCACCTCTGC	....................	0			N5_GCACTTCGCTTTATTTCTGC	GCACTTCGCTTTATTTCTGC	349.377	-0.643785	2.97548	0.0464354	0.829386	0.856991	nc	-0.0523031	3	...........T.TT.....	GCACTTCGCTTCACCTCTGC
N3_ACGTCTGTGCCTTTTCATCTGCCGGTCCGTGTGCACTTCGCTTCACCTCTGCACGTTGCATGGAGACCACCGTGAACGCCC	ACGTCTGTGCCTTTTCATCTGCCGGTCCGTGTGCACTTCGCTTCACCTCTGCACGTTGCATGGAGACCACCGTGAACGCCC	17.8427	0.778258	1.37513	0.324558	0.568881	0.580915	nc	0.190656	2	A............T...................................................................	CCGTCTGTGCCTTCTCATCTGCCGGTCCGTGTGCACTTCGCTTCACCTCTGCACGTTGCATGGAGACCACCGTGAACGCCC	GCACTTCGCTTCACCTCTGC	GCACTTCGCTTCACCTCTGC	GCACTTCGCTTCACCTCTGC	....................	0			N5_GCACTATCGCTCACCTCTGC	GCACTATCGCTCACCTCTGC	424.712	-0.525346	1.96605	0.0710179	0.78986	0.820471	nc	-0.0538215	5	.....ATCGC..........	GCACTTCGCTTCACCTCTGC
N3_CCGTCTGTGCCTTTTCATCTGCCGGTCCGTGTGCACTTCGCTTCACCTCTGCACGTTGCATGGAGACAACCGTGAACGCCC	CCGTCTGTGCCTTTTCATCTGCCGGTCCGTGTGCACTTCGCTTCACCTCTGCACGTTGCATGGAGACAACCGTGAACGCCC	12.5154	0.783573	1.50517	0.275562	0.599625	0.611026	nc	0.174048	2	.............T.....................................................A.............	CCGTCTGTGCCTTCTCATCTGCCGGTCCGTGTGCACTTCGCTTCACCTCTGCACGTTGCATGGAGACCACCGTGAACGCCC	GCACTTCGCTTCACCTCTGC	GCACTTCGCTTCACCTCTGC	GCACTTCGCTTCACCTCTGC	....................	0			N5_GCACTACACATCACCTCTGC	GCACTACACATCACCTCTGC	511.747	-0.438517	1.38943	0.0992351	0.75275	0.785815	nc	-0.0540908	3	.....A.A.A..........	GCACTTCGCTTCACCTCTGC
N3_CCGTCTGTGCCTTCTCATCTGCCGGTCCGTGTGTCGTTCGCTTCACCTCTGCACGTTGCATGGAGACCACCGTTAACGCCC	CCGTCTGTGCCTTCTCATCTGCCGGTCCGTGTGTCGTTCGCTTCACCTCTGCACGTTGCATGGAGACCACCGTTAACGCCC	12.5397	0.77142	1.47594	0.280957	0.596075	0.607604	nc	0.173338	4	.................................TCG.....................................T.......	CCGTCTGTGCCTTCTCATCTGCCGGTCCGTGTGCACTTCGCTTCACCTCTGCACGTTGCATGGAGACCACCGTGAACGCCC	GTCGTTCGCTTCACCTCTGC	GCACTTCGCTTCACCTCTGC	GTCGTTCGCTTCACCTCTGC	.TCG................	3			N5_GCACTATAAGTCACCTCTGC	GCACTATAAGTCACCTCTGC	686.599	-0.382644	1.07338	0.126723	0.721854	0.757694	nc	-0.0541635	5	.....ATAAG..........	GCACTTCGCTTCACCTCTGC
N3_CCGTCTGTGCCTTCTCATCTGCCGGTCCGTGTGCACTTCGCTTCACCTCTGCACGTTGCATGTAGACCACCGTGAACGCCA	CCGTCTGTGCCTTCTCATCTGCCGGTCCGTGTGCACTTCGCTTCACCTCTGCACGTTGCATGTAGACCACCGTGAACGCCA	6.59659	0.68781	1.24924	0.328529	0.566527	0.578791	nc	0.169737	2	..............................................................T.................A	CCGTCTGTGCCTTCTCATCTGCCGGTCCGTGTGCACTTCGCTTCACCTCTGCACGTTGCATGGAGACCACCGTGAACGCCC	GCACTTCGCTTCACCTCTGC	GCACTTCGCTTCACCTCTGC	GCACTTCGCTTCACCTCTGC	....................	0			N5_TCAATTCGCTTCACCTCTAC	TCAATTCGCTTCACCTCTAC	15.5826	-0.605661	2.42239	0.062115	0.803184	0.832413	nc	-0.0576499	3	T..A..............A.	GCACTTCGCTTCACCTCTGC
N3_CCGTCTGTGCCTTTTCATCTGCCGGTCCGTGTGCACTTCGCTTCACCTCTGCACGTTGCATGGATACCACCGTGAACGCCC	CCGTCTGTGCCTTTTCATCTGCCGGTCCGTGTGCACTTCGCTTCACCTCTGCACGTTGCATGGATACCACCGTGAACGCCC	15.3041	0.74913	1.42003	0.283174	0.594628	0.606325	nc	0.169119	2	.............T..................................................T................	CCGTCTGTGCCTTCTCATCTGCCGGTCCGTGTGCACTTCGCTTCACCTCTGCACGTTGCATGGAGACCACCGTGAACGCCC	GCACTTCGCTTCACCTCTGC	GCACTTCGCTTCACCTCTGC	GCACTTCGCTTCACCTCTGC	....................	0			N5_GCACTTCGCTCCTTCTCTGC	GCACTTCGCTCCTTCTCTGC	511.501	-0.541229	1.93632	0.0776808	0.780465	0.812287	nc	-0.0582614	3	..........C.TT......	GCACTTCGCTTCACCTCTGC
N3_CCGTCTGTGCCTTCTCATATGCCGGTCCGTGTGCACTTCGCTTAACCTCTGCACGTTGCATGGAGACCACCGTGAACGCCC	CCGTCTGTGCCTTCTCATATGCCGGTCCGTGTGCACTTCGCTTAACCTCTGCACGTTGCATGGAGACCACCGTGAACGCCC	23.2816	0.703298	1.25826	0.313362	0.575624	0.587421	nc	0.168694	2	..................A........................A.....................................	CCGTCTGTGCCTTCTCATCTGCCGGTCCGTGTGCACTTCGCTTCACCTCTGCACGTTGCATGGAGACCACCGTGAACGCCC	GCACTTCGCTTAACCTCTGC	GCACTTCGCTTCACCTCTGC	GCACTTCGCTTAACCTCTGC	...........A........	1			N5_GCACTTCGCTCAATATCTGC	GCACTTCGCTCAATATCTGC	314.583	-0.589632	2.21762	0.0702187	0.791019	0.821287	nc	-0.0600324	4	..........CA.TA.....	GCACTTCGCTTCACCTCTGC
N3_CCGTCTGTGCCTTCTCATCTGCCGGTCCGTGTGCACTTCGCTTCACCTCTGCACGTTGCATTGAGACCACCGTGAACGCCT	CCGTCTGTGCCTTCTCATCTGCCGGTCCGTGTGCACTTCGCTTCACCTCTGCACGTTGCATTGAGACCACCGTGAACGCCT	17.2134	0.752557	1.44267	0.270524	0.60298	0.61405	nc	0.165334	2	.............................................................T..................T	CCGTCTGTGCCTTCTCATCTGCCGGTCCGTGTGCACTTCGCTTCACCTCTGCACGTTGCATGGAGACCACCGTGAACGCCC	GCACTTCGCTTCACCTCTGC	GCACTTCGCTTCACCTCTGC	GCACTTCGCTTCACCTCTGC	....................	0			N5_GCACTTCGCTATCACTCTGC	GCACTTCGCTATCACTCTGC	233.454	-0.601711	2.15684	0.0772761	0.781023	0.812623	nc	-0.0645853	4	..........ATCA......	GCACTTCGCTTCACCTCTGC
N3_CCGTCTGTGCCTTTTCATCTGCCGGTCAGTGTGCACTTCGCTTCACCTCTGCACGTTGCATGGAGACCACCGTGAACGCCC	CCGTCTGTGCCTTTTCATCTGCCGGTCAGTGTGCACTTCGCTTCACCTCTGCACGTTGCATGGAGACCACCGTGAACGCCC	18.0009	0.741167	1.43184	0.271297	0.602463	0.613622	nc	0.163108	2	.............T.............A.....................................................	CCGTCTGTGCCTTCTCATCTGCCGGTCCGTGTGCACTTCGCTTCACCTCTGCACGTTGCATGGAGACCACCGTGAACGCCC	GCACTTCGCTTCACCTCTGC	GCACTTCGCTTCACCTCTGC	GCACTTCGCTTCACCTCTGC	....................	0			N5_GCACTTCGCTACCTTTCTGC	GCACTTCGCTACCTTTCTGC	313.669	-0.716024	2.98355	0.057011	0.811284	0.840302	nc	-0.0650344	4	..........A.CTT.....	GCACTTCGCTTCACCTCTGC
N3_CCGTCTGTGCCTTCTCATCTGCAGGTCCGTGTGCACTTCGCTTCACCTCTGCACGTTGCATGGAGACCACCGTGAACGCCT	CCGTCTGTGCCTTCTCATCTGCAGGTCCGTGTGCACTTCGCTTCACCTCTGCACGTTGCATGGAGACCACCGTGAACGCCT	21.5313	0.746746	1.46206	0.259151	0.610704	0.621715	nc	0.15993	2	......................A.........................................................T	CCGTCTGTGCCTTCTCATCTGCCGGTCCGTGTGCACTTCGCTTCACCTCTGCACGTTGCATGGAGACCACCGTGAACGCCC	GCACTTCGCTTCACCTCTGC	GCACTTCGCTTCACCTCTGC	GCACTTCGCTTCACCTCTGC	....................	0			N5_GCACTTTCTGTAACCTCTGC	GCACTTTCTGTAACCTCTGC	9.85861	-0.42443	1.09912	0.155301	0.69352	0.730847	nc	-0.0674594	5	......TCTG.A........	GCACTTCGCTTCACCTCTGC
N3_CCGTCTGTGCCTTCTAATCTGCCGGTCCGTGTGCACTTCGCTTCACCTCTGCACGTTGCATGGAGACCACCGTGAACGCCA	CCGTCTGTGCCTTCTAATCTGCCGGTCCGTGTGCACTTCGCTTCACCTCTGCACGTTGCATGGAGACCACCGTGAACGCCA	43.2336	0.604137	1.02169	0.353836	0.551949	0.564354	nc	0.155928	2	...............A................................................................A	CCGTCTGTGCCTTCTCATCTGCCGGTCCGTGTGCACTTCGCTTCACCTCTGCACGTTGCATGGAGACCACCGTGAACGCCC	GCACTTCGCTTCACCTCTGC	GCACTTCGCTTCACCTCTGC	GCACTTCGCTTCACCTCTGC	....................	0			N5_GCACTGGGACTCACCTCTGC	GCACTGGGACTCACCTCTGC	408.762	-0.644996	2.22111	0.0836418	0.772421	0.804575	nc	-0.0723335	4	.....GG.AC..........	GCACTTCGCTTCACCTCTGC
N3_CCGTCTGTGCATTCTCATCTGCAGGTCCGTGTGCACTTCGCTTCACCTCTGCACGTTGCATGGAGACCACCGTGAACGCCC	CCGTCTGTGCATTCTCATCTGCAGGTCCGTGTGCACTTCGCTTCACCTCTGCACGTTGCATGGAGACCACCGTGAACGCCC	8.42635	0.67265	1.29376	0.287129	0.592066	0.60381	nc	0.153115	2	..........A...........A..........................................................	CCGTCTGTGCCTTCTCATCTGCCGGTCCGTGTGCACTTCGCTTCACCTCTGCACGTTGCATGGAGACCACCGTGAACGCCC	GCACTTCGCTTCACCTCTGC	GCACTTCGCTTCACCTCTGC	GCACTTCGCTTCACCTCTGC	....................	0			N5_GCACTTCTCGTAACCTCTGC	GCACTTCTCGTAACCTCTGC	4.20095	-0.502014	1.39842	0.130888	0.717513	0.753367	nc	-0.0723755	3	.......T.G.A........	GCACTTCGCTTCACCTCTGC
N3_CCGTCTGTGCCTTCTCATCTGCCGGTCCGTGTAACCTTCGCTTCACCTCTGCACGTTGCATGGAGACCACCGTTAACGCCC	CCGTCTGTGCCTTCTCATCTGCCGGTCCGTGTAACCTTCGCTTCACCTCTGCACGTTGCATGGAGACCACCGTTAACGCCC	23.2402	0.934851	2.43572	0.145046	0.703316	0.712783	nc	0.142892	4	................................AAC......................................T.......	CCGTCTGTGCCTTCTCATCTGCCGGTCCGTGTGCACTTCGCTTCACCTCTGCACGTTGCATGGAGACCACCGTGAACGCCC	AACCTTCGCTTCACCTCTGC	GCACTTCGCTTCACCTCTGC	AACCTTCGCTTCACCTCTGC	AAC.................	3			N5_GCACTTTTGTTCACCTCTGC	GCACTTTTGTTCACCTCTGC	3062.75	-0.315344	0.551599	0.326199	0.567906	0.609968	nc	-0.0774875	3	......TTG...........	GCACTTCGCTTCACCTCTGC
N3_CCGTATGTGCCTTCTCATCTGCAGGTCCGTGTGCACTTCGCTTCACCTCTGCACGTTGCATGGAGACCACCGTGAACGCCC	CCGTATGTGCCTTCTCATCTGCAGGTCCGTGTGCACTTCGCTTCACCTCTGCACGTTGCATGGAGACCACCGTGAACGCCC	25.4958	0.683305	1.38887	0.24435	0.621082	0.631771	nc	0.141342	2	....A.................A..........................................................	CCGTCTGTGCCTTCTCATCTGCCGGTCCGTGTGCACTTCGCTTCACCTCTGCACGTTGCATGGAGACCACCGTGAACGCCC	GCACTTCGCTTCACCTCTGC	GCACTTCGCTTCACCTCTGC	GCACTTCGCTTCACCTCTGC	....................	0			N5_GCACTTCGCTTACTCTCTGC	GCACTTCGCTTACTCTCTGC	249.672	-0.683614	2.23191	0.0929589	0.760449	0.793612	nc	-0.0813022	3	...........ACT......	GCACTTCGCTTCACCTCTGC
N3_CCGTCTGTGCCTTCTCATCTGCCGGTCCGTGTGCACTTCGCTTCACCTCTGCACGTTGCATGAAGACCACCGTGAACGCCC	CCGTCTGTGCCTTCTCATCTGCCGGTCCGTGTGCACTTCGCTTCACCTCTGCACGTTGCATGAAGACCACCGTGAACGCCC	180.586	0.804566	1.87438	0.181716	0.669903	0.679901	nc	0.139985	1	..............................................................A..................	CCGTCTGTGCCTTCTCATCTGCCGGTCCGTGTGCACTTCGCTTCACCTCTGCACGTTGCATGGAGACCACCGTGAACGCCC	GCACTTCGCTTCACCTCTGC	GCACTTCGCTTCACCTCTGC	GCACTTCGCTTCACCTCTGC	....................	0			N5_GCACTTTTGTTAACCTCTGC	GCACTTTTGTTAACCTCTGC	17.5491	-0.571945	1.5764	0.130986	0.717412	0.753367	nc	-0.0824924	4	......TTG..A........	GCACTTCGCTTCACCTCTGC
N3_CCGTCTGTGCCTTCTCATCTGCCGGTCCGTGTGCACTTCGCTTCACATCTGCACGTTGCATGGAGACCACCGTGAACGCCT	CCGTCTGTGCCTTCTCATCTGCCGGTCCGTGTGCACTTCGCTTCACATCTGCACGTTGCATGGAGACCACCGTGAACGCCT	11.254	0.638298	1.31099	0.247737	0.618673	0.629422	nc	0.13311	2	..............................................A.................................T	CCGTCTGTGCCTTCTCATCTGCCGGTCCGTGTGCACTTCGCTTCACCTCTGCACGTTGCATGGAGACCACCGTGAACGCCC	GCACTTCGCTTCACATCTGC	GCACTTCGCTTCACCTCTGC	GCACTTCGCTTCACATCTGC	..............A.....	1			N5_GCACTTCATATAACCTCTGC	GCACTTCATATAACCTCTGC	5.04987	-0.584638	1.67109	0.12641	0.722184	0.757809	nc	-0.0826399	4	.......ATA.A........	GCACTTCGCTTCACCTCTGC
N3_CCGTCTGTGCCTTCTAATCTGCCGGTCCGTGTGCACTTCGCTTCACCTCTGCACGTTGCATGGAGACCACCTTGAACGCCC	CCGTCTGTGCCTTCTAATCTGCCGGTCCGTGTGCACTTCGCTTCACCTCTGCACGTTGCATGGAGACCACCTTGAACGCCC	23.0859	0.639537	1.36115	0.223902	0.636083	0.64651	nc	0.12566	2	...............A.......................................................T.........	CCGTCTGTGCCTTCTCATCTGCCGGTCCGTGTGCACTTCGCTTCACCTCTGCACGTTGCATGGAGACCACCGTGAACGCCC	GCACTTCGCTTCACCTCTGC	GCACTTCGCTTCACCTCTGC	GCACTTCGCTTCACCTCTGC	....................	0			N5_GCACTTCGCTCAGTTTCTGC	GCACTTCGCTCAGTTTCTGC	401.404	-0.823621	3.01597	0.0735836	0.786189	0.817504	nc	-0.0860463	5	..........CAGTT.....	GCACTTCGCTTCACCTCTGC
N3_CCGTCTGTGCCTTCTCATCTGCCGGTCCATGTGCACTTCGCTTCACCTCTGCACGTTGCATGGAGACCACCGTTAACGCCC	CCGTCTGTGCCTTCTCATCTGCCGGTCCATGTGCACTTCGCTTCACCTCTGCACGTTGCATGGAGACCACCGTTAACGCCC	10.2681	0.650263	1.4747	0.210627	0.646277	0.656344	nc	0.123278	2	............................A............................................T.......	CCGTCTGTGCCTTCTCATCTGCCGGTCCGTGTGCACTTCGCTTCACCTCTGCACGTTGCATGGAGACCACCGTGAACGCCC	GCACTTCGCTTCACCTCTGC	GCACTTCGCTTCACCTCTGC	GCACTTCGCTTCACCTCTGC	....................	0			N5_GCACTTCGTATCACCTCTGC	GCACTTCGTATCACCTCTGC	1617.78	-0.346251	0.595281	0.337539	0.561253	0.604399	nc	-0.086854	2	........TA..........	GCACTTCGCTTCACCTCTGC
N3_CCGTCTGTGCCTTCTAATCTGCCGGTCCGTGTGCACTTCGCTTAACCTCTGCACGTTGCATGGAGACCACCGTGAACGCCC	CCGTCTGTGCCTTCTAATCTGCCGGTCCGTGTGCACTTCGCTTAACCTCTGCACGTTGCATGGAGACCACCGTGAACGCCC	20.3834	0.630993	1.38585	0.21093	0.646039	0.656314	nc	0.119725	2	...............A...........................A.....................................	CCGTCTGTGCCTTCTCATCTGCCGGTCCGTGTGCACTTCGCTTCACCTCTGCACGTTGCATGGAGACCACCGTGAACGCCC	GCACTTCGCTTAACCTCTGC	GCACTTCGCTTCACCTCTGC	GCACTTCGCTTAACCTCTGC	...........A........	1			N5_GCACTTCGTCTCACCTCTGC	GCACTTCGTCTCACCTCTGC	1252.02	-0.681986	2.05331	0.109312	0.740929	0.774871	nc	-0.0888106	2	........TC..........	GCACTTCGCTTCACCTCTGC
N3_CCGTCTGTGCCTTCTCATCTGCCGGTCCGTGTGCACTTAGCTTCACCTCTGTACGTTGCATGGAGACCACCGTGAACGCCC	CCGTCTGTGCCTTCTCATCTGCCGGTCCGTGTGCACTTAGCTTCACCTCTGTACGTTGCATGGAGACCACCGTGAACGCCC	10.3032	0.63096	1.44111	0.210709	0.646213	0.656344	nc	0.119646	2	......................................A............T.............................	CCGTCTGTGCCTTCTCATCTGCCGGTCCGTGTGCACTTCGCTTCACCTCTGCACGTTGCATGGAGACCACCGTGAACGCCC	GCACTTAGCTTCACCTCTGT	GCACTTCGCTTCACCTCTGC	GCACTTAGCTTCACCTCTGT	......A............T	2			N5_GCACTTCCTCTCACCTCTGC	GCACTTCCTCTCACCTCTGC	1057.28	-0.515963	1.21682	0.17886	0.672355	0.710716	nc	-0.0889528	3	.......CTC..........	GCACTTCGCTTCACCTCTGC
N3_CCGTCTGTGCCTTCTCATCTGCCGGTACGTGTGCACTTCGCTTCACCTCTGCACGTTGCATGGAGACCACCGTGAACGCCT	CCGTCTGTGCCTTCTCATCTGCCGGTACGTGTGCACTTCGCTTCACCTCTGCACGTTGCATGGAGACCACCGTGAACGCCT	32.316	0.820876	2.36727	0.118833	0.730303	0.738832	nc	0.112047	2	..........................A.....................................................T	CCGTCTGTGCCTTCTCATCTGCCGGTCCGTGTGCACTTCGCTTCACCTCTGCACGTTGCATGGAGACCACCGTGAACGCCC	GCACTTCGCTTCACCTCTGC	GCACTTCGCTTCACCTCTGC	GCACTTCGCTTCACCTCTGC	....................	0			N5_GCACTTCGCTGCCGCTCTGC	GCACTTCGCTGCCGCTCTGC	149.895	-0.695406	2.1021	0.108402	0.741971	0.775503	nc	-0.0901337	3	..........G.CG......	GCACTTCGCTTCACCTCTGC
N3_CCGAAAGTGCCTTCTCATCTGCCGGTCCGTGTGCACTTCGCTTCACCTCTGCACGTTGCATGGAGACCACAGTGAACGCCC	CCGAAAGTGCCTTCTCATCTGCCGGTCCGTGTGCACTTCGCTTCACCTCTGCACGTTGCATGGAGACCACAGTGAACGCCC	5.915	0.563097	1.25274	0.227159	0.633639	0.644233	nc	0.111582	4	...AAA................................................................A..........	CCGTCTGTGCCTTCTCATCTGCCGGTCCGTGTGCACTTCGCTTCACCTCTGCACGTTGCATGGAGACCACCGTGAACGCCC	GCACTTCGCTTCACCTCTGC	GCACTTCGCTTCACCTCTGC	GCACTTCGCTTCACCTCTGC	....................	0			N5_GCACTTTTCTTCACCTCTGC	GCACTTTTCTTCACCTCTGC	3122.67	-0.342399	0.558512	0.374971	0.540307	0.583119	nc	-0.0915435	2	......TT............	GCACTTCGCTTCACCTCTGC
N3_CCGTCTGTGCCTTCTCATCTGCCGGTCCGTGTGCACTTATATTCACCTCTGCACGTTGCATGGAGACCACCGTGAACGCCC	CCGTCTGTGCCTTCTCATCTGCCGGTCCGTGTGCACTTATATTCACCTCTGCACGTTGCATGGAGACCACCGTGAACGCCC	23.4098	0.584546	1.474	0.159153	0.689938	0.699562	nc	0.094223	3	......................................ATA........................................	CCGTCTGTGCCTTCTCATCTGCCGGTCCGTGTGCACTTCGCTTCACCTCTGCACGTTGCATGGAGACCACCGTGAACGCCC	GCACTTATATTCACCTCTGC	GCACTTCGCTTCACCTCTGC	GCACTTATATTCACCTCTGC	......ATA...........	3			N5_GCACTTGAGTTCACCTCTGC	GCACTTGAGTTCACCTCTGC	353.65	-0.814779	2.36117	0.117547	0.73171	0.766638	nc	-0.110534	3	......GAG...........	GCACTTCGCTTCACCTCTGC
N3_CCGTCTGTGCCTTCTCATCTGCCGGTCCGTGTGCACTTCGCTTCACCTCTGCACGTTGCATGGAGACAACCGTGAACGCCT	CCGTCTGTGCCTTCTCATCTGCCGGTCCGTGTGCACTTCGCTTCACCTCTGCACGTTGCATGGAGACAACCGTGAACGCCT	24.0645	0.571629	1.44737	0.155621	0.69322	0.702777	nc	0.0909626	2	...................................................................A............T	CCGTCTGTGCCTTCTCATCTGCCGGTCCGTGTGCACTTCGCTTCACCTCTGCACGTTGCATGGAGACCACCGTGAACGCCC	GCACTTCGCTTCACCTCTGC	GCACTTCGCTTCACCTCTGC	GCACTTCGCTTCACCTCTGC	....................	0			N5_GCACTTTCCGTCACCTCTGC	GCACTTTCCGTCACCTCTGC	1064.37	-0.572422	1.20379	0.224657	0.635514	0.674879	nc	-0.112695	3	......TC.G..........	GCACTTCGCTTCACCTCTGC
N3_CCGTCTGTGCCTTTTCATCTGCAGGTCCGTGTGCACTTCGCTTCACCTCTGCACGTTGCATGGAGACCACCGTGAACGCCC	CCGTCTGTGCCTTTTCATCTGCAGGTCCGTGTGCACTTCGCTTCACCTCTGCACGTTGCATGGAGACCACCGTGAACGCCC	25.6772	0.529788	1.41093	0.143096	0.705222	0.714601	nc	0.0803552	2	.............T........A..........................................................	CCGTCTGTGCCTTCTCATCTGCCGGTCCGTGTGCACTTCGCTTCACCTCTGCACGTTGCATGGAGACCACCGTGAACGCCC	GCACTTCGCTTCACCTCTGC	GCACTTCGCTTCACCTCTGC	GCACTTCGCTTCACCTCTGC	....................	0			N5_GCACTTCGCTCCATTTCTGC	GCACTTCGCTCCATTTCTGC	375.906	-0.824813	2.21635	0.136663	0.711621	0.748093	nc	-0.121867	3	..........C..TT.....	GCACTTCGCTTCACCTCTGC
N3_CCGGTTGTGCCTTCTCATCTGCAGGTCCGTGTGCACTTCGCTTCACCTCTGCACGTTGCATGGAGACCACCGTGAACGCCC	CCGGTTGTGCCTTCTCATCTGCAGGTCCGTGTGCACTTCGCTTCACCTCTGCACGTTGCATGGAGACCACCGTGAACGCCC	13.482	0.514785	1.5084	0.120346	0.72866	0.737287	nc	0.0707702	3	...GT.................A..........................................................	CCGTCTGTGCCTTCTCATCTGCCGGTCCGTGTGCACTTCGCTTCACCTCTGCACGTTGCATGGAGACCACCGTGAACGCCC	GCACTTCGCTTCACCTCTGC	GCACTTCGCTTCACCTCTGC	GCACTTCGCTTCACCTCTGC	....................	0			N5_GCACTATCTGTCACCTCTGC	GCACTATCTGTCACCTCTGC	282.226	-0.827147	2.16352	0.144223	0.704118	0.740791	nc	-0.12602	5	.....ATCTG..........	GCACTTCGCTTCACCTCTGC
N3_CCGTCTGTGCCTTCTCATCTGCCGGTCCGTGTGCACTTCGCTTCACCTCTGCACGTTGCATGGAGAACACCGTGAACGCCC	CCGTCTGTGCCTTCTCATCTGCCGGTCCGTGTGCACTTCGCTTCACCTCTGCACGTTGCATGGAGAACACCGTGAACGCCC	131.917	0.513926	1.49761	0.117414	0.731856	0.740284	nc	0.0696751	1	..................................................................A..............	CCGTCTGTGCCTTCTCATCTGCCGGTCCGTGTGCACTTCGCTTCACCTCTGCACGTTGCATGGAGACCACCGTGAACGCCC	GCACTTCGCTTCACCTCTGC	GCACTTCGCTTCACCTCTGC	GCACTTCGCTTCACCTCTGC	....................	0			N5_GCACTTCGCTCAGGCTCTGC	GCACTTCGCTCAGGCTCTGC	163.354	-0.965733	2.77783	0.11869	0.73046	0.765794	nc	-0.13173	4	..........CAGG......	GCACTTCGCTTCACCTCTGC
N3_CCGTCTGTGCCTTCTCATCTGCCGGTCCGTGTGCACTTCGCTTCACCTCTGCACGTTGCATGGAGACAACCGTGATCGCCC	CCGTCTGTGCCTTCTCATCTGCCGGTCCGTGTGCACTTCGCTTCACCTCTGCACGTTGCATGGAGACAACCGTGATCGCCC	10.8253	0.48429	1.39517	0.120717	0.728258	0.736999	nc	0.0666937	2	...................................................................A.......T.....	CCGTCTGTGCCTTCTCATCTGCCGGTCCGTGTGCACTTCGCTTCACCTCTGCACGTTGCATGGAGACCACCGTGAACGCCC	GCACTTCGCTTCACCTCTGC	GCACTTCGCTTCACCTCTGC	GCACTTCGCTTCACCTCTGC	....................	0			N5_GCACTTTTTCTCACCTCTGC	GCACTTTTTCTCACCTCTGC	1699.27	-0.651852	1.33447	0.236612	0.626664	0.666096	nc	-0.132304	4	......TTTC..........	GCACTTCGCTTCACCTCTGC
N3_CCGTCTGTGCCTTCTCATCTGCCGGTCCGTGTGCACTTCGCTTCACCTCTGCACGTTGCATGGAGACCACATTGAACGCCC	CCGTCTGTGCCTTCTCATCTGCCGGTCCGTGTGCACTTCGCTTCACCTCTGCACGTTGCATGGAGACCACATTGAACGCCC	33.0904	0.618372	2.27305	0.0738359	0.785831	0.792979	nc	0.0647253	2	......................................................................AT.........	CCGTCTGTGCCTTCTCATCTGCCGGTCCGTGTGCACTTCGCTTCACCTCTGCACGTTGCATGGAGACCACCGTGAACGCCC	GCACTTCGCTTCACCTCTGC	GCACTTCGCTTCACCTCTGC	GCACTTCGCTTCACCTCTGC	....................	0			N5_GCACTTTTCGTAACCTCTGC	GCACTTTTCGTAACCTCTGC	13.8115	-0.503258	0.82331	0.377768	0.5388	0.581674	nc	-0.135161	4	......TT.G.A........	GCACTTCGCTTCACCTCTGC
N3_CCGTCTGTGCCTTCTCATCTGCCGGTCCGTGTGCACTTCGCTTCACCTCTGCACGTTTGATGGAGACCACCGTGAACGCCC	CCGTCTGTGCCTTCTCATCTGCCGGTCCGTGTGCACTTCGCTTCACCTCTGCACGTTTGATGGAGACCACCGTGAACGCCC	63.2428	0.644045	2.51073	0.0653009	0.798306	0.804723	nc	0.0630074	2	.........................................................TG......................	CCGTCTGTGCCTTCTCATCTGCCGGTCCGTGTGCACTTCGCTTCACCTCTGCACGTTGCATGGAGACCACCGTGAACGCCC	GCACTTCGCTTCACCTCTGC	GCACTTCGCTTCACCTCTGC	GCACTTCGCTTCACCTCTGC	....................	0			N5_GGCGTTCGCTTCACCTCTGC	GGCGTTCGCTTCACCTCTGC	755.281	-0.656443	1.28923	0.257063	0.612145	0.652879	nc	-0.139918	3	.GCG................	GCACTTCGCTTCACCTCTGC
N3_CCGTCTGTGCCTTCTCATCTGCCGGTACGTGTACACTTCGCTTCACCTCTGCACGTTGCATGGAGACCACCGTGAACGCCC	CCGTCTGTGCCTTCTCATCTGCCGGTACGTGTACACTTCGCTTCACCTCTGCACGTTGCATGGAGACCACCGTGAACGCCC	18.5842	0.473643	1.42416	0.11061	0.73945	0.747727	nc	0.0620903	2	..........................A.....A................................................	CCGTCTGTGCCTTCTCATCTGCCGGTCCGTGTGCACTTCGCTTCACCTCTGCACGTTGCATGGAGACCACCGTGAACGCCC	ACACTTCGCTTCACCTCTGC	GCACTTCGCTTCACCTCTGC	ACACTTCGCTTCACCTCTGC	A...................	1			N5_GCACTATAGATCACCTCTGC	GCACTATAGATCACCTCTGC	639.494	-0.833605	1.99194	0.17276	0.67767	0.715238	nc	-0.140864	5	.....ATAGA..........	GCACTTCGCTTCACCTCTGC
N3_CCGTCTGTGCCTTCTCATCTGCCGGTCCGTGTGCACTTCGCTTCACCTCTGCACGTTGCATGGAGACCACCGTGAACGCCT	CCGTCTGTGCCTTCTCATCTGCCGGTCCGTGTGCACTTCGCTTCACCTCTGCACGTTGCATGGAGACCACCGTGAACGCCT	6874.58	0.522179	1.92642	0.073071	0.786917	0.793821	nc	0.0543438	1	................................................................................T	CCGTCTGTGCCTTCTCATCTGCCGGTCCGTGTGCACTTCGCTTCACCTCTGCACGTTGCATGGAGACCACCGTGAACGCCC	GCACTTCGCTTCACCTCTGC	GCACTTCGCTTCACCTCTGC	GCACTTCGCTTCACCTCTGC	....................	0			N5_GCACTTCGCTGGGTCTCTGC	GCACTTCGCTGGGTCTCTGC	101.452	-0.979452	2.61615	0.137585	0.710694	0.747345	nc	-0.14527	4	..........GGGT......	GCACTTCGCTTCACCTCTGC
N3_CCGTCTGTGCCTTCTCATATGCCGGTCCGTGTGACCTTCGCTTCACCTCTGCACGTTGCATGGAGACCACCGTGAACGCCC	CCGTCTGTGCCTTCTCATATGCCGGTCCGTGTGACCTTCGCTTCACCTCTGCACGTTGCATGGAGACCACCGTGAACGCCC	14.0357	0.455273	1.50021	0.0920858	0.761542	0.769451	nc	0.0538615	3	..................A..............AC..............................................	CCGTCTGTGCCTTCTCATCTGCCGGTCCGTGTGCACTTCGCTTCACCTCTGCACGTTGCATGGAGACCACCGTGAACGCCC	GACCTTCGCTTCACCTCTGC	GCACTTCGCTTCACCTCTGC	GACCTTCGCTTCACCTCTGC	.AC.................	2			N5_GCACTTCCGATCACCTCTGC	GCACTTCCGATCACCTCTGC	1081.52	-0.700198	1.39027	0.251214	0.616221	0.656617	nc	-0.147226	3	.......CGA..........	GCACTTCGCTTCACCTCTGC
N3_CCGTCTGTGCCTTCTCATATGCCGGTCCGTGTGCAATTCGCTTCACCTCTGCACGTTGCATGGAGACCACCGTGAACGCCC	CCGTCTGTGCCTTCTCATATGCCGGTCCGTGTGCAATTCGCTTCACCTCTGCACGTTGCATGGAGACCACCGTGAACGCCC	4.34494	0.354585	1.1639	0.140721	0.707565	0.716746	nc	0.0532706	2	..................A................A.............................................	CCGTCTGTGCCTTCTCATCTGCCGGTCCGTGTGCACTTCGCTTCACCTCTGCACGTTGCATGGAGACCACCGTGAACGCCC	GCAATTCGCTTCACCTCTGC	GCACTTCGCTTCACCTCTGC	GCAATTCGCTTCACCTCTGC	...A................	1			N5_GCACTTTGCGTCACCTCTGC	GCACTTTGCGTCACCTCTGC	1312.85	-0.872764	2.05673	0.177397	0.67362	0.71142	nc	-0.149754	2	......T..G..........	GCACTTCGCTTCACCTCTGC
N3_CCGTCTGTGCCTTCTCATATGCCGGTCAGTGTGCACTTCGCTTCACCTCTGCACGTTGCATGGAGACCACCGTGAACGCCC	CCGTCTGTGCCTTCTCATATGCCGGTCAGTGTGCACTTCGCTTCACCTCTGCACGTTGCATGGAGACCACCGTGAACGCCC	24.2995	0.572121	2.44708	0.0541556	0.815984	0.821701	nc	0.0505288	2	..................A........A.....................................................	CCGTCTGTGCCTTCTCATCTGCCGGTCCGTGTGCACTTCGCTTCACCTCTGCACGTTGCATGGAGACCACCGTGAACGCCC	GCACTTCGCTTCACCTCTGC	GCACTTCGCTTCACCTCTGC	GCACTTCGCTTCACCTCTGC	....................	0			N5_GCACTTCGCTTCCAATCTGC	GCACTTCGCTTCCAATCTGC	429.843	-0.965327	2.28629	0.175062	0.675652	0.713326	nc	-0.164373	3	............CAA.....	GCACTTCGCTTCACCTCTGC
N3_CCGTCTGTGCCATCTAATCTGCCGGTCCGTGTGCACTTCGCTTCACCTCTGCACGTTGCATGGAGACCACCGTGAACGCCC	CCGTCTGTGCCATCTAATCTGCCGGTCCGTGTGCACTTCGCTTCACCTCTGCACGTTGCATGGAGACCACCGTGAACGCCC	9.30888	0.346569	1.3018	0.0823365	0.774156	0.781821	nc	0.0385287	2	...........A...A.................................................................	CCGTCTGTGCCTTCTCATCTGCCGGTCCGTGTGCACTTCGCTTCACCTCTGCACGTTGCATGGAGACCACCGTGAACGCCC	GCACTTCGCTTCACCTCTGC	GCACTTCGCTTCACCTCTGC	GCACTTCGCTTCACCTCTGC	....................	0			N5_GCACTTCGCTGAAACTCTGC	GCACTTCGCTGAAACTCTGC	441.96	-0.910923	1.97435	0.209441	0.647206	0.686027	nc	-0.172126	3	..........GA.A......	GCACTTCGCTTCACCTCTGC
N3_CCGTCTGTGCATTCTCATCTGCCGGTCCGTGTGCACTTCGCTTCACCTCTGCACGTTGCATGGAGACCACCGTGAACGCCA	CCGTCTGTGCATTCTCATCTGCCGGTCCGTGTGCACTTCGCTTCACCTCTGCACGTTGCATGGAGACCACCGTGAACGCCA	13.2672	0.348342	1.32375	0.0757625	0.783124	0.790625	nc	0.0369832	2	..........A.....................................................................A	CCGTCTGTGCCTTCTCATCTGCCGGTCCGTGTGCACTTCGCTTCACCTCTGCACGTTGCATGGAGACCACCGTGAACGCCC	GCACTTCGCTTCACCTCTGC	GCACTTCGCTTCACCTCTGC	GCACTTCGCTTCACCTCTGC	....................	0			N5_GCACTTCTACTCACCTCTGC	GCACTTCTACTCACCTCTGC	896.785	-0.717572	1.23798	0.332594	0.564136	0.606745	nc	-0.1784	3	.......TAC..........	GCACTTCGCTTCACCTCTGC
N3_CCGTCTGTGCCTCCTCATCTGCCGGTCCGTGTGCACTTCGCTTCACCTCTGCACGTTGCATGGAGACCACCGTTAACGCCC	CCGTCTGTGCCTCCTCATCTGCCGGTCCGTGTGCACTTCGCTTCACCTCTGCACGTTGCATGGAGACCACCGTTAACGCCC	17.3173	0.32844	1.36624	0.06158	0.804016	0.810165	nc	0.0311149	2	............C............................................................T.......	CCGTCTGTGCCTTCTCATCTGCCGGTCCGTGTGCACTTCGCTTCACCTCTGCACGTTGCATGGAGACCACCGTGAACGCCC	GCACTTCGCTTCACCTCTGC	GCACTTCGCTTCACCTCTGC	GCACTTCGCTTCACCTCTGC	....................	0			N5_GCACTTCGCTAAGGCTCTGC	GCACTTCGCTAAGGCTCTGC	231.156	-1.14425	2.86924	0.155062	0.693744	0.73086	nc	-0.181707	4	..........AAGG......	GCACTTCGCTTCACCTCTGC
N3_CCGTCTGTGCCTAATCATCTGCCGGTCCGTGTGAACTTCGCTTCACCTCTGCACGTTGCATGGAGACCACCGTGAACGCCC	CCGTCTGTGCCTAATCATCTGCCGGTCCGTGTGAACTTCGCTTCACCTCTGCACGTTGCATGGAGACCACCGTGAACGCCC	9.38711	0.312065	1.31873	0.0673078	0.795298	0.802019	nc	0.0310412	3	............AA...................A...............................................	CCGTCTGTGCCTTCTCATCTGCCGGTCCGTGTGCACTTCGCTTCACCTCTGCACGTTGCATGGAGACCACCGTGAACGCCC	GAACTTCGCTTCACCTCTGC	GCACTTCGCTTCACCTCTGC	GAACTTCGCTTCACCTCTGC	.A..................	1			N5_GCACTTCGGATCACCTCTGC	GCACTTCGGATCACCTCTGC	1414.28	-0.457398	0.539915	0.714809	0.397852	0.43886	nc	-0.183087	2	........GA..........	GCACTTCGCTTCACCTCTGC
N3_CCGTCTGTGCCTTCTCATCTGCCGGTCCGTGTGCACTTAGGTTCACCTCTGCACGTTGCATGGAGACCACCGTGAACGCCC	CCGTCTGTGCCTTCTCATCTGCCGGTCCGTGTGCACTTAGGTTCACCTCTGCACGTTGCATGGAGACCACCGTGAACGCCC	29.6816	0.269718	1.00819	0.0737362	0.785973	0.792995	nc	0.0282105	2	......................................A.G........................................	CCGTCTGTGCCTTCTCATCTGCCGGTCCGTGTGCACTTCGCTTCACCTCTGCACGTTGCATGGAGACCACCGTGAACGCCC	GCACTTAGGTTCACCTCTGC	GCACTTCGCTTCACCTCTGC	GCACTTAGGTTCACCTCTGC	......A.G...........	2			N5_GCACTTCGCTGAATCTCTGC	GCACTTCGCTGAATCTCTGC	445.166	-0.871728	1.7196	0.253193	0.614836	0.655435	nc	-0.184144	3	..........GA.T......	GCACTTCGCTTCACCTCTGC
N3_CCGTCTGTGCCTTCTCATCTGCCGGTCCGTGTGCACTTCGCTTCAGACCTGCACGTTGCATGGAGACCACCGTGAACGCCC	CCGTCTGTGCCTTCTCATCTGCCGGTCCGTGTGCACTTCGCTTCAGACCTGCACGTTGCATGGAGACCACCGTGAACGCCC	44.0352	0.409275	2.47519	0.027272	0.868832	0.873389	nc	0.0249921	3	.............................................GAC.................................	CCGTCTGTGCCTTCTCATCTGCCGGTCCGTGTGCACTTCGCTTCACCTCTGCACGTTGCATGGAGACCACCGTGAACGCCC	GCACTTCGCTTCAGACCTGC	GCACTTCGCTTCACCTCTGC	GCACTTCGCTTCAGACCTGC	.............GAC....	3			N5_GCACTTCGCTGGTTCTCTGC	GCACTTCGCTGGTTCTCTGC	303.893	-0.988252	2.13414	0.210397	0.646456	0.685442	nc	-0.187235	4	..........GGTT......	GCACTTCGCTTCACCTCTGC
N3_CCGTCTGTGCCTTCTCATCTGCCGGTCCGTGTGCACTTCGCTTCACCCCTGCACGTTGCATGGAGACCACCGTGAACGCCC	CCGTCTGTGCCTTCTCATCTGCCGGTCCGTGTGCACTTCGCTTCACCCCTGCACGTTGCATGGAGACCACCGTGAACGCCC	423.672	0.155512	0.423526	0.13539	0.712908	0.721926	nc	0.022855	1	...............................................C.................................	CCGTCTGTGCCTTCTCATCTGCCGGTCCGTGTGCACTTCGCTTCACCTCTGCACGTTGCATGGAGACCACCGTGAACGCCC	GCACTTCGCTTCACCCCTGC	GCACTTCGCTTCACCTCTGC	GCACTTCGCTTCACCCCTGC	...............C....	1			N5_GCACTACCCATCACCTCTGC	GCACTACCCATCACCTCTGC	268.715	-0.999039	2.11896	0.218019	0.640553	0.679811	nc	-0.193259	3	.....A.C.A..........	GCACTTCGCTTCACCTCTGC
N3_CCGTCTGTGCCTTCTCATATGCCGGTCCGTGTGAACTTCGCTTCACCTCTGCACGTTGCATGGAGACCACCGTGAACGCCC	CCGTCTGTGCCTTCTCATATGCCGGTCCGTGTGAACTTCGCTTCACCTCTGCACGTTGCATGGAGACCACCGTGAACGCCC	14.3286	0.28704	1.51994	0.0418635	0.83788	0.843079	nc	0.0220499	2	..................A..............A...............................................	CCGTCTGTGCCTTCTCATCTGCCGGTCCGTGTGCACTTCGCTTCACCTCTGCACGTTGCATGGAGACCACCGTGAACGCCC	GAACTTCGCTTCACCTCTGC	GCACTTCGCTTCACCTCTGC	GAACTTCGCTTCACCTCTGC	.A..................	1			N5_GCACTTCAACTCACCTCTGC	GCACTTCAACTCACCTCTGC	1670.38	-0.352634	0.327489	1.15655	0.282183	0.316641	nc	-0.193761	3	.......AAC..........	GCACTTCGCTTCACCTCTGC
N3_CCGTCTGTGCCTTCTCATCTGCCGGTCCGTGTGTAATTCGCTTCACCTCTGCACGTTGCATGGAGACCACCGTGAACGCCC	CCGTCTGTGCCTTCTCATCTGCCGGTCCGTGTGTAATTCGCTTCACCTCTGCACGTTGCATGGAGACCACCGTGAACGCCC	60.2644	0.373633	2.60432	0.0204881	0.886182	0.890123	nc	0.0196071	2	.................................T.A.............................................	CCGTCTGTGCCTTCTCATCTGCCGGTCCGTGTGCACTTCGCTTCACCTCTGCACGTTGCATGGAGACCACCGTGAACGCCC	GTAATTCGCTTCACCTCTGC	GCACTTCGCTTCACCTCTGC	GTAATTCGCTTCACCTCTGC	.T.A................	2			N5_GCACTATCCGTCACCTCTGC	GCACTATCCGTCACCTCTGC	420.95	-0.996136	2.01113	0.240633	0.623749	0.663407	nc	-0.204198	4	.....ATC.G..........	GCACTTCGCTTCACCTCTGC
N3_CCTTCTGTGCCTTCTCATCTGCCGGTCCGTGTGCACTTCTCTTCACCTCTGCACGTTGCATGGAGACCACCGTGAACGCCC	CCTTCTGTGCCTTCTCATCTGCCGGTCCGTGTGCACTTCTCTTCACCTCTGCACGTTGCATGGAGACCACCGTGAACGCCC	11.4825	0.269931	1.57938	0.0373697	0.846714	0.851697	nc	0.0195061	2	..T....................................T.........................................	CCGTCTGTGCCTTCTCATCTGCCGGTCCGTGTGCACTTCGCTTCACCTCTGCACGTTGCATGGAGACCACCGTGAACGCCC	GCACTTCTCTTCACCTCTGC	GCACTTCGCTTCACCTCTGC	GCACTTCTCTTCACCTCTGC	.......T............	1			N5_GCACTACAGTTCACCTCTGC	GCACTACAGTTCACCTCTGC	967.982	-0.349148	0.262618	1.76468	0.184042	0.210281	nc	-0.256653	3	.....A.AG...........	GCACTTCGCTTCACCTCTGC
N3_CCGTCTGTGCCTTCTCATCTGCAGGTCCGTGTGCACTTCGCTTCACCTCTGCACGTTGCATGGAGACCACAGTGAACGCCC	CCGTCTGTGCCTTCTCATCTGCAGGTCCGTGTGCACTTCGCTTCACCTCTGCACGTTGCATGGAGACCACAGTGAACGCCC	16.9033	0.224625	1.32703	0.0327057	0.856488	0.861391	nc	0.0151126	2	......................A...............................................A..........	CCGTCTGTGCCTTCTCATCTGCCGGTCCGTGTGCACTTCGCTTCACCTCTGCACGTTGCATGGAGACCACCGTGAACGCCC	GCACTTCGCTTCACCTCTGC	GCACTTCGCTTCACCTCTGC	GCACTTCGCTTCACCTCTGC	....................	0			N5_GCACTATAATTCACCTCTGC	GCACTATAATTCACCTCTGC	971.909	-0.61796	0.70246	0.7681	0.380805	0.42154	nc	-0.259109	4	.....ATAA...........	GCACTTCGCTTCACCTCTGC
N3_CCGTCTGTGCCTTCTCATCTGCCGGTCCGTGTGCACTTCGCTTCCTATCTGCACGTTGCATGGAGACCACCGTGAACGCCC	CCGTCTGTGCCTTCTCATCTGCCGGTCCGTGTGCACTTCGCTTCCTATCTGCACGTTGCATGGAGACCACCGTGAACGCCC	30.4502	0.283671	2.32267	0.0150153	0.902474	0.905912	nc	0.0126419	3	............................................CTA..................................	CCGTCTGTGCCTTCTCATCTGCCGGTCCGTGTGCACTTCGCTTCACCTCTGCACGTTGCATGGAGACCACCGTGAACGCCC	GCACTTCGCTTCCTATCTGC	GCACTTCGCTTCACCTCTGC	GCACTTCGCTTCCTATCTGC	............CTA.....	3			N5_TAACGTCGCTTCACCTCTGC	TAACGTCGCTTCACCTCTGC	233.837	-1.35235	2.86325	0.215393	0.642573	0.681745	nc	-0.259756	3	TA..G...............	GCACTTCGCTTCACCTCTGC
N3_CCGTCTGTGCCTTCTCATCTGCCGGTCCGTGTGCAATTCGCTTCACCTCTGCACGTTGCATGGAGACAACCGTGAACGCCC	CCGTCTGTGCCTTCTCATCTGCCGGTCCGTGTGCAATTCGCTTCACCTCTGCACGTTGCATGGAGACAACCGTGAACGCCC	5.69432	0.152325	1.2302	0.0481019	0.8264	0.831792	nc	0.012614	2	...................................A...............................A.............	CCGTCTGTGCCTTCTCATCTGCCGGTCCGTGTGCACTTCGCTTCACCTCTGCACGTTGCATGGAGACCACCGTGAACGCCC	GCAATTCGCTTCACCTCTGC	GCACTTCGCTTCACCTCTGC	GCAATTCGCTTCACCTCTGC	...A................	1			N5_GCACTTCCGGTCACCTCTGC	GCACTTCCGGTCACCTCTGC	731.936	-0.83418	1.1911	0.483831	0.486692	0.529568	nc	-0.260886	3	.......CGG..........	GCACTTCGCTTCACCTCTGC
N3_CCGTCTGTGCCTTCTCATCTGCCGGTCCGTGTATGCTTCGCTTCACCTCTGCACGTTGCATGGAGACCACCGTTAACGCCC	CCGTCTGTGCCTTCTCATCTGCCGGTCCGTGTATGCTTCGCTTCACCTCTGCACGTTGCATGGAGACCACCGTTAACGCCC	5.67397	0.129978	1.42722	0.0609238	0.805042	0.81107	nc	0.0122415	4	................................ATG......................................T.......	CCGTCTGTGCCTTCTCATCTGCCGGTCCGTGTGCACTTCGCTTCACCTCTGCACGTTGCATGGAGACCACCGTGAACGCCC	ATGCTTCGCTTCACCTCTGC	GCACTTCGCTTCACCTCTGC	ATGCTTCGCTTCACCTCTGC	ATG.................	3			N5_GCACTATGTTTCACCTCTGC	GCACTATGTTTCACCTCTGC	449.368	-0.888889	1.29332	0.465171	0.495217	0.538334	nc	-0.271293	3	.....AT.T...........	GCACTTCGCTTCACCTCTGC
N3_CCGTCTGTGCCTTCTCATCTGCCGGTCCGTGTGCACTTCGCTTCACCTCTGCACGTTGCATGGAGACCACAGTGAACGCCA	CCGTCTGTGCCTTCTCATCTGCCGGTCCGTGTGCACTTCGCTTCACCTCTGCACGTTGCATGGAGACCACAGTGAACGCCA	25.3412	0.200516	1.34284	0.0242086	0.876355	0.880812	nc	0.0114936	2	......................................................................A.........A	CCGTCTGTGCCTTCTCATCTGCCGGTCCGTGTGCACTTCGCTTCACCTCTGCACGTTGCATGGAGACCACCGTGAACGCCC	GCACTTCGCTTCACCTCTGC	GCACTTCGCTTCACCTCTGC	GCACTTCGCTTCACCTCTGC	....................	0			N5_GCACTTCGCTGAATATCTGC	GCACTTCGCTGAATATCTGC	342.062	-1.24704	2.36162	0.270596	0.602932	0.64365	nc	-0.274015	4	..........GA.TA.....	GCACTTCGCTTCACCTCTGC
N3_CCGTCTGTGCCTTCTCATCTGCCGGTCCGTGTGACCTTCGCTTCACCTCTGCACGTTGCATGGATACCACCGTGAACGCCC	CCGTCTGTGCCTTCTCATCTGCCGGTCCGTGTGACCTTCGCTTCACCTCTGCACGTTGCATGGATACCACCGTGAACGCCC	5.16741	0.15747	1.27132	0.0152749	0.901639	0.905217	nc	0.00708101	3	.................................AC.............................T................	CCGTCTGTGCCTTCTCATCTGCCGGTCCGTGTGCACTTCGCTTCACCTCTGCACGTTGCATGGAGACCACCGTGAACGCCC	GACCTTCGCTTCACCTCTGC	GCACTTCGCTTCACCTCTGC	GACCTTCGCTTCACCTCTGC	.AC.................	2			N5_GCACTTTGATTAACCTCTGC	GCACTTTGATTAACCTCTGC	19.8157	-0.888044	1.23486	0.510858	0.474768	0.517573	nc	-0.287299	3	......T.A..A........	GCACTTCGCTTCACCTCTGC
N3_CCGTCTGTGCCTTCTCATCTGCCGGTCCGTGTGCCATTCGCTTCACCTCTGCACGTTGCATGGAGACCACCGTGAACGCCC	CCGTCTGTGCCTTCTCATCTGCCGGTCCGTGTGCCATTCGCTTCACCTCTGCACGTTGCATGGAGACCACCGTGAACGCCC	24.1252	0.15547	1.45644	0.0140341	0.905699	0.909005	nc	0.00668775	2	..................................CA.............................................	CCGTCTGTGCCTTCTCATCTGCCGGTCCGTGTGCACTTCGCTTCACCTCTGCACGTTGCATGGAGACCACCGTGAACGCCC	GCCATTCGCTTCACCTCTGC	GCACTTCGCTTCACCTCTGC	GCCATTCGCTTCACCTCTGC	..CA................	2			N5_GCACTATAGTTCACCTCTGC	GCACTATAGTTCACCTCTGC	1312.02	-0.408827	0.299064	1.86326	0.172249	0.197264	nc	-0.31228	4	.....ATAG...........	GCACTTCGCTTCACCTCTGC
N3_CCGTCTGTGCCTTCTCATCTGCCGGTCCGTGTACACTTCGCTTCACCTCTGCACGTTGCATGGATACCACCGTGAACGCCC	CCGTCTGTGCCTTCTCATCTGCCGGTCCGTGTACACTTCGCTTCACCTCTGCACGTTGCATGGATACCACCGTGAACGCCC	13.1247	0.127573	1.44139	0.0118833	0.913194	0.916091	nc	0.00503108	2	................................A...............................T................	CCGTCTGTGCCTTCTCATCTGCCGGTCCGTGTGCACTTCGCTTCACCTCTGCACGTTGCATGGAGACCACCGTGAACGCCC	ACACTTCGCTTCACCTCTGC	GCACTTCGCTTCACCTCTGC	ACACTTCGCTTCACCTCTGC	A...................	1			N5_GCACTTCGCTTTATGTCTGC	GCACTTCGCTTTATGTCTGC	221.161	-1.31329	2.26091	0.326385	0.567795	0.609968	nc	-0.322817	3	...........T.TG.....	GCACTTCGCTTCACCTCTGC
N3_CCGTCTGTGCCTTCTCATCTGCCGGTCCGTGTGCACTTCGCTTCACCTCTGCACGTTGCATGGATACCACCGTGAACGCCA	CCGTCTGTGCCTTCTCATCTGCCGGTCCGTGTGCACTTCGCTTCACCTCTGCACGTTGCATGGATACCACCGTGAACGCCA	20.5862	0.128909	1.4251	0.0100568	0.920119	0.922892	nc	0.00466082	2	................................................................T...............A	CCGTCTGTGCCTTCTCATCTGCCGGTCCGTGTGCACTTCGCTTCACCTCTGCACGTTGCATGGAGACCACCGTGAACGCCC	GCACTTCGCTTCACCTCTGC	GCACTTCGCTTCACCTCTGC	GCACTTCGCTTCACCTCTGC	....................	0			N5_GCACTTCGCTCTTTCTCTGC	GCACTTCGCTCTTTCTCTGC	391.813	-1.32938	2.15296	0.368541	0.543801	0.586522	nc	-0.351702	4	..........CTTT......	GCACTTCGCTTCACCTCTGC
N3_CCGTCTGTGCCTTCTCATCTGCCGGTCCGTGTGCACTTCGTTTCACCTCTGCACGTTGCATGGAGACCACCGTTAACGCCC	CCGTCTGTGCCTTCTCATCTGCCGGTCCGTGTGCACTTCGTTTCACCTCTGCACGTTGCATGGAGACCACCGTTAACGCCC	13.2554	0.113897	1.34776	0.0123965	0.911347	0.914529	nc	0.00459189	2	........................................T................................T.......	CCGTCTGTGCCTTCTCATCTGCCGGTCCGTGTGCACTTCGCTTCACCTCTGCACGTTGCATGGAGACCACCGTGAACGCCC	GCACTTCGTTTCACCTCTGC	GCACTTCGCTTCACCTCTGC	GCACTTCGTTTCACCTCTGC	........T...........	1			N5_GCACTTTCACTCACCTCTGC	GCACTTTCACTCACCTCTGC	1447.02	-0.593123	0.518926	1.29736	0.254696	0.287012	nc	-0.352301	4	......TCAC..........	GCACTTCGCTTCACCTCTGC
N3_CCGTCTGTGCCTTCTCATCTGCCGGTCCGTGTGCACTTAGCTTCACCTCTGCACGTTGCATGGAGACCACCGTGAACGCCT	CCGTCTGTGCCTTCTCATCTGCCGGTCCGTGTGCACTTAGCTTCACCTCTGCACGTTGCATGGAGACCACCGTGAACGCCT	12.1024	0.125895	1.43421	0.00788087	0.929261	0.931618	nc	0.00401129	2	......................................A.........................................T	CCGTCTGTGCCTTCTCATCTGCCGGTCCGTGTGCACTTCGCTTCACCTCTGCACGTTGCATGGAGACCACCGTGAACGCCC	GCACTTAGCTTCACCTCTGC	GCACTTCGCTTCACCTCTGC	GCACTTAGCTTCACCTCTGC	......A.............	1			N5_GCACTACGAATCACCTCTGC	GCACTACGAATCACCTCTGC	713.667	-0.954235	1.11869	0.714816	0.39785	0.43886	nc	-0.381962	3	.....A..AA..........	GCACTTCGCTTCACCTCTGC
N3_CCGTCTGTGCCTTCTCATATGCCGGTCCGTGTCCACTTCGCTTCACCTCTGCACGTTGCATGGAGACCACCGTGAACGCCC	CCGTCTGTGCCTTCTCATATGCCGGTCCGTGTCCACTTCGCTTCACCTCTGCACGTTGCATGGAGACCACCGTGAACGCCC	18.2771	0.129309	1.71914	0.00743088	0.931305	0.93352	nc	0.00399668	2	..................A.............C................................................	CCGTCTGTGCCTTCTCATCTGCCGGTCCGTGTGCACTTCGCTTCACCTCTGCACGTTGCATGGAGACCACCGTGAACGCCC	CCACTTCGCTTCACCTCTGC	GCACTTCGCTTCACCTCTGC	CCACTTCGCTTCACCTCTGC	C...................	1			N5_GCACTTTACTTCACCTCTGC	GCACTTTACTTCACCTCTGC	2047.1	-1.0278	1.27367	0.637895	0.424474	0.466137	nc	-0.382495	2	......TA............	GCACTTCGCTTCACCTCTGC
N3_CCGTCTGTGCCTTCTCTGCTGCCGGTCCGTGTGCACTTCGCTTCACCTCTGCACGTTGCATGGAGACCACCGTGAACGCCC	CCGTCTGTGCCTTCTCTGCTGCCGGTCCGTGTGCACTTCGCTTCACCTCTGCACGTTGCATGGAGACCACCGTGAACGCCC	44.3188	0.158993	2.29915	0.00482187	0.94464	0.946136	nc	0.00393251	2	................TG...............................................................	CCGTCTGTGCCTTCTCATCTGCCGGTCCGTGTGCACTTCGCTTCACCTCTGCACGTTGCATGGAGACCACCGTGAACGCCC	GCACTTCGCTTCACCTCTGC	GCACTTCGCTTCACCTCTGC	GCACTTCGCTTCACCTCTGC	....................	0			N5_TGTGCTCGCTTCACCTCTGC	TGTGCTCGCTTCACCTCTGC	412.465	-1.70051	2.95338	0.313946	0.575269	0.616602	nc	-0.408341	5	TGTGC...............	GCACTTCGCTTCACCTCTGC
N3_CCGTATGTGCCTTCTCATCTGCCGGTCCGTGTGCACTTCGCTTCACCTCTGCACGTTGCATGGAGACAACCGTGAACGCCC	CCGTATGTGCCTTCTCATCTGCCGGTCCGTGTGCACTTCGCTTCACCTCTGCACGTTGCATGGAGACAACCGTGAACGCCC	7.04764	0.0445437	1.19489	0.0324634	0.857014	0.861784	nc	0.00298495	2	....A..............................................................A.............	CCGTCTGTGCCTTCTCATCTGCCGGTCCGTGTGCACTTCGCTTCACCTCTGCACGTTGCATGGAGACCACCGTGAACGCCC	GCACTTCGCTTCACCTCTGC	GCACTTCGCTTCACCTCTGC	GCACTTCGCTTCACCTCTGC	....................	0			N5_GCACTTCGCTCCCTTTCTGC	GCACTTCGCTCCCTTTCTGC	196.092	-1.64429	2.76128	0.337004	0.561564	0.604545	nc	-0.412061	4	..........C.CTT.....	GCACTTCGCTTCACCTCTGC
N3_CCGTAAGTGCCTTCTCATCTGCCGGTCCGTGTGCACTTCGCTTCACCTCTGCACGTTGCATGGAGACCACCGTGAACGCCC	CCGTAAGTGCCTTCTCATCTGCCGGTCCGTGTGCACTTCGCTTCACCTCTGCACGTTGCATGGAGACCACCGTGAACGCCC	21.9355	0.0963847	1.35659	0.00717909	0.932476	0.934397	nc	0.00292644	2	....AA...........................................................................	CCGTCTGTGCCTTCTCATCTGCCGGTCCGTGTGCACTTCGCTTCACCTCTGCACGTTGCATGGAGACCACCGTGAACGCCC	GCACTTCGCTTCACCTCTGC	GCACTTCGCTTCACCTCTGC	GCACTTCGCTTCACCTCTGC	....................	0			N5_GCACTTCGAATCACCTCTGC	GCACTTCGAATCACCTCTGC	1735.97	-1.17999	1.50012	0.602251	0.43772	0.479766	nc	-0.423385	2	........AA..........	GCACTTCGCTTCACCTCTGC
N3_CCGTCTGTGCCTTCTCATCTGCCGGTCCGTGTGCACTTCTATTCACCTCTGCACGTTGCATGGAGACCACCGTGAACGCCC	CCGTCTGTGCCTTCTCATCTGCCGGTCCGTGTGCACTTCTATTCACCTCTGCACGTTGCATGGAGACCACCGTGAACGCCC	342.391	0.083219	0.881454	0.00901135	0.924372	0.92701	nc	0.0028422	2	.......................................TA........................................	CCGTCTGTGCCTTCTCATCTGCCGGTCCGTGTGCACTTCGCTTCACCTCTGCACGTTGCATGGAGACCACCGTGAACGCCC	GCACTTCTATTCACCTCTGC	GCACTTCGCTTCACCTCTGC	GCACTTCTATTCACCTCTGC	.......TA...........	2			N5_GCACTTAGTCTCACCTCTGC	GCACTTAGTCTCACCTCTGC	187.278	-1.46089	2.12223	0.454994	0.499973	0.542909	nc	-0.439805	3	......A.TC..........	GCACTTCGCTTCACCTCTGC
N3_CCGTCTGTGCCTTCTCATCTGCCGGTCCGTGTGCACTTCAGCTCACCTCTGCACGTTGCATGGAGACCACCGTGAACGCCC	CCGTCTGTGCCTTCTCATCTGCCGGTCCGTGTGCACTTCAGCTCACCTCTGCACGTTGCATGGAGACCACCGTGAACGCCC	236.074	0.0908553	1.83078	0.00246561	0.960397	0.961309	nc	0.00159442	3	.......................................AGC.......................................	CCGTCTGTGCCTTCTCATCTGCCGGTCCGTGTGCACTTCGCTTCACCTCTGCACGTTGCATGGAGACCACCGTGAACGCCC	GCACTTCAGCTCACCTCTGC	GCACTTCGCTTCACCTCTGC	GCACTTCAGCTCACCTCTGC	.......AGC..........	3			N5_GCACTATGATTCACCTCTGC	GCACTATGATTCACCTCTGC	1129.11	-1.12962	1.2853	0.753513	0.385366	0.426315	nc	-0.467805	3	.....AT.A...........	GCACTTCGCTTCACCTCTGC
N3_CCGTCTGTGCCTTCTCATCTGCCGGTCCGTGTGCACTTCGCTTCACCTCTGCACGTTGCATGGAGACCACAGTGAACGCCT	CCGTCTGTGCCTTCTCATCTGCCGGTCCGTGTGCACTTCGCTTCACCTCTGCACGTTGCATGGAGACCACAGTGAACGCCT	24.5853	0.0742109	1.38404	0.00294943	0.956689	0.957749	nc	0.00142701	2	......................................................................A.........T	CCGTCTGTGCCTTCTCATCTGCCGGTCCGTGTGCACTTCGCTTCACCTCTGCACGTTGCATGGAGACCACCGTGAACGCCC	GCACTTCGCTTCACCTCTGC	GCACTTCGCTTCACCTCTGC	GCACTTCGCTTCACCTCTGC	....................	0			N5_GCACTTCACCTCACCTCTGC	GCACTTCACCTCACCTCTGC	1006.04	-1.48038	2.00413	0.523277	0.469447	0.512746	nc	-0.486178	2	.......A.C..........	GCACTTCGCTTCACCTCTGC
N3_CCGTCTGTGCCTTCTCATCTGGTTGTCCGTGTGCACTTCGCTTCACCTCTGCACGTTGCATGGAGACCACCGTGAACGCCC	CCGTCTGTGCCTTCTCATCTGGTTGTCCGTGTGCACTTCGCTTCACCTCTGCACGTTGCATGGAGACCACCGTGAACGCCC	26.2315	0.0787331	2.23529	0.00124564	0.971846	0.972461	nc	0.000976504	3	.....................GTT.........................................................	CCGTCTGTGCCTTCTCATCTGCCGGTCCGTGTGCACTTCGCTTCACCTCTGCACGTTGCATGGAGACCACCGTGAACGCCC	GCACTTCGCTTCACCTCTGC	GCACTTCGCTTCACCTCTGC	GCACTTCGCTTCACCTCTGC	....................	0			N5_TTCGATCGCTTCACCTCTGC	TTCGATCGCTTCACCTCTGC	1272.04	-1.15145	1.25532	0.820005	0.365179	0.405023	nc	-0.503754	5	TTCGA...............	GCACTTCGCTTCACCTCTGC
N3_CCGTCTGTGCCTTCTCATCTGCAGGTCCGTGTTCACTTCGCTTCACCTCTGCACGTTGCATGGAGACCACCGTGAACGCCC	CCGTCTGTGCCTTCTCATCTGCAGGTCCGTGTTCACTTCGCTTCACCTCTGCACGTTGCATGGAGACCACCGTGAACGCCC	18.7637	0.0195808	1.43939	0.00433235	0.947521	0.948871	nc	0.000458411	2	......................A.........T................................................	CCGTCTGTGCCTTCTCATCTGCCGGTCCGTGTGCACTTCGCTTCACCTCTGCACGTTGCATGGAGACCACCGTGAACGCCC	TCACTTCGCTTCACCTCTGC	GCACTTCGCTTCACCTCTGC	TCACTTCGCTTCACCTCTGC	T...................	1			N5_GCACTTTATGTAACCTCTGC	GCACTTTATGTAACCTCTGC	21.8925	-1.05053	1.02696	1.03005	0.310146	0.346934	nc	-0.534122	5	......TATG.A........	GCACTTCGCTTCACCTCTGC
N3_CCGTCTGTGCCTTCTCATCTGCCGGTCAGTGTGCACTTCGCTTCACCTCTGCACGTTGCATGGAGACCACCGTGAATGCCC	CCGTCTGTGCCTTCTCATCTGCCGGTCAGTGTGCACTTCGCTTCACCTCTGCACGTTGCATGGAGACCACCGTGAATGCCC	12.5083	0.0316623	1.55057	0.000515867	0.981879	0.982345	nc	0.000251457	2	...........................A................................................T....	CCGTCTGTGCCTTCTCATCTGCCGGTCCGTGTGCACTTCGCTTCACCTCTGCACGTTGCATGGAGACCACCGTGAACGCCC	GCACTTCGCTTCACCTCTGC	GCACTTCGCTTCACCTCTGC	GCACTTCGCTTCACCTCTGC	....................	0			N5_GCACTATTCTTCACCTCTGC	GCACTATTCTTCACCTCTGC	1647.33	-0.873943	0.714879	1.47233	0.224979	0.254858	nc	-0.566191	3	.....ATT............	GCACTTCGCTTCACCTCTGC
N3_CCGTCTGTGCCTTCTCATCTGCCGGTACGTGTGCACTTCGCTTCACCTCTGCACGTTGCATGGAGACAACCGTGAACGCCC	CCGTCTGTGCCTTCTCATCTGCCGGTACGTGTGCACTTCGCTTCACCTCTGCACGTTGCATGGAGACAACCGTGAACGCCC	14.3345	0.0226345	1.35896	0.000503387	0.9821	0.982411	nc	0.000177552	2	..........................A........................................A.............	CCGTCTGTGCCTTCTCATCTGCCGGTCCGTGTGCACTTCGCTTCACCTCTGCACGTTGCATGGAGACCACCGTGAACGCCC	GCACTTCGCTTCACCTCTGC	GCACTTCGCTTCACCTCTGC	GCACTTCGCTTCACCTCTGC	....................	0			N5_GCACTTCGCTTTCTTTCTGC	GCACTTCGCTTTCTTTCTGC	200.824	-1.58921	1.98316	0.612366	0.433898	0.475879	nc	-0.576267	4	...........TCTT.....	GCACTTCGCTTCACCTCTGC
N3_CCGTCTGTGCCTTCTCATCTGCCGGTCCGTGTGCACTTCGCTTCACCTCTGCACGTTGCATGGAGACCACTGTGAACGCCC	CCGTCTGTGCCTTCTCATCTGCCGGTCCGTGTGCACTTCGCTTCACCTCTGCACGTTGCATGGAGACCACTGTGAACGCCC	225.679	0.0192967	1.67191	0.000133068	0.990796	0.990796	nc	7.74892e-05	1	......................................................................T..........	CCGTCTGTGCCTTCTCATCTGCCGGTCCGTGTGCACTTCGCTTCACCTCTGCACGTTGCATGGAGACCACCGTGAACGCCC	GCACTTCGCTTCACCTCTGC	GCACTTCGCTTCACCTCTGC	GCACTTCGCTTCACCTCTGC	....................	0			N5_GCACTTCGCTTACCATCTGC	GCACTTCGCTTACCATCTGC	186.409	-1.71575	2.18938	0.581204	0.445841	0.487901	nc	-0.60192	3	...........AC.A.....	GCACTTCGCTTCACCTCTGC
N3_CCGTCTGTGCCTTCTCATCTGCCGGTCCGTGTGCACTTCGCCTTACCTCTGCACGTTGCATGGAGACCACCGTGAACGCCC	CCGTCTGTGCCTTCTCATCTGCCGGTCCGTGTGCACTTCGCCTTACCTCTGCACGTTGCATGGAGACCACCGTGAACGCCC	316.218	-0.0324734	1.80548	0.000324154	0.985635	0.985791	nc	-0.000204053	2	.........................................C.T.....................................	CCGTCTGTGCCTTCTCATCTGCCGGTCCGTGTGCACTTCGCTTCACCTCTGCACGTTGCATGGAGACCACCGTGAACGCCC	GCACTTCGCCTTACCTCTGC	GCACTTCGCTTCACCTCTGC	GCACTTCGCCTTACCTCTGC	.........C.T........	2			N5_GCACTATGCCTCACCTCTGC	GCACTATGCCTCACCTCTGC	661.459	-1.60429	1.88976	0.68645	0.407375	0.448646	nc	-0.625682	3	.....AT..C..........	GCACTTCGCTTCACCTCTGC
N3_CCGTTTGTGCCTTCTCATCTGCCGGTCCGTGTGCACTTCGCTTCACCTCTGCACGTTGCATGGAGACCACCGTTAACGCCC	CCGTTTGTGCCTTCTCATCTGCCGGTCCGTGTGCACTTCGCTTCACCTCTGCACGTTGCATGGAGACCACCGTTAACGCCC	17.3756	-0.0426818	1.38616	0.00395485	0.949856	0.951059	nc	-0.000953608	2	....T....................................................................T.......	CCGTCTGTGCCTTCTCATCTGCCGGTCCGTGTGCACTTCGCTTCACCTCTGCACGTTGCATGGAGACCACCGTGAACGCCC	GCACTTCGCTTCACCTCTGC	GCACTTCGCTTCACCTCTGC	GCACTTCGCTTCACCTCTGC	....................	0			N5_GCACTGGTCTTCACCTCTGC	GCACTGGTCTTCACCTCTGC	506.817	-1.33098	1.35394	0.934106	0.333798	0.371894	nc	-0.634231	3	.....GGT............	GCACTTCGCTTCACCTCTGC
N3_CCGTCTGTGCCTTCTCATCTGCCGGTCCGTGTGCACTTCGCTTGACCTCTGCACGTTGCATGGAGACCACCGTGAACGCCC	CCGTCTGTGCCTTCTCATCTGCCGGTCCGTGTGCACTTCGCTTGACCTCTGCACGTTGCATGGAGACCACCGTGAACGCCC	48.6647	-0.118692	2.41835	0.00241279	0.960824	0.961584	nc	-0.00206006	1	...........................................G.....................................	CCGTCTGTGCCTTCTCATCTGCCGGTCCGTGTGCACTTCGCTTCACCTCTGCACGTTGCATGGAGACCACCGTGAACGCCC	GCACTTCGCTTGACCTCTGC	GCACTTCGCTTCACCTCTGC	GCACTTCGCTTGACCTCTGC	...........G........	1			N5_AGGGTTCGCTTCACCTCTGC	AGGGTTCGCTTCACCTCTGC	1084	-0.925012	0.725625	1.59819	0.20616	0.234232	nc	-0.63437	4	AGGG................	GCACTTCGCTTCACCTCTGC
N3_CCGTCTGTGCCTTCTCATCTGCCGGTCCGTGTGCACTTCGCTTCACCTCTACACGTTGCATGGAGACCACCGTGAACGCCC	CCGTCTGTGCCTTCTCATCTGCCGGTCCGTGTGCACTTCGCTTCACCTCTACACGTTGCATGGAGACCACCGTGAACGCCC	838.485	-0.0754711	0.884733	0.00727572	0.932025	0.934092	nc	-0.00230735	1	..................................................A..............................	CCGTCTGTGCCTTCTCATCTGCCGGTCCGTGTGCACTTCGCTTCACCTCTGCACGTTGCATGGAGACCACCGTGAACGCCC	GCACTTCGCTTCACCTCTAC	GCACTTCGCTTCACCTCTGC	GCACTTCGCTTCACCTCTAC	..................A.	1			N5_AAGGTTCGCTTCACCTCTGC	AAGGTTCGCTTCACCTCTGC	1748.59	-1.4969	1.46307	1.003	0.316586	0.353747	nc	-0.747714	4	AAGG................	GCACTTCGCTTCACCTCTGC
N3_CCGTCTGTGCCTGTTCATCTGCCGGTCCGTGTGAACTTCGCTTCACCTCTGCACGTTGCATGGAGACCACCGTGAACGCCC	CCGTCTGTGCCTGTTCATCTGCCGGTCCGTGTGAACTTCGCTTCACCTCTGCACGTTGCATGGAGACCACCGTGAACGCCC	22.3862	-0.0979748	1.42506	0.00490193	0.944183	0.945915	nc	-0.00244388	3	............GT...................A...............................................	CCGTCTGTGCCTTCTCATCTGCCGGTCCGTGTGCACTTCGCTTCACCTCTGCACGTTGCATGGAGACCACCGTGAACGCCC	GAACTTCGCTTCACCTCTGC	GCACTTCGCTTCACCTCTGC	GAACTTCGCTTCACCTCTGC	.A..................	1			N5_GATGTTAGCTTCACCTCTGC	GATGTTAGCTTCACCTCTGC	18.6284	-2.00799	2.28735	0.71695	0.397146	0.438362	nc	-0.805305	4	.ATG..A.............	GCACTTCGCTTCACCTCTGC
N3_CCGTCTGTGCCTTCTCATCTGCCGGTCCGTGTGCACTTAGCTTCACCTCTGCACGTTGCATGGAGACCACCTTGAACGCCC	CCGTCTGTGCCTTCTCATCTGCCGGTCCGTGTGCACTTAGCTTCACCTCTGCACGTTGCATGGAGACCACCTTGAACGCCC	8.41644	-0.0458011	1.23812	0.0215393	0.883319	0.88753	nc	-0.00246787	2	......................................A................................T.........	CCGTCTGTGCCTTCTCATCTGCCGGTCCGTGTGCACTTCGCTTCACCTCTGCACGTTGCATGGAGACCACCGTGAACGCCC	GCACTTAGCTTCACCTCTGC	GCACTTCGCTTCACCTCTGC	GCACTTAGCTTCACCTCTGC	......A.............	1			N5_GTGGTTCGCTTCACCTCTGC	GTGGTTCGCTTCACCTCTGC	1191.97	-1.9585	1.98151	0.910056	0.3401	0.378303	nc	-0.91735	3	.TGG................	GCACTTCGCTTCACCTCTGC
N3_CCGTCTGTGCCTTCTAATCTGCCGGTCCGTGTATCCTTCGCTTCACCTCTGCACGTTGCATGGAGACCACCGTGAACGCCC	CCGTCTGTGCCTTCTAATCTGCCGGTCCGTGTATCCTTCGCTTCACCTCTGCACGTTGCATGGAGACCACCGTGAACGCCC	9.41009	-0.0785897	1.4444	0.016914	0.896524	0.900368	nc	-0.00372815	4	...............A................ATC..............................................	CCGTCTGTGCCTTCTCATCTGCCGGTCCGTGTGCACTTCGCTTCACCTCTGCACGTTGCATGGAGACCACCGTGAACGCCC	ATCCTTCGCTTCACCTCTGC	GCACTTCGCTTCACCTCTGC	ATCCTTCGCTTCACCTCTGC	ATC.................	3			N5_GCACTTCGCTTCGATTCTGC	GCACTTCGCTTCGATTCTGC	360.899	-1.76118	1.63904	1.08971	0.296536	0.332206	nc	-0.929764	3	............GAT.....	GCACTTCGCTTCACCTCTGC
N3_CCGTCTGTGCCTTCTCATCTGCCGGTCCCAGTGCACTTCGCTTCACCTCTGCACGTTGCATGGAGACCACCGTGAACGCCC	CCGTCTGTGCCTTCTCATCTGCCGGTCCCAGTGCACTTCGCTTCACCTCTGCACGTTGCATGGAGACCACCGTGAACGCCC	18.8553	-0.123262	1.35857	0.00854397	0.926354	0.92885	nc	-0.00409517	2	............................CA...................................................	CCGTCTGTGCCTTCTCATCTGCCGGTCCGTGTGCACTTCGCTTCACCTCTGCACGTTGCATGGAGACCACCGTGAACGCCC	GCACTTCGCTTCACCTCTGC	GCACTTCGCTTCACCTCTGC	GCACTTCGCTTCACCTCTGC	....................	0			N5_GCACTTTTGCTCACCTCTGC	GCACTTTTGCTCACCTCTGC	1751.88	-0.76239	0.397718	3.63325	0.0566361	0.066907	nc	-0.95063	4	......TTGC..........	GCACTTCGCTTCACCTCTGC
N3_CCGTCTGTGCCTTCTAGGCTGCCGGTCCGTGTGCACTTCGCTTCACCTCTGCACGTTGCATGGAGACCACCGTGAACGCCC	CCGTCTGTGCCTTCTAGGCTGCCGGTCCGTGTGCACTTCGCTTCACCTCTGCACGTTGCATGGAGACCACCGTGAACGCCC	70.8371	-0.167433	2.39914	0.00488669	0.944269	0.945915	nc	-0.00416977	3	...............AGG...............................................................	CCGTCTGTGCCTTCTCATCTGCCGGTCCGTGTGCACTTCGCTTCACCTCTGCACGTTGCATGGAGACCACCGTGAACGCCC	GCACTTCGCTTCACCTCTGC	GCACTTCGCTTCACCTCTGC	GCACTTCGCTTCACCTCTGC	....................	0			N5_TAAACTCGCTTCACCTCTGC	TAAACTCGCTTCACCTCTGC	1751.61	-2.02833	2.01489	0.939547	0.332394	0.37045	nc	-0.970242	4	TA.AC...............	GCACTTCGCTTCACCTCTGC
N3_CCGTCTGTGCCTTCTCGTCTGCCGGTCCGTGTGCACTTCGCTTCACCTCTGCACGTTGCATGGAGACCACCGTGAACGCCC	CCGTCTGTGCCTTCTCGTCTGCCGGTCCGTGTGCACTTCGCTTCACCTCTGCACGTTGCATGGAGACCACCGTGAACGCCC	770.485	-0.126197	1.14632	0.0121093	0.912376	0.915416	nc	-0.00502595	1	................G................................................................	CCGTCTGTGCCTTCTCATCTGCCGGTCCGTGTGCACTTCGCTTCACCTCTGCACGTTGCATGGAGACCACCGTGAACGCCC	GCACTTCGCTTCACCTCTGC	GCACTTCGCTTCACCTCTGC	GCACTTCGCTTCACCTCTGC	....................	0			N5_AGTTGTCGCTTCACCTCTGC	AGTTGTCGCTTCACCTCTGC	184.45	-2.45077	2.71237	0.733933	0.391611	0.432669	nc	-0.997816	5	AGTTG...............	GCACTTCGCTTCACCTCTGC
N3_CCGTCTGTGCCTTTTCATCTGCCGGTCCGTGTGAACTTCGCTTCACCTCTGCACGTTGCATGGAGACCACCGTGAACGCCC	CCGTCTGTGCCTTTTCATCTGCCGGTCCGTGTGAACTTCGCTTCACCTCTGCACGTTGCATGGAGACCACCGTGAACGCCC	14.8062	-0.223244	1.62372	0.0214339	0.883603	0.887674	nc	-0.0119978	2	.............T...................A...............................................	CCGTCTGTGCCTTCTCATCTGCCGGTCCGTGTGCACTTCGCTTCACCTCTGCACGTTGCATGGAGACCACCGTGAACGCCC	GAACTTCGCTTCACCTCTGC	GCACTTCGCTTCACCTCTGC	GAACTTCGCTTCACCTCTGC	.A..................	1			N5_GCACTTCGGATAACCTCTGC	GCACTTCGGATAACCTCTGC	10.7839	-1.62746	1.33661	1.43163	0.231499	0.261986	nc	-1.03417	3	........GA.A........	GCACTTCGCTTCACCTCTGC
[truncated: 5,968 more rows]

## Sheet: Table S6
Table S6_Genotype A C9A mutations in BPV binding site
The C9A mutation was identified in a public database study.
Database hbvdb https://hbvdb.lyon.inserm.fr
The 10 sequences below were from a total of 982 gtA sequences (~1% frequency) present in the database as of August, 2022.
KJ843186
https://hbvdb.lyon.inserm.fr//HBVdb/HBVdbView?pname_url_accession=KJ843186&pname_url_db=HBVdb
KJ843182
[truncated: 17 more rows]
